# Supplementary material for: Interpretable multi-omics machine learning reveals drought-driven shifts in plant-microbe interactions
Source: Environ Microbiome. 2026 Apr 10;21:57. doi: 10.1186/s40793-026-00883-x (PMC13101135; doi:10.1186/s40793-026-00883-x)
Supplement: Supplementary file 1 — Supplementary Material 1 [file 40793_2026_883_MOESM1_ESM.zip]

Archive with 6 entries (6 files):
- SupplementaryData_Metabolome.csv
- __MACOSX/._SupplementaryData_Metabolome.csv
- SupplementaryData_Microbiome.csv
- __MACOSX/._SupplementaryData_Microbiome.csv
- SupplementaryData_Phenotype.csv
- __MACOSX/._SupplementaryData_Phenotype.csv
