# Supplementary material for: Interpretable multi-omics machine learning reveals drought-driven shifts in plant-microbe interactions
Source: Environ Microbiome. 2026 Apr 10;21:57. doi: 10.1186/s40793-026-00883-x (PMC13101135; doi:10.1186/s40793-026-00883-x)
Supplement: Supplementary file 1 — Supplementary Material 1 [file 40793_2026_883_MOESM1_ESM.zip › SupplementaryData_Metabolome.csv]

ID	year	place	sowing	varietyID	variety	block	plot	ind	X1.Amino.1.cyclopentanecarboxylic.acid	X4.Hydroxy.3.methoxycinnamaldehyde	X...Shikimic.acid	X1.1.Dimethylbiguanide.hydrochloride	X1.Aminocyclopropane.1.carboxylic.acid	X5.Methylcytosine.hydrochloride	Adenine	Adenosine	Anthranilic.acid	cis.Aconitic.Acid	Glycine	L.Histidine	L.Methionine	L.....Phenylalanine	L.Tryptophane	L.Tyrosine	Sucrose	D....Galacturonic.acid.monohydrate	Pyridoxamine.dihydrochloride	X4.Aminobenzoic.acid	Agmatine.sulfate.salt	D.Glucosamine.6.phosphate.sodium.salt	L.Carnosine	X1.Methylhistamine.dihydrochloride	X2.Aminoethylphosphonic.acid	X2..Deoxyadenosine.monohydrate	X2..Deoxycytidine	X2..Deoxyguanosine.monohydrate	X3.4.Dihydroxy.L.phenylalanine	Adonitol	Allantoin	Amantadine.hydrochloride	Argininosuccinic.acid.disodium.salt	Caffeic.acid	Cystathionine	Cytidine.cell.culture.tested	Diethanolamine	DL.2.3.Diaminopropionic.acid.monohydrochloride	DL.threo.beta.Methylaspartic.acid	Riboflavin.5..monophosphate	Guanine
	2019	Tottori	Jul	152	GmWMC152	W1	1	3	0.72813748	0.075875486	0.000176719	1.712912986	0.453249941	0.010456251	0.18090282	0.026380263	0.103763766	0.072154382	0.030710501	2.165745542	0.015272903	0.629166429	2.244715383	0.455194843	2.169208475	0.000176719	0.025070594	0.073984388	1.092273945	2.404187341	0.022420375	0.123411771	0.073338084	0.067004729	0.000290377	0.000284884	0.000242043	0.0175482	0.175305282	0.027102631	0.027155411	0.358562267	0.000284884	0.168631248	0.305139308	0.111304199	0.090491648	0.020255256	0.110274719
	2019	Tottori	Jul	8	GmJMC008	W1	2	3	1.912464452	0.110363868	0.000198106	0.962162725	0.708667538	0.087188736	0.442602483	0.126291062	0.236769092	0.073378502	0.123792833	4.541705507	0.08920025	1.407919758	20.93081517	3.609266601	2.282221958	0.000198106	0.099925798	0.152093665	0.803982251	3.228757717	0.00037287	0.076736642	0.118370376	0.09825124	0.000353957	0.014877512	0.076576264	0.000198106	0.090276952	0.040033921	0.364192078	0.421893219	0.045079981	0.492786294	0.572989299	0.204631045	0.200169605	0.02360267	0.160470278
	2019	Tottori	Jul	227	Tachiutaka	W1	3	3	1.077588929	0.140428362	0.000175765	1.591796464	0.507170144	0.03786045	0.414544306	0.078392586	0.209455904	0.07317116	0.046092564	7.923233254	0.037518417	0.927026881	2.622039377	0.367274179	2.470682322	0.000175765	0.08066412	0.042569911	1.309126382	2.676041886	0.015282896	0.068556254	0.10790479	0.086575981	0.000266064	0.000270973	0.000263103	0.008612507	0.542658277	0.021010873	0.095739054	0.279282986	0.011299588	0.390812461	0.398764362	0.229460221	0.163620335	0.030240624	0.230635656
	2019	Tottori	Jul	185	GmWMC185	W1	4	3	0.842455386	0.177804159	0.000161909	2.081700127	0.466992002	0.074051944	0.368228171	0.000348141	0.259679732	0.048718488	0.064406072	1.566286033	0.030752071	0.550828575	1.108546835	0.437636426	1.436798731	0.000161909	0.0933984	0.169962401	1.304832196	4.427421925	0.000348141	0.086791533	0.058018165	0.092222532	0.000382951	0.000348141	0.000398343	0.007350679	0.118614705	0.034668564	0.049511997	0.232513217	0.000348141	0.230202358	0.39026598	0.12835956	0.112139081	0.059079515	0.171406947
	2019	Tottori	Jul	110	GmJMC110	W1	5	3	1.501243339	0.124476158	0.000188388	1.598497062	0.540851739	0.032873343	0.475775379	0.042712461	0.166060937	0.0668965	0.069184345	8.153262362	0.012406066	1.713860181	2.044792984	0.937252237	2.976018236	0.000188388	0.062225929	0.061413733	1.085942964	2.678617297	0.017328464	0.042971482	0.055876893	0.114875541	0.000283158	0.00025902	0.000273261	0.008552805	0.123111413	0.045842189	0.076269135	0.226789702	0.00025902	0.509222571	0.349884736	0.230838967	0.11398671	0.050508975	0.266047274
	2019	Tottori	Jul	53	GmJMC053	W1	6	3	1.121551379	0.166494625	0.000189347	1.348885446	0.51777058	0.024715114	0.428753499	0.063403188	0.18787485	0.052903641	0.077296594	11.94918916	0.034511196	0.642349333	2.387378532	0.535008434	2.353719728	0.000189347	0.019725232	0.04562985	1.005622415	2.284261295	0.000232331	0.030179824	0.025846085	0.044839924	0.000251769	0.000232331	0.0002499	0.01200462	2.098062977	0.018094493	0.044633084	0.281693287	0.011244831	0.277738904	0.455369174	0.304051856	0.12675081	0.03461735	0.179478209
	2019	Tottori	Jul	35	GmWMC035	W1	7	3	1.795198685	0.169529074	0.000192615	1.192817141	0.519621486	0.029358359	0.369254	0.076350956	0.103442344	0.058458694	0.102553766	6.739584383	0.034499895	0.565940379	1.491040271	0.663442346	2.642159601	0.000192615	0.000214092	0.039646867	0.954830387	1.727517728	0.011851732	0.052486244	0.041448115	0.053574668	0.000219342	0.00020156	0.012213536	0.010863494	0.858312306	0.020210238	0.066625276	0.212592862	0.023602685	0.2817141	0.582387681	0.208594522	0.115673639	0.030415415	0.197805768
	2019	Tottori	Jul	59	GmJMC059	W1	8	3	1.435649753	0.281062885	0.000178457	1.181743281	0.674724062	0.021194386	0.286919711	0.06660076	0.195579294	0.055571418	0.05983662	6.406108538	0.021961475	0.719106093	2.413603753	0.444496565	2.037672211	0.000178457	0.088741722	0.132186898	2.515297362	2.177595318	0.000260159	0.050835111	0.070860927	0.038971851	0.000275931	0.000260159	0.016961191	0.011278464	0.340156328	0.000275938	0.181705298	0.271219647	0.000260159	0.353514404	0.495082991	0.191529216	0.174365342	0.154768718	0.129410762
	2019	Tottori	Jul	6	GmWMC006	W1	9	3	0.98588047	0.123396519	0.000185426	1.303112585	0.80307374	0.017177809	0.377168663	0.109096786	0.155371995	0.063341368	0.051360404	3.247105835	0.020807729	0.41329259	3.141894488	0.465607219	1.825959577	0.000185426	0.099157677	0.06043956	0.757389669	2.271386515	0.013280837	0.042310631	0.052903798	0.079714403	0.000336689	0.000293824	0.00028582	0.018412757	1.041516781	0.037741983	0.101640313	0.301640313	0.000293824	0.315402864	0.612740201	0.224687078	0.12244717	0.034847505	0.171349358
	2019	Tottori	Jul	5	GmJMC005	W1	10	3	1.729471617	0.130021957	0.000182792	1.482625253	0.742115334	0.02882899	0.489051529	0.102621396	0.228400571	0.069479226	0.054716878	3.86097335	0.03698084	0.432939125	4.478028504	0.76013293	2.230610342	0.000182792	0.110814199	0.327729032	0.775491852	2.998452933	0.000272494	0.031009864	0.063836105	0.133931004	0.000296718	0.000272494	0.051558967	0.008317034	0.401082128	0.000329902	0.185801003	0.388690947	0.010382037	0.427020112	0.443620906	0.144694534	0.207541568	0.165431359	0.217928121
	2019	Tottori	Jul	222	C1322	W1	11	3	0.991478452	0.1312726	0.000189043	1.343865218	0.535555819	0.028226102	0.261555366	0.000235816	0.127945306	0.062913532	0.101306419	5.41866717	0.027298254	0.571098429	1.307936885	0.271550216	1.904722296	0.000189043	0.079582394	0.093642409	0.647361222	2.621975339	0.01487997	0.020681036	0.056281884	0.085907655	0.000233291	0.000235816	0.025857649	0.014026995	0.617036561	0.024961443	0.070470993	0.246482382	0.010682451	0.196410695	0.421473376	0.219520823	0.157337762	0.022426072	0.096349652
	2019	Tottori	Jul	68	GmJMC068	W1	12	3	1.055899651	0.133865204	0.000221695	1.136600219	0.546518417	0.026778744	0.806433144	0.054975953	0.137146724	0.058682688	0.042249353	7.184634357	0.010904075	0.708694044	1.22371995	0.493204812	2.905203184	0.000221695	0.109892621	0.055123936	0.868837095	1.956253578	0.020002466	0.042274017	0.052217399	0.037143914	0.000251674	0.00024664	0.00026024	0.009222515	0.654111335	0.047724215	0.062549184	0.212575838	0.017338759	0.381772758	0.316265877	0.304846467	0.127839972	0.014305093	0.28254307
	2019	Tottori	Jul	17	GmJMC017	W1	13	3	1.650230205	0.185939327	0.000197535	1.155971125	0.848297585	0.030381402	0.365827318	0.135456704	0.21400557	0.06664823	0.093714673	6.560479313	0.011851304	0.714984174	2.294555272	0.753422302	2.807304836	0.000197535	0.130973451	0.163124576	1.14515035	2.65054283	0.000282614	0.058783631	0.077186141	0.138311101	0.00034395	0.013763283	0.000284204	0.008987832	1.136852086	0.027838608	0.265036748	0.218899055	0.000282614	0.381259592	0.479369206	0.278148316	0.128873556	0.137350215	0.203092139
	2019	Tottori	Jul	52	GmJMC052	W1	14	3	1.124212936	0.343425361	0.00018059	1.189238695	0.451715964	0.060713604	0.171036062	0.000357092	0.196794505	0.062430021	0.080202828	1.571954007	0.000381607	0.041851164	2.504929747	1.233800881	1.801657818	0.00018059	0.067436188	0.167976003	1.329560063	3.332417478	0.000357092	0.049564348	0.08275791	0.09455792	0.00040422	0.000357092	0.000381607	0.00018059	0.161248962	0.000343536	0.043903947	0.429729637	0.000357092	0.180767029	0.573775175	0.066204828	0.123501323	0.033030996	0.102385041
	2019	Tottori	Jul	36	GmWMC036	W1	15	3	1.548828459	0.186857159	0.000179491	1.396157574	0.696484602	0.054671912	0.245738555	0.054096104	0.212103073	0.041624037	0.12425947	5.859583508	0.090730289	2.324576626	28.49936084	4.804604503	1.519806867	0.000179491	0.132074375	0.11265035	3.957632697	2.168519469	0.000299204	0.050924541	0.051162115	0.101160912	0.000281793	0.000299204	0.000285046	0.000179491	0.565218172	0.041226031	0.094625218	0.442940151	0.092124948	0.297217947	0.68098857	0.269463228	0.186635677	0.07052241	0.153412006
	2019	Tottori	Jul	77	GmJMC077	W1	16	3	2.350085245	0.292329063	0.000182335	1.776077185	1.063458755	0.033904216	0.881044637	0.241656202	0.229851209	0.066060098	0.107758906	12.75259401	0.082842529	0.153790232	7.099602026	1.810387405	2.610002917	0.000182335	0.074710564	0.135086908	0.832892737	2.958346249	0.022007799	0.081686604	0.070694645	0.059050955	0.000385862	0.018306787	0.000387477	0.009536139	0.497064401	0.03024602	0.274023155	0.470151954	0.013845747	0.529486981	0.522833917	0.413356685	0.218125904	0.019364219	0.31033013
	2019	Tottori	Jul	164	GmWMC164	W1	17	3	1.578196857	0.161676255	0.000162375	1.299983457	0.618268688	0.043407775	0.56165426	0.144099802	0.210951199	0.032994512	0.122337791	5.568629272	0.048172043	0.851535414	1.953349481	0.64938546	2.298103465	0.009092976	0.04575467	0.164902179	0.779779594	3.405558313	0.034299158	0.093424963	0.072928763	0.096272907	0.000326883	0.000309559	0.000330852	0.009709999	0.290049687	0.01247553	0.106838316	0.318391453	0.019533185	0.499784946	0.40313893	0.323675087	0.201964232	0.053491828	0.338924731
	2019	Tottori	Jul	72	GmWMC072	W1	18	3	2.457918218	0.399225887	0.0001729	1.455100466	1.057014143	0.102680219	0.812518869	0.033795755	0.200697729	0.073292183	0.10282467	18.95336788	0.030827547	1.134414173	5.874487648	1.125566636	2.777374345	0.0001729	0.12355526	0.06842721	1.626508441	3.164905572	0.026374728	0.067858934	0.075661903	0.124619756	0.000348699	0.00033428	0.000335447	0.012154849	0.894323703	0.042280566	0.225287102	0.655662642	0.036737423	0.557445238	0.798161457	0.596891192	0.271666482	0.099415009	0.24564758
	2019	Tottori	Jul	86	GmWMC086	W1	19	3	2.58457566	0.357727222	0.000197196	1.640699601	0.660578895	0.162476859	0.732242034	0.258335441	0.310094514	0.06789454	0.156438148	3.268707311	0.000487187	0.993473311	7.543703209	1.368934215	2.486935773	0.000197196	0.168661485	0.272653681	1.85843663	4.440222157	0.042499368	0.182595497	0.12178723	0.154009613	0.00056035	0.000505945	0.000487187	0.000197196	0.249551379	0.000476849	0.40761051	0.568690096	0.082974956	0.820179285	0.737971161	0.238401214	0.281960803	0.129471288	0.432427166
	2019	Tottori	Jul	9	GmJMC009	W1	20	3	1.083074946	0.091004184	0.000171195	1.254504316	0.440116262	0.026788458	0.231822118	0.031828833	0.208078438	0.060123603	0.124665253	10.63523767	0.022346993	0.652783977	4.337068888	0.561263146	2.575762245	0.000171195	0.129625745	0.0521368	1.218254854	2.36235649	0.020559027	0.047868779	0.054535103	0.121122517	0.000282709	0.000278956	0.028017542	0.008371424	1.154674473	0.017828784	0.057771252	0.261229137	0.015621513	0.266096818	0.444627315	0.13699509	0.152548467	0.040169605	0.274979748
	2019	Tottori	Jul	148	GmWMC148	W1	21	3	0.923046202	0.163967156	0.00018158	1.284726556	0.568356838	0.025360058	0.304944712	0.00022243	0.108054814	0.071633498	0.060367454	4.514947284	0.032798343	0.526602607	3.038829096	0.86344975	1.800497531	0.00018158	0.083828168	0.051003159	0.890052938	2.482065746	0.013968593	0.038969705	0.114306922	0.04773344	0.000281199	0.00022243	0.000249607	0.013455113	0.153308396	0.038133234	0.05216645	0.173107256	0.012433827	0.3321269	0.246140843	0.114818275	0.113100761	0.022220739	0.269176048
	2019	Tottori	Jul	94	GmWMC094	W1	22	3	1.071410289	0.265658672	0.00019584	1.119433069	0.656518685	0.011101868	0.628551318	0.0685469	0.236722549	0.069386236	0.065696368	6.10312217	0.040632199	0.496394916	2.149041518	0.354605492	1.7614077	0.00019584	0.108895654	0.141118079	1.453335122	2.765613002	0.031825346	0.054260706	0.04559901	0.150709279	0.000347584	0.000335357	0.000319939	0.015236379	0.414554855	0.036900739	0.196815095	0.311832993	0.000335357	0.537272844	0.406687012	0.240886683	0.156301228	0.098829605	0.351932429
	2019	Tottori	Jul	135	GmWMC135	W1	23	3	1.412100457	0.219973256	0.000211475	2.077825342	0.438925081	0.043093607	0.484560502	0.18604791	0.21875	0.068115973	0.155029906	5.977908689	0.039811644	1.286225241	1.427603236	0.482768053	3.016896822	0.015585679	0.095828517	0.083916925	0.99801629	2.93005137	0.045805657	0.053259595	0.067274351	0.104114694	0.000303914	0.000300562	0.000285388	0.007274727	0.308520312	0.013081854	0.127114637	0.52587475	0.000300562	0.445405251	0.555348502	0.466682697	0.129741515	0.025006763	0.303510274
	2019	Tottori	Jul	25	GmJMC025	W1	24	3	2.575638081	0.148512334	0.000159129	1.494865017	0.976785476	0.070329766	0.693417689	0.324949973	0.299735668	0.074170141	0.153038021	17.38552847	0.049833167	0.797298526	6.217009188	0.878062219	1.739378123	0.000159129	0.042966843	0.208022558	1.725759505	5.259262469	0.100054575	0.13343642	0.128101558	0.123476442	0.000423837	0.032108423	0.000433332	0.000159129	0.928901053	0.063118647	0.604909228	0.468729193	0.051755503	0.785544048	0.79561579	0.436010551	0.215189312	0.023421866	0.286172379
	2019	Tottori	Jul	61	GmJMC061	W1	25	3	1.397309632	0.140107443	0.000211349	1.62914031	0.612129441	0.030827128	0.540555689	0.101245718	0.120185763	0.081686569	0.086546247	5.115882903	0.022099448	0.587262535	3.607405522	0.307535408	2.202261439	0.000211349	0.066078298	0.177981937	0.511367175	3.387220754	0.024135783	0.054001869	0.05940258	0.071255061	0.000287282	0.000311429	0.000266902	0.000211349	0.855056536	0.024751075	0.143075356	0.173285811	0.000311429	0.436971201	0.561009031	0.316723762	0.132750622	0.132108377	0.297381696
	2019	Tottori	Jul	133	GmJMC133	W1	26	3	0.20637674	0.113685956	0.000185384	0.836244992	0.292177943	0.025193078	0.000413001	0.000345197	0.216825672	0.069278114	0.000345197	0.096931202	0.000413001	0.280782906	0.032405121	0.056079253	0.027789107	0.000185384	0.104699312	0.090683144	1.236321585	2.673481188	0.000345197	0.063412613	0.154541656	0.121129483	0.000436414	0.000345197	0.000413001	0.000185384	0.000185384	0.000379896	0.000379896	0.368840938	0.000345197	0.000413001	0.118782146	0.000345197	0.142878851	0.347440367	0.000413001
	2019	Tottori	Jul	111	GmJMC111	W1	27	3	1.547718571	0.167260726	0.000199088	1.486423829	0.853583501	0.015139274	0.545821771	0.055634708	0.229266922	0.074180254	0.112450916	6.103207423	0.000351259	0.765680926	2.812146303	0.68070407	2.569750543	0.000199088	0.138592427	0.15943288	1.01334399	3.521198497	0.041665219	0.055182959	0.152873258	0.100844424	0.000440044	0.0003475	0.000351259	0.000199088	0.57164188	0.063732007	0.153822781	0.252573208	0.0003475	0.462327444	0.403134448	0.185703861	0.173914695	0.183340862	0.279953634
	2019	Tottori	Jul	138	GmWMC138	W1	28	3	1.154518105	0.257962136	0.000171857	1.212729711	0.4363262	0.084598934	0.560658233	0.040512568	0.194207836	0.085790885	0.056513882	2.172104485	0.013918591	0.636931165	2.275285456	0.711444071	2.313569808	0.000171857	0.045485743	0.081123706	1.112764909	3.389031861	0.000328569	0.085165106	0.058276658	0.147198949	0.000369045	0.000328569	0.000362463	0.008438166	0.118478037	0.030417421	0.033225183	0.20094216	0.000328569	0.481025046	0.291933629	0.14378183	0.101391402	0.024182684	0.402551742
	2019	Tottori	Jul	34	GmJMC034	W1	29	3	1.31623258	0.103586675	0.000180995	1.396016193	0.479744417	0.052377029	0.47658797	0.020757275	0.184537671	0.054280543	0.109279928	15.95400021	0.033926844	0.474392406	1.927442197	0.586383041	2.05759276	0.000180995	0.071569725	0.134313828	1.668231285	3.182818042	0.016932652	0.048850874	0.052631579	0.105698689	0.00036487	0.000347693	0.000358256	0.008832579	0.550823529	0.03323233	0.095448258	0.321948488	0.000347693	0.302475549	0.350196447	0.237474358	0.152954351	0.059003512	0.194282234
	2019	Tottori	Jul	823	GmWMC084	W1	30	3	1.182953481	0.154347383	0.000214408	2.000429285	0.633091447	0.063534187	0.617663128	0.02662603	0.242116766	0.077530017	0.09193516	4.886630049	0.045621293	0.398921562	2.590237915	0.32522229	1.751179245	0.000214408	0.141990686	0.111594882	0.912351799	2.742350921	0.000334919	0.045548932	0.075165168	0.070634336	0.000339374	0.000334919	0.000390259	0.000214408	0.295197256	0.060940828	0.139716235	0.344994404	0.029807757	0.283211052	0.466876549	0.219237725	0.149824903	0.033424878	0.264868873
	2019	Tottori	Jul	24	GmWMC024	W1	31	3	1.171704591	0.371595777	0.009518597	1.659586643	0.492793411	0.052275481	0.588494682	0.089151897	0.264238589	0.091589625	0.071279886	5.223474486	0.021744985	0.845158796	2.311566493	0.947903917	2.448058167	0.000195454	0.089747361	0.106875223	1.02926133	3.475831426	0.019061496	0.050077317	0.045919535	0.110889735	0.011895655	0.000297371	0.018580854	0.008209057	1.122451772	0.095009315	0.127626892	0.580808576	0.020994409	0.572741349	0.455394314	0.257404544	0.160996176	0.067533008	0.202773664
	2019	Tottori	Jul	49	GmJMC049	W1	32	3	1.405612322	0.25678015	0.000181759	1.378756367	0.549915008	0.03427073	0.438225277	0.134890641	0.180818037	0.061761605	0.078351436	3.94233001	0.03626006	0.315845856	2.722694402	0.517631596	3.942655131	0.000181759	0.072920568	0.151376283	0.999107276	2.845404949	0.000297575	0.045856271	0.06081996	0.05671775	0.000320574	0.000297575	0.068752449	0.017412483	0.335290269	0.00028811	0.132328791	0.247486243	0.036988543	0.542182838	0.393096265	0.198631156	0.132040681	0.022556167	0.272719052
	2019	Tottori	Jul	165	GmWMC165	W1	33	3	1.54049572	0.349529172	0.000165265	1.088431715	0.872879429	0.047868764	0.66254314	0.15179728	0.319214737	0.050339619	0.205270402	5.572295984	0.030164493	1.466564119	6.551917042	1.410882439	2.426680329	0.000165265	0.19525174	0.065414508	3.817721826	4.169333513	0.000404793	0.040438795	0.099285942	0.085451749	0.00048539	0.000404793	0.000448209	0.009882827	0.310532318	0.083822259	0.187701824	0.632555601	0.047320272	0.588454126	0.962516192	0.362451425	0.320553054	0.156290479	0.347810497
	2019	Tottori	Jul	176	GmWMC176	W1	34	3	1.123466182	0.100097081	0.000185405	2.022622788	0.565321131	0.052257318	0.510335704	0.040836946	0.202844386	0.068822308	0.076915556	4.559495486	0.03935836	1.012123977	2.112600098	0.808751127	2.654664788	0.000185405	0.106291878	0.176286543	1.420949712	3.43469489	0.055405273	0.063292377	0.046543553	0.054688264	0.000346717	0.000325913	0.000330743	0.021061999	0.03576461	0.03726099	0.077038732	0.443863376	0.000325913	0.547312717	0.440732653	0.429847147	0.194084001	0.066421145	0.181544568
	2019	Tottori	Jul	189	GmWMC189	W1	35	3	2.590199036	0.287672537	0.007415749	2.206968709	0.545700266	0.067448538	0.901503723	0.178650688	0.253588982	0.082678169	0.146116289	5.081757656	0.000486642	0.993164669	12.80218729	0.850690148	2.287833071	0.000212486	0.242889222	0.164269862	2.78060364	4.002530537	0.026098535	0.072836218	0.086909514	0.021615624	0.000475964	0.026586773	0.000486642	0.014937742	0.053227657	0.050149701	0.407850965	0.36917831	0.032845095	1.008710886	0.492987128	0.558322237	0.211576846	0.08482024	0.333738868
	2019	Tottori	Jul	90	GmJMC090	W1	36	3	0.157494267	0.129467861	0.000211837	0.354144952	0.708347899	0.046313668	0.034570217	0.000353532	0.225800848	0.082913189	0.053065121	0.12168564	0.028316309	0.235558227	0.034712997	0.08637257	0.000211837	0.000211837	0.112633713	0.160715548	1.192851587	1.810923494	0.000353532	0.129392632	0.05733063	0.124125009	0.00036398	0.000353532	0.000347439	0.000211837	0.000211837	0.000349577	0.000349577	0.256170034	0.000353532	0.000347439	0.180548681	0.000353532	0.110221632	0.035070353	0.000347439
	2019	Tottori	Jul	14	GmWMC014	W1	37	3	1.239036811	0.13895008	0.000212662	1.92672346	0.689508103	0.056552765	0.684291597	0.142170632	0.183804344	0.075261042	0.122609902	10.19469356	0.052623306	0.928660868	3.120592835	0.743620158	2.279118729	0.000212662	0.074673017	0.147382314	2.080138076	3.130112225	0.018782362	0.06257403	0.058785897	0.114014011	0.000338903	0.000338421	0.044418597	0.008123684	1.40076133	0.058146147	0.169533693	0.335086722	0.011743206	0.423815661	0.443737521	0.420826424	0.233793005	0.076077025	0.202131338
	2019	Tottori	Jul	146	GmWMC146	W1	38	3	0.8480948	0.263747083	0.000184949	1.454251371	0.447826891	0.027003099	0.542649913	0.069447613	0.258215003	0.066193198	0.071924393	2.239726251	0.000340518	1.157796969	0.887183281	0.399577013	2.473450591	0.000184949	0.105825781	0.123154636	1.367769268	3.262641741	0.049861496	0.066286459	0.096985389	0.07205475	0.000364644	0.03477269	0.000340518	0.026355213	0.206125506	0.027371925	0.117773257	0.541113372	0.000325892	0.304729799	0.399902232	0.162587584	0.177917514	0.078051165	0.252017571
	2019	Tottori	Jul	99	GmJMC099	W1	39	3	1.174255024	0.330266646	0.000178501	1.874497574	0.498569857	0.037006237	0.686001386	0.077374507	0.192550243	0.065527828	0.083312956	3.606874629	0.033021483	0.853844273	1.481481481	0.723491346	2.446360358	0.000178501	0.091272461	0.057428302	1.32382017	2.543624394	0.000349321	0.074964195	0.049944994	0.118454606	0.000389833	0.000349321	0.02027027	0.011959587	0.245796294	0.046571324	0.087788779	0.390282362	0.018304398	1.009216909	0.406294757	0.331225766	0.106490649	0.022007196	0.482259182
	2019	Tottori	Jul	103	GmWMC103	W1	40	3	0.957439762	0.138592691	0.000222227	1.46065524	0.443708228	0.045154702	0.37418233	0.049214376	0.187546576	0.057956843	0.052525435	1.957467943	0.028759902	0.20955993	3.261321733	0.376263468	2.173470522	0.000222227	0.147557041	0.072662693	0.749623743	2.352101791	0.049515381	0.045813015	0.085042637	0.069983746	0.000277685	0.000301005	0.000276007	0.000222227	0.234760772	0.0747292	0.142573174	0.311419682	0.022334598	0.30449063	0.322948648	0.142827042	0.060843512	0.023628921	0.153542546
	2019	Tottori	Jul	13	GmJMC013	W1	41	3	1.119529764	0.278738839	0.000162692	1.635294917	0.517323655	0.035675455	0.441084534	0.000360451	0.230905137	0.055054827	0.161121724	3.377933172	0.043625985	0.454348845	3.362301307	0.879568917	2.236407119	0.000162692	0.070773263	0.06304293	1.49936921	2.817273716	0.000360451	0.058753559	0.039486507	0.134159968	0.000348772	0.000360451	0.000339766	0.007971887	0.54342238	0.043788016	0.041738078	0.455791915	0.034423098	0.576719217	0.612731139	0.11083877	0.167926874	0.022311935	0.151128024
	2019	Tottori	Jul	143	GmWMC143	W1	42	3	1.285922631	0.132817421	0.00021332	1.598534291	0.82839024	0.047945455	0.803004339	0.055924734	0.217413498	0.053393916	0.059806939	9.176622832	0.015276917	0.780183268	1.837825297	0.568313387	3.540146764	0.010431332	0.154750396	0.109995803	1.278399552	3.380209283	0.039556519	0.086247902	0.086616913	0.149237549	0.000299949	0.000349748	0.000364604	0.018921456	0.690899782	0.014771277	0.046556591	0.331309694	0.018396754	0.959638313	0.370033576	0.228595411	0.172305789	0.063898993	0.381376016
	2019	Tottori	Jul	64	GmJMC064	W1	43	3	3.309347358	0.522694958	0.000182628	1.635548649	1.359610534	0.092517332	1.406406885	0.905751694	0.41764284	0.038461538	0.16781293	11.78088542	0.092875926	1.262570686	2.597102469	0.538390025	3.362773029	0.000182628	0.330517919	0.239543533	3.264353762	8.086839589	0.048448724	0.080493148	0.107924218	0.021295023	0.000546866	0.10107494	0.000597657	0.012236102	0.153480897	0.139890903	1.356501848	0.400434043	0.090885934	1.277253168	0.88170564	0.565693617	0.256378673	0.179785012	0.469997609
	2019	Tottori	Jul	175	GmWMC175	W1	44	3	1.406664806	0.228094787	0.000167602	2.201299478	0.578945082	0.000398613	0.429864073	0.057589962	0.297843505	0.047867259	0.091565925	3.246995383	0.030852633	0.826137525	1.22788495	0.375810427	2.10275706	0.000167602	0.091458116	0.148204279	1.480421528	3.097181807	0.000352448	0.089556973	0.067865832	0.129771261	0.000379147	0.000352448	0.000398613	0.012452862	0.186072237	0.032977059	0.096193952	0.326207855	0.000352448	0.474468848	0.462411448	0.376837134	0.212808481	0.087583266	0.295053215
	2019	Tottori	Jul	141	GmWMC141	W1	45	3	1.414712285	0.087642791	0.000205183	2.003655481	0.816650193	0.031092126	1.05544831	0.090169211	0.227707726	0.060713626	0.081570719	4.418199375	0.046206925	0.092560235	4.019498607	0.63966502	3.590290744	0.000205183	0.162233804	0.129759058	1.155738459	3.909927301	0.022392864	0.071270921	0.067750921	0.143139599	0.000385922	0.000459812	0.072986405	0.010033445	0.178057738	0.086485758	0.135007638	0.470572378	0.000459812	0.71824044	0.633483539	0.278646312	0.169377303	0.000459812	0.33342917
	2019	Tottori	Jul	51	GmJMC051	W1	46	3	0.944387323	0.400066269	0.000198083	1.104390952	0.533034086	0.030966493	0.402292246	0.085847245	0.17482158	0.075964662	0.077158385	4.73002701	0.042699891	0.902665235	2.823292187	0.471636846	2.913239838	0.000198083	0.089283209	0.294282274	2.307299294	2.787256562	0.023918774	0.070552247	0.069504839	0.153958801	0.000331345	0.018223828	0.000302407	0.010458759	0.719158545	0.027142657	0.117898724	0.292782999	0.000325425	0.240050804	0.411142569	0.2734225	0.165205499	0.076898044	0.152897061
	2019	Tottori	Jul	159	GmWMC159	W1	47	3	1.831594739	0.291711986	0.010079911	1.783135052	0.802175321	0.0555071	0.666503855	0.084311995	0.163486027	0.053484851	0.099755617	6.384766818	0.030631825	1.211424886	9.697125712	0.834146493	3.407718989	0.000191633	0.066793958	0.076607155	1.277476071	3.16247427	0.024981332	0.039949766	0.046438678	0.071583735	0.000310762	0.00033942	0.000348882	0.011478834	0.436272349	0.042074397	0.119608579	0.349517542	0.015443622	0.50566933	0.427737424	0.463682031	0.151590576	0.060043446	0.403795834
	2019	Tottori	Jul	101	GmJMC101	W1	48	3	1.20971041	0.30607635	0.000183928	1.621164819	0.495271201	0.035741199	0.563677468	0.070003233	0.142318872	0.047269584	0.092544156	6.918417727	0.027424911	1.133423458	2.036671677	0.635289942	3.487814747	0.000183928	0.075723412	0.056954771	1.004261322	2.749973086	0.017397949	0.094013577	0.054929225	0.083110471	0.000322695	0.000293884	0.000269136	0.011697843	0.249296474	0.015752223	0.195352624	0.323468621	0.000293884	0.31346216	0.497810562	0.26152761	0.127771514	0.194404444	0.196172893
	2019	Tottori	Jul	225	UA-4805	W1	49	3	1.110414232	0.235471599	0.000180313	1.590386863	0.684375607	0.019100835	0.544601876	0.192522305	0.155885623	0.0674913	0.116700982	9.806403485	0.023092055	0.431623549	2.411996558	0.530532599	2.258425143	0.000180313	0.091847781	0.087637633	1.097872467	2.877441058	0.000298392	0.087936025	0.092736004	0.038223973	0.000327955	0.000298392	0.009892522	0.023765304	1.714654069	0.00027757	0.04949066	0.419824021	0.000298392	0.363970693	0.525348372	0.39146003	0.165431482	0.085041626	0.188357043
	2019	Tottori	Jul	147	GmWMC147	W1	50	3	1.03033839	0.282452246	0.000191428	1.766173992	0.555095128	0.054810061	0.67305199	0.045860003	0.164559834	0.055935221	0.13996323	6.569794362	0.040127058	1.262290617	3.421447103	1.086629002	3.167671663	0.000191428	0.080246469	0.00034046	1.60326161	3.342473746	0.046881384	0.074322484	0.106370712	0.100163421	0.000336293	0.00034046	0.000324128	0.016979651	0.571067593	0.030376189	0.096641683	0.354316806	0.00034046	0.504829509	0.456216805	0.276181397	0.174690112	0.024308866	0.276059899
	2019	Tottori	Jul	54	GmJMC054	W1	51	3	2.187788502	0.325540967	0.000174782	2.879857323	0.869390788	0.071716324	0.725975661	0.094893222	0.322492656	0.076327472	0.139498607	6.887168059	0.000419639	0.858532962	2.580274889	1.018619333	2.718967386	0.000174782	0.102488856	0.112609099	1.048207985	6.834662191	0.059387187	0.100947075	0.083320951	0.095598886	0.000457477	0.000371402	0.000419639	0.010469466	0.270283497	0.034063893	0.159695394	0.593164933	0.016898793	1.122366765	0.534373259	0.541541318	0.181240713	0.028820799	0.449055812
	2019	Tottori	Jul	125	GmWMC125	W1	52	3	1.777861267	0.290286582	0.000217434	2.274301985	0.737877982	0.063394764	0.776951673	0.0510599	0.273352843	0.050553369	0.121514645	16.307195	0.060665981	2.376638227	5.348050248	1.638737613	3.515296471	0.01689461	0.153729694	0.177852054	1.75521154	3.262951831	0.000439792	0.105989973	0.09092025	0.209605066	0.000446389	0.000439792	0.000395476	0.000217434	0.067752386	0.000409182	0.090797496	0.270141986	0.000439792	0.61761449	0.618831911	0.589761633	0.34048038	0.139546134	0.355532706
	2019	Tottori	Jul	155	GmWMC155	W1	53	3	3.66889881	0.150897045	0.000198	1.825601708	0.796629084	0.03432324	0.638845756	0.071557935	0.192578934	0.070903871	0.226224494	12.43965066	0.000323499	2.906105365	3.393658368	1.339425296	3.653994654	0.000198	0.138915612	0.114058035	1.701372399	3.285067288	0.036302169	0.067815028	0.08104052	0.200748581	0.000372218	0.000402463	0.000323499	0.000198	0.164221364	0.016046485	0.130834648	0.361219071	0.000402463	0.697172619	1.025113696	0.57286594	0.298495402	0.089507788	0.26264881
	2019	Tottori	Jul	108	GmWMC108	W1	54	3	2.542962572	0.359674945	0.000197941	2.08882446	0.976141216	0.056624495	0.668599543	0.198229778	0.267088385	0.072525732	0.207256156	14.36394707	0.035714286	1.636009114	10.99445349	1.614660641	3.511401425	0.000197941	0.166967469	0.213565858	5.607002016	4.748989633	0.04513189	0.081850846	0.090504908	0.162211901	0.000414611	0.000438174	0.00043929	0.013262074	0.395328583	0.062596294	0.294052912	0.436589338	0.000438174	0.578193639	0.671676453	0.585838226	0.220891843	0.129962317	0.275830258
	2019	Tottori	Jul	56	GmJMC056	W1	55	3	1.604841421	0.190898345	0.000189129	1.777120923	0.486475662	0.075142889	0.531323546	0.08726623	0.195814188	0.074516776	0.085932102	12.54649196	0.017510927	1.456986301	2.182959067	0.784729258	3.450731929	0.017172902	0.106993138	0.035521144	0.878737344	2.758993612	0.015985706	0.023275759	0.047288457	0.061917808	0.000281436	0.000238237	0.000280175	0.007943413	0.331429436	0.000267016	0.069664361	0.212838108	0.036450268	0.552364676	0.381012507	0.23890411	0.105844971	0.059630733	0.286927042
	2019	Tottori	Jul	166	GmWMC166	W1	56	3	1.534260516	0.176674365	0.00019163	1.163297151	0.756211026	0.034023066	0.882734057	0.072513594	0.229206242	0.066016403	0.119031749	6.196562007	0.038263229	1.760743729	2.191956185	0.839701869	3.88962134	0.00019163	0.098320631	0.048307315	1.581301526	3.641791045	0.024522014	0.053990528	0.08700386	0.195263989	0.00034992	0.000350816	0.000339213	0.009389851	0.154185191	0.084430367	0.172753967	0.442574813	0.000350816	0.672591588	0.4076127	0.472829328	0.135405325	0.070584108	0.40234057
	2019	Tottori	Jul	226	Houjaku Kuwazu	W1	57	3	0.926865672	0.35194549	0.000185	1.785617368	0.628877648	0.025	0.647964722	0.114273593	0.205427408	0.066304066	0.077287979	4.552663041	0.025610583	0.906822477	3.007604966	0.465519096	2.273670774	0.000185	0.107389197	0.104709013	1.668517876	3.061668928	0.000385669	0.079023487	0.058752786	0.176096263	0.000358616	0.000385669	0.000339213	0.017741518	0.294649795	0.025715397	0.108910191	0.401719076	0.011955725	0.73124152	0.496471133	0.245130934	0.180290757	0.289367118	0.368147897
	2019	Tottori	Jul	163	GmWMC163	W1	58	3	2.06717206	0.181256511	0.000180793	1.898280154	0.662752772	0.019914008	0.558874557	0.259646211	0.23233009	0.066061614	0.072681326	18.20488062	0.056272158	2.398785501	3.880771182	1.017241999	2.508678045	0.010088227	0.068239472	0.120016596	1.450835439	3.52757034	0.000377173	0.05031494	0.041422048	0.101308792	0.000359208	0.000377173	0.000377159	0.011516488	0.069930576	0.022649851	0.061535116	0.400666812	0.018443782	0.659462925	0.736506619	0.450760005	0.273320287	0.097046732	0.46918609
	2019	Tottori	Jul	95	GmJMC095	W1	59	3	1.155929658	0.144344492	0.000176342	1.981981462	0.696653603	0.018682683	0.480956369	0.032742748	0.210678294	0.065687381	0.099559956	4.19121649	0.041292484	0.484887962	1.312933374	0.468780416	2.741941172	0.000176342	0.085468797	0.13511088	1.256383533	2.865669487	0.000289503	0.057929477	0.066807356	0.123530774	0.000294942	0.000289503	0.000288759	0.027668054	0.172991465	0.029695508	0.138317757	0.364305095	0.000289503	0.375790477	0.326472121	0.270742864	0.122610793	0.049476	0.206318039
	2019	Tottori	Jul	172	GmJMC172	W1	60	3	1.158185787	0.258761682	0.000193675	1.622410866	0.653754074	0.042081009	0.358428329	0.024526322	0.148023284	0.056088161	0.055736618	7.879053196	0.031021101	0.946749158	4.311402117	0.843584925	3.341622606	0.000193675	0.100002884	0.108738883	1.059437662	2.506451613	0.020742418	0.051814616	0.094234042	0.041319118	0.000253962	0.000276197	0.062478778	0.018573393	0.336374024	0.000288442	0.162479448	0.216937322	0.010550737	0.348993451	0.471993592	0.292741535	0.213591393	0.096254764	0.243196701
	2019	Tottori	Jul	3	GmJMC003	W1	61	3	1.239670096	0.251954488	0.000196198	2.318063041	0.461450487	0.038012412	0.415319288	0.046325061	0.155561	0.056975809	0.062028471	4.22961117	0.027110893	0.964496637	6.499704224	1.411699009	2.98724715	0.000196198	0.085775131	0.168436145	0.816577339	3.345541401	0.000341378	0.078175673	0.083684979	0.105144574	0.000349016	0.000341378	0.000408297	0.009633307	0.411544272	0.034901605	0.139921915	0.380407777	0.000341378	0.284623551	0.598709589	0.248899054	0.151200852	0.028778206	0.153642006
	2019	Tottori	Jul	174	GmWMC174	W1	62	3	1.122878757	0.111452614	0.000186783	1.802990916	0.359700275	0.013289716	0.894149604	0.166885641	0.198089786	0.078243491	0.062818197	4.484918158	0.014282793	1.051677889	2.657431187	0.652661733	3.451380328	0.000186783	0.090008158	0.066184924	0.971068046	4.700879166	0.028849839	0.020994142	0.051515243	0.126402803	0.000298401	0.000273718	0.000292082	0.014550413	0.066887071	0.055805662	0.115811101	0.318669366	0.000273718	0.636942489	0.365084579	0.338451853	0.109919328	0.039168993	0.392733008
	2019	Tottori	Jul	85	GmJMC085	W1	63	3	2.076344778	0.138979073	0.000193465	2.629934872	0.810979794	0.025729678	1.137211546	0.000370617	0.255688671	0.069415156	0.104477059	9.641205248	0.051620166	1.208435253	3.209721693	0.70009779	2.310472247	0.000193465	0.070529928	0.167000222	1.467830405	3.728592104	0.02442369	0.07497591	0.081014106	0.129938478	0.00039116	0.000370617	0.000402026	0.022654723	0.59873474	0.043232939	0.167937476	0.18345406	0.000370617	1.173273297	0.520532207	0.380735305	0.176019825	0.082684753	0.710139101
	2019	Tottori	Jul	78	GmJMC078	W1	64	3	1.366558684	0.233244152	0.000209762	1.816240077	0.79118594	0.047488519	0.438930618	0.043013531	0.180342458	0.056824618	0.065198437	8.647269674	0.064931829	0.531178351	1.592903139	0.482712492	2.923310889	0.000209762	0.061946606	0.066490135	0.686408112	3.441208928	0.000322924	0.119643491	0.037563724	0.075112216	0.011902312	0.000322924	0.037948097	0.008789042	0.980932603	0.036456936	0.103233163	0.198349879	0.014660768	0.359510163	0.68188717	0.274808667	0.133954924	0.049149094	0.271118864
	2019	Tottori	Jul	179	GmJMC179	W1	65	3	1.514657509	0.122877647	0.00016539	1.518344479	0.886204838	0.039652991	0.642472438	0.061110324	0.210410266	0.040520649	0.087593825	7.11379408	0.065714802	0.000354057	3.728064324	1.531419569	2.599837917	0.00016539	0.112952495	0.235200397	0.837983288	3.465317188	0.03398952	0.071130152	0.048664022	0.081008356	0.000350079	0.000354057	0.012615218	0.009873807	0.078279278	0.01839823	0.0990836	0.228327657	0.016109616	0.581239834	0.453866308	0.619034131	0.171026298	0.061853845	0.323477318
	2019	Tottori	Jul	119	GmWMC119	W1	66	3	1.448848794	0.249685438	0.00016419	1.782546625	0.749424875	0.054948059	0.514640666	0.143324142	0.181276958	0.05408423	0.090480116	13.24201939	0.031194946	0.621080758	2.35424696	0.643547645	2.179821033	0.00016419	0.087478713	0.083942125	0.697831092	2.729937428	0.00028426	0.049177066	0.037823788	0.082492396	0.00030689	0.00028426	0.065700747	0.011000739	0.952089319	0.017686953	0.120910639	0.522482149	0.025100202	0.267480712	0.499417266	0.268626169	0.208658241	0.054094772	0.211651783
	2019	Tottori	Jul	126	GmJMC126	W1	67	3	1.438127869	0.095493129	0.000175291	1.986660901	0.427247283	0.051560109	0.608043377	0.023538472	0.157574346	0.056478755	0.094522199	3.178966048	0.057215089	0.528058662	1.049216677	0.377661008	2.09330739	0.000175291	0.144378612	0.153519052	0.832451617	2.617124609	0.045001004	0.061139758	0.069717568	0.147726512	0.000336836	0.000334829	0.000332646	0.017388866	0.175080634	0.051761114	0.134128167	0.335974701	0.000334829	0.436764021	0.402430858	0.229592178	0.169713933	0.069242617	0.315547868
	2019	Tottori	Jul	182	GmWMC182	W1	68	3	1.071233452	0.138422299	0.000181779	1.592051151	0.321798331	0.014738991	0.503226968	0.000366153	0.215111218	0.067712499	0.033576215	3.426787741	0.012427581	0.50807367	2.612630985	0.601129532	2.190231222	0.000181779	0.127941269	0.128153491	1.436051408	2.611713145	0.014023653	0.047233715	0.06641777	0.128666105	0.000364365	0.000366153	0.000300183	0.012833564	0.112230059	0.029710736	0.141682876	0.350254126	0.000366153	0.422927986	0.469627623	0.289224122	0.153949928	0.05232324	0.21222946
	2019	Tottori	Jul	19	GmWMC019	W1	69	3	1.631489394	0.16955805	0.000168796	1.736075925	0.822911518	0.058229667	0.475743941	0.128242601	0.27280977	0.059720136	0.080867129	3.597125807	0.023745604	0.891730605	21.27356237	2.446228118	2.126006448	0.000168796	0.163577196	0.169894045	7.157593472	3.447347525	0.03016279	0.02395161	0.079049267	0.123086916	0.000392495	0.000405959	0.047113094	0.000168796	0.380686326	0.000411929	0.254242874	0.373455264	0.025697235	0.327447348	0.568830431	0.298583201	0.231463174	0.032111395	0.207660604
	2019	Tottori	Jul	177	GmJMC177	W1	70	3	1.867712919	0.173612483	0.000161415	2.074870813	0.983985367	0.051062201	0.714679426	0.059825894	0.231808612	0.053331612	0.103278385	12.74280422	0.069971292	1.530505649	3.953113334	1.35164922	2.725158187	0.000161415	0.110609228	0.121763289	1.641192813	3.590124402	0.024560104	0.077310613	0.091384202	0.134135951	0.000395023	0.000370439	0.000382775	0.01488249	0.291435305	0.02788562	0.216925489	0.362811707	0.000370439	0.765856459	0.473791443	0.499462863	0.150963118	0.28764586	0.354717703
	2019	Tottori	Jul	127	GmWMC127	W1	71	3	1.225109888	0.125687108	0.000208638	1.332437161	0.478714492	0.044211155	0.526437076	0.051494306	0.182178978	0.095013561	0.051688625	5.237806537	0.042376136	0.745171194	3.024979057	0.820357881	1.530920092	0.000208638	0.06933973	0.06470794	1.621779177	3.515170913	0.000388636	0.063308849	0.058792171	0.123936108	0.000389848	0.000388636	0.000426749	0.008741915	0.181848529	0.011842205	0.103533623	0.436333866	0.000388636	0.481799172	0.406746726	0.230111539	0.203678318	0.113054292	0.204882004
	2019	Tottori	Jul	115	GmWMC115	W1	72	3	0.287669796	0.089092898	0.000210234	1.289767661	0.559138284	0.049824304	0.056013007	0.000350189	0.354958829	0.088130177	0.108593641	0.511906429	0.000524466	0.259910352	0.000465289	0.0726823	0.000210234	0.000210234	0.108133259	0.143227343	1.449327637	2.685477527	0.000350189	0.058061353	0.129350456	0.080158285	0.00047567	0.000350189	0.000524466	0.000210234	0.000210234	0.029127117	0.000465289	0.632467895	0.000350189	0.018146536	0.175864967	0.000350189	0.112879211	0.177475837	0.000524466
	2019	Tottori	Jul	38	GmWMC038	W1	73	3	1.09083765	0.165357115	0.000211207	1.777210216	0.716209735	0.065297375	0.675906412	0.071098723	0.1709591	0.063890004	0.105961642	4.047676499	0.000357207	0.864542164	4.784349772	0.695097038	2.080638689	0.000211207	0.14543202	0.094188127	1.33502517	2.870226826	0.000416025	0.068644174	0.099792183	0.098015559	0.000392866	0.000416025	0.000357207	0.000211207	0.408705937	0.022580129	0.059787387	0.521141396	0.000416025	0.443186283	0.511503099	0.186379332	0.194628727	0.047468486	0.525308091
	2019	Tottori	Jul	21	GmJMC021	W1	74	3	1.243741636	0.145745911	0.000183449	1.288031594	0.441875533	0.030581938	0.558895525	0.019008135	0.254512223	0.056392288	0.103684293	4.845783792	0.033519371	0.878676471	4.527774936	0.458483397	2.51450166	0.000183449	0.070588235	0.133017835	1.699702753	2.778746043	0.04278786	0.043843867	0.081227621	0.153629537	0.000330415	0.000391114	0.000326381	0.000183449	0.606006127	0.016709292	0.081636829	0.305302643	0.017717459	0.274323575	0.656132666	0.290636733	0.194373402	0.059136421	0.348412154
	2019	Tottori	Jul	160	GmWMC160	W1	75	3	1.219511363	0.12256205	0.00018062	1.940490002	0.523800572	0.02245274	0.562069201	0.000333422	0.150685866	0.052289352	0.071419045	4.467157909	0.029720876	1.030441451	3.804594676	0.59766213	1.61840513	0.00018062	0.084110393	0.061583089	1.410109362	3.310823722	0.000333422	0.048012803	0.095277485	0.113530275	0.000320256	0.000333422	0.000341227	0.009518649	0.153725278	0.052752294	0.098172658	0.481425778	0.000333422	0.581826247	0.438983729	0.185282742	0.243946458	0.071052281	0.329795946
	2019	Tottori	Jul	55	GmJMC055	W1	76	3	1.123101798	0.231290434	0.000181924	1.260501538	0.95332921	0.028183749	0.482325714	0.074193195	0.202580604	0.060307815	0.084865319	7.642995505	0.013251752	1.100544571	2.119150691	0.518738277	2.397249309	0.000181924	0.168130282	0.080040934	1.157450386	3.565513743	0.000365484	0.061364716	0.201236858	0.137312233	0.000382804	0.000365484	0.000317028	0.01408092	0.365376219	0.052978767	0.150566893	0.570356627	0.000365484	0.356655993	0.434450495	0.337304923	0.234879406	0.157669676	0.204197445
	2019	Tottori	Jul	46	GmWMC046	W1	77	3	1.020329966	0.059124373	0.000184529	1.610183983	0.564891964	0.017986637	0.213401311	0.000366663	0.176034707	0.043235164	0.062186045	3.273127269	0.022673296	0.503611631	1.638680977	0.364062805	1.334717301	0.000184529	0.109624347	0.083599164	0.892421076	4.415212641	0.000366663	0.099182342	0.066551335	0.119568804	0.000325754	0.000366663	0.000316666	0.000184529	0.067076321	0.055606553	0.087063974	0.365202655	0.000366663	0.164888059	0.369779636	0.139258607	0.150331874	0.02438309	0.195541341
	2019	Tottori	Jul	30	GmJMC030	W1	78	3	1.329241288	0.245160802	0.000192138	0.933491317	0.92154899	0.074861117	0.561516647	0.049877077	0.236742939	0.057295469	0.084966103	1.91037771	0.044093081	0.53926097	6.899933233	1.162544036	2.200591784	0.000192138	0.082832582	0.064963123	0.949191686	3.427256128	0.011584594	0.098748417	0.099357369	0.124152574	0.000378802	0.000372495	0.073151781	0.007301234	0.079890866	0.056543148	0.158487732	0.446586546	0.051702302	0.47503982	0.384899054	0.062318409	0.100901352	0.03706325	0.235694029
	2019	Tottori	Jul	70	GmWMC070	W1	79	3	0.970563829	0.128207296	0.000186853	2.496353234	0.515903832	0.045420797	0.332619994	0.01677675	0.32768485	0.05906424	0.049889916	1.639850286	0.028912085	1.024834875	3.400949131	0.569894746	1.613737434	0.000186853	0.134760952	0.222809335	4.866754734	3.339564135	0.000440335	0.077542933	0.052712084	0.208542492	0.000422708	0.021884632	0.000436738	0.000186853	0.133506484	0.016825509	0.068478645	0.669333647	0.000440335	0.263484299	0.600616469	0.087978864	0.090285132	0.065257596	0.134384417
	2019	Tottori	Jul	92	GmJMC092	W1	80	3	1.180233528	0.289434209	0.000193851	2.109841535	0.794497169	0.017556297	0.319057548	0.028691393	0.195829858	0.062652658	0.104935186	7.128761372	0.000417014	0.616848279	1.603396603	0.626485634	2.901155352	0.000193851	0.097943723	0.219167583	0.971241961	3.817556297	0.019627445	0.045386384	0.078962704	0.066679996	0.00038463	0.000333233	0.000417014	0.010913814	0.681580274	0.050865801	0.093697969	0.474275724	0.020927055	0.147914929	0.458395815	0.29924356	0.132034632	0.016428405	0.176063386
	2019	Tottori	Jul	180	GmJMC180	W1	81	3	2.765337066	0.118745313	0.000211698	0.928767203	0.803105834	0.028224866	1.050793095	0.120625304	0.150892232	0.104367339	0.138610916	8.188078109	0.011138325	1.499161573	6.10163449	0.858627912	3.823443487	0.006604992	0.060938397	0.078406448	0.743468383	3.652787497	0.023800508	0.054146157	0.08622617	0.053659328	0.000258592	0.00027046	0.000291579	0.00956877	0.348709698	0.026466056	0.209341672	0.23393456	0.015172824	2.227839981	0.441418294	0.349380646	0.154989577	0.058365338	0.578668066
	2019	Tottori	Jul	104	GmJMC104	W1	82	3	1.31658561	0.375043424	0.000189043	1.745279645	0.543250652	0.032363038	0.535474181	0.0574084	0.144578744	0.079152331	0.084146559	3.853118856	0.067586897	1.089615728	2.215113783	0.558222747	1.984914363	0.000189043	0.079003864	0.092403932	1.430062556	4.031719353	0.026487936	0.047006256	0.05231694	0.07849866	0.000347391	0.000357462	0.000357603	0.000189043	0.136451284	0.033424712	0.101694355	0.218350563	0.016228776	0.760298956	0.347882038	0.250723861	0.184859795	0.037747989	0.361250179
	2019	Tottori	Jul	89	GmWMC089	W1	83	3	1.524720598	0.109810026	0.000175651	1.173636296	0.651766166	0.014062616	0.380319739	0.268720718	0.207719636	0.057824384	0.12193282	5.490907647	0.055288284	0.621337251	4.347905415	0.639933491	1.660817481	0.000175651	0.091847905	0.101881998	1.267410466	3.129672119	0.000397046	0.040419281	0.097248577	0.013698086	0.000353769	0.025093306	0.000370069	0.000175651	0.443607174	0.066121734	0.462961611	0.277295285	0.023624236	0.353785804	0.536964981	0.307829747	0.201357466	0.106209799	0.176522833
	2019	Tottori	Jul	224	5002T	W1	84	3	1.200737577	0.188655348	0.000181934	1.340956727	0.58241872	0.027300947	0.65397575	0.367226891	0.220689289	0.078231602	0.079773979	6.675137641	0.028786713	0.316343089	1.408107269	0.539941498	1.703192941	0.000181934	0.107449783	0.051260504	1.005592582	2.558674485	0.000289771	0.042654303	0.054514392	0.093248334	0.000301559	0.000289771	0.000265315	0.006968071	1.177240062	0.028396148	0.185675088	0.239154069	0.000289771	0.454379029	0.557838308	0.439901478	0.140971216	0.046624167	0.239234831
	2019	Tottori	Jul	20	GmWMC020	W1	85	3	0.593074701	0.113248412	0.000221332	1.36853267	0.337342354	0.060294709	0.050787963	0.000369672	0.162565359	0.066488126	0.040479095	0.175113674	0.019379136	0.277771617	0.048108244	0.122535883	0.000221332	0.000221332	0.135304435	0.109090237	1.182137444	1.947822589	0.000369672	0.140734169	0.100058465	0.101918598	0.000367094	0.000369672	0.000365644	0.000221332	0.000221332	0.04121774	0.000417606	0.333583897	0.000369672	0.015357051	0.258992274	0.000369672	0.083479496	0.238845144	0.000365644
	2019	Tottori	Jul	156	GmWMC156	W1	86	3	0.727458628	0.185205522	0.000192079	1.645965085	0.344387851	0.039080547	0.247547999	0.000345185	0.275040709	0.065325958	0.04684156	1.351432516	0.000378687	0.636520538	2.515449915	0.414927832	1.488821021	0.000192079	0.089190719	0.171487746	0.885295133	2.810466922	0.025129444	0.034863652	0.114280324	0.133344839	0.000392218	0.000345185	0.000378687	0.000192079	0.041181668	0.047575929	0.057234484	0.521335597	0.000345185	0.191653728	0.331653435	0.120089748	0.143482362	0.063306869	0.212027114
	2019	Tottori	Jul	96	GmJMC096	W1	87	3	1.148445981	0.25148775	0.000199326	2.173052953	0.639330576	0.052309919	0.573921435	0.023895289	0.202203369	0.059897546	0.071650202	2.522343878	0.019299586	0.577731018	1.250275132	0.411005487	2.075664255	0.000199326	0.106940913	0.089625165	1.156424979	3.561457119	0.059773886	0.055529798	0.074532276	0.126573701	0.000386429	0.000356646	0.000402075	0.000199326	0.311068588	0.018405374	0.100451596	0.461538462	0.000356646	0.251256483	0.407575163	0.295980598	0.132860233	0.037697493	0.334888022
	2019	Tottori	Jul	93	GmJMC093	W1	88	3	2.062235752	0.195471301	0.000178654	1.975266362	0.748541963	0.177828513	0.757314392	0.149801347	0.245264671	0.055847358	0.116013128	2.558922094	0.037037037	0.583831404	12.87361309	1.417798841	2.396416193	0.000178654	0.2064367	0.115218518	1.376610814	4.030906477	0.022076352	0.107790637	0.114864865	0.02674037	0.000351062	0.050371394	0.000422797	0.010629935	0.087326259	0.034886202	0.3935633	0.612837838	0.024356538	0.594283781	0.484435999	0.17446882	0.143029872	0.141993436	0.47251818
	2019	Tottori	Jul	169	GmWMC169	W1	89	3	1.632552583	0.23698039	0.000175627	1.448865076	0.763488573	0.043261051	0.574340224	0.061165388	0.210295768	0.055199424	0.073672151	5.646373675	0.028020128	0.717945454	2.501531454	0.768274448	1.828623615	0.000175627	0.027055682	0.065557076	1.090125068	3.400571987	0.000318238	0.065811667	0.033417105	0.122839958	0.000427223	0.000318238	0.000362017	0.006691371	0.209540034	0.052972591	0.130723317	0.634335977	0.015466378	0.783006915	0.449797919	0.223976068	0.179494228	0.058874073	0.37468776
	2019	Tottori	Jul	134	GmWMC134	W1	90	3	1.093065244	0.09685259	0.000174471	1.577923677	0.643831652	0.025359048	0.645055396	0.073271372	0.268321707	0.066543374	0.099070587	2.713164009	0.029011079	0.60904575	1.939474119	0.580159363	1.613231907	0.000174471	0.130023152	0.1068424	1.294768047	3.15945835	0.021312395	0.0834869	0.159459236	0.119181155	0.000398406	0.000400609	0.000410341	0.000174471	0.059355154	0.027162229	0.103315694	0.207499587	0.000400609	0.856668034	0.357383222	0.183839436	0.203613362	0.05384184	0.624333197
	2019	Tottori	Jul	120	GmWMC120	W1	91	3	2.689305867	0.108312597	0.000174935	1.707186077	0.712452781	0.057719763	0.937249303	0.073468174	0.170439867	0.050976139	0.088141979	12.18375306	0.070501054	2.171987574	3.48922105	0.919564194	2.505003149	0.000174935	0.088446008	0.135005618	1.29403794	2.887143925	0.032784718	0.067982021	0.050801094	0.11970388	0.00033627	0.000330491	0.000339928	0.010408649	0.259778882	0.029927055	0.171714211	0.319884069	0.012690859	0.662995445	0.449996695	0.380196973	0.196235509	0.044318858	0.669012169
	2019	Tottori	Jul	80	GmJMC080	W1	92	3	2.054818073	0.318558715	0.000188993	1.345341863	0.805438458	0.033546581	0.749380248	0.23188531	0.244262295	0.070135319	0.10782451	9.134381207	0.026989204	0.725019432	1.884143234	0.708704146	2.409850318	0.000188993	0.175522305	0.289489593	1.10488816	3.134866054	0.035020295	0.077381466	0.072358364	0.073970118	0.000434122	0.000431816	0.00039984	0.008580284	0.763475204	0.040441006	0.270903785	0.294390142	0.000431816	0.951219512	0.5820019	0.428232144	0.202946218	0.000431816	0.376369452
	2019	Tottori	Jul	100	GmJMC100	W1	93	3	2.376041667	0.152427714	0.00019378	1.310416667	1.065528343	0.013822115	0.766706731	0.333912144	0.252924679	0.057416917	0.084937378	11.23981232	0.046955128	1.272213396	3.634663189	0.913184215	2.435422924	0.00019378	0.136843392	0.000369454	1.6354971	3.916786859	0.023829756	0.081612295	0.101104364	0.073890716	0.000363702	0.000369454	0.000400641	0.00019378	0.915783354	0.000407515	0.270345165	0.295692571	0.018029335	0.680608974	0.679203458	0.337385008	0.262480134	0.059297299	0.308012821
	2019	Tottori	Jul	140	GmWMC140	W1	94	3	1.090644339	0.19652547	0.000210438	1.035149456	0.403391232	0.041621162	0.404158071	0.086734302	0.220321158	0.061005892	0.070632542	4.90258243	0.035634834	0.604603797	1.94917287	0.509401422	1.803282828	0.000210438	0.140281224	0.00038429	0.801975252	2.820652833	0.025247867	0.038582738	0.129900744	0.150219045	0.000420645	0.00038429	0.000404482	0.000210438	0.13672138	0.026220017	0.110918114	0.309057072	0.00038429	0.370788335	0.584466989	0.160902313	0.178081059	0.085773576	0.225013146
	2019	Tottori	Jul	145	GmJMC145	W1	95	3	1.308816282	0.161372064	0.000217642	1.451714841	0.493186224	0.049604268	0.608297336	0.067361792	0.150465312	0.073889481	0.03442936	4.072213906	0.090569101	0.818639343	1.5083818	0.399752781	2.536226522	0.000217642	0.016906147	0.086899293	0.943116709	2.733250225	0.043978733	0.026893099	0.054966359	0.07208486	0.000309023	0.000258091	0.000289914	0.023157116	0.196291379	0.033356141	0.107281332	0.253164557	0.014478914	0.701243731	0.362669695	0.166830124	0.111700308	0.032287204	0.311541472
	2019	Tottori	Jul	98	GmJMC098	W1	96	3	1.404923169	0.166711846	0.000200076	0.934775474	0.752082214	0.030732508	0.781769357	0.301035241	0.145337908	0.082191233	0.106750337	10.61451464	0.047292257	1.939480961	1.630944385	0.625140379	2.94465897	0.000200076	0.000335841	0.229383819	0.963624761	2.603222438	0.042969581	0.107530313	0.084833423	0.103772247	0.000387252	0.000354534	0.000298374	0.000200076	0.414537524	0.043625739	0.35589065	0.207482536	0.023718358	0.711949873	0.557576402	0.461391193	0.168491402	0.168864781	0.508757273
	2019	Tottori	Jul	116	GmJMC116	W1	97	3	1.070396859	0.16304555	0.000182086	1.223928388	0.344314	0.031575749	0.341279858	0.086329022	0.136516618	0.061253847	0.071558081	9.698271486	0.010844669	1.652556509	1.976717189	0.58209453	2.657058577	0.000182086	0.105112143	0.110213949	0.574036021	2.646590006	0.03077481	0.042112897	0.041440336	0.037737217	0.000238231	0.00024175	0.009769551	0.029789326	0.552541015	0.011411425	0.042710706	0.158358157	0.00024175	0.380965736	0.291792578	0.228454007	0.165914666	0.029082558	0.253704483
	2019	Tottori	Jul	41	GmJMC041	W1	98	3	1.531152127	0.190059733	0.000194674	0.966825797	0.578874679	0.026636665	0.507495363	0.188566377	0.168698878	0.081470955	0.060645351	2.59752468	0.021437042	0.480241638	2.433196144	0.533510532	2.192357109	0.000194674	0.126619341	0.054869604	0.753676146	2.420044394	0.017504052	0.023338736	0.044250476	0.012288198	0.000285804	0.000294681	0.000304072	0.000194674	0.256210092	0.029251719	0.194348535	0.195453415	0.012288198	0.537172743	0.302666863	0.139619861	0.179128801	0.100663032	0.207437589
	2019	Tottori	Jul	154	GmWMC154	W1	99	3	0.852392578	0.099706206	0.000157134	1.38449707	0.276492981	0.033251953	0.345141602	0.015564012	0.16640625	0.059883721	0.045447892	1.481996487	0.026733398	0.454796058	2.526362122	0.471722365	1.30180704	0.000157134	0.076564359	0.121389539	0.899858509	1.941943359	0.00024395	0.060182475	0.037354271	0.111729118	0.000262316	0.00024395	0.000244141	0.011627907	0.099245757	0.030430645	0.040756602	0.268308351	0.00024395	0.433129883	0.207528298	0.061890125	0.091553652	0.045740632	0.177148438
	2019	Tottori	Jul	114	GmJMC114	W1	100	3	1.372252533	0.441023674	0.000184669	1.100670304	0.7169113	0.05745908	0.569664848	0.000310289	0.19127046	0.071466824	0.046636465	5.271223781	0.038628215	1.431581234	2.761577882	0.949513615	3.393159868	0.000184669	0.119827913	0.10391585	1.13404493	2.729727202	0.000310289	0.067953333	0.109610275	0.143322577	0.000348663	0.000310289	0.108183944	0.00840243	0.176229433	0.037960268	0.150860433	0.474313552	0.018400149	0.411379579	0.402476108	0.244011419	0.152252309	0.056379546	0.236321122
	2019	Tottori	Jul	191	GmWMC191	W1	101	3	1.439310345	0.200333665	0.000186532	1.580027586	0.364878236	0.032027586	0.493268966	0.042847521	0.155255172	0.063290431	0.054375421	2.928941506	0.000275862	0.452774468	1.484717718	0.585420983	2.243126282	0.000186532	0.052938266	0.055023056	0.908605772	2.756193103	0.048728045	0.045878452	0.044555	0.103155277	0.000269085	0.000259054	0.000275862	0.024547659	0.139544861	0.046973778	0.054889781	0.288604255	0.000259054	0.417793103	0.27848298	0.221698358	0.109587158	0.036682037	0.244772414
	2019	Tottori	Jul	63	GmJMC063	W1	102	3	1.150431957	0.128672953	0.000209468	1.157367044	0.993411928	0.032614726	0.373662519	0.080941034	0.269636205	0.061395057	0.085328492	5.181814743	0.03586431	0.546805855	1.851595007	0.380586306	1.81568915	0.000209468	0.130114424	0.098793449	0.819925111	3.172663866	0.03453232	0.05764212	0.105365811	0.164151443	0.00034167	0.000378229	0.000396291	0.00875576	0.85320486	0.042822469	0.159934119	0.388566227	0.000378229	0.374772133	0.466053935	0.247021446	0.194001387	0.139490904	0.153404137
	2019	Tottori	Jul	1077	C1329	W1	103	3	0.828989575	0.284905954	0.000187326	1.348321686	0.408014071	0.019532593	0.650303586	0.009276784	0.180146638	0.082086057	0.069495908	1.631354464	0.030960018	0.756697678	1.213488704	0.522027048	2.547927243	0.000187326	0.065464739	0.078506118	1.032255485	3.295652423	0.058939568	0.037133794	0.074781509	0.112787567	0.000310897	0.000266574	0.000286402	0.020624543	0.136129479	0.013191887	0.097400099	0.273099544	0.000266574	0.313094283	0.319542559	0.18948098	0.112186006	0.034601338	0.224309772
	2019	Tottori	Jul	27	GmWMC027	W1	104	3	0.917674908	0.182618285	0.000216123	1.01758184	0.46254311	0.038663861	0.570691539	0.175139359	0.114858576	0.086146531	0.072085378	10.03878222	0.024824991	1.232169232	1.6384303	0.487434522	3.088372596	0.010590015	0.047221599	0.079803707	0.911239221	1.962894023	0.025751584	0.063223593	0.05369059	0.027943208	0.000212076	0.00023822	0.000202323	0.000216123	0.449362438	0.050854029	0.070709957	0.19566149	0.00023822	0.624205884	0.354018772	0.277454857	0.064098116	0.09959979	0.302654473
	2019	Tottori	Jul	22	GmWMC022	W1	105	3	1.441046678	0.158144796	0.000182355	1.512741625	0.653929616	0.02818696	0.676611349	0.025345224	0.150755174	0.047448849	0.092548907	10.09700806	0.015258873	0.716628308	5.564896059	0.88334276	1.930613808	0.000182355	0.078938265	0.065794016	0.874136939	2.338336752	0.000287687	0.062197929	0.081108281	0.108314154	0.000282805	0.000287687	0.000310771	0.010211897	0.704092053	0.033462276	0.1182187	0.293172312	0.000287687	0.30495991	0.389182969	0.276869965	0.187816461	0.077157652	0.333985953
	2019	Tottori	Jul	44	GmJMC044	W1	106	3	1.589610641	0.199843821	0.000201272	1.085375672	0.687937914	0.047985572	0.597758526	0.19186079	0.179060256	0.069801143	0.047567175	6.68367689	0.038774919	0.594491928	3.909353693	0.689139064	2.396687062	0.000201272	0.123668583	0.177643707	1.107759343	2.537470613	0.041561924	0.077062734	0.06915512	0.059354226	0.000325373	0.009720127	0.068725645	0.007748974	0.47991305	0.037703836	0.18201527	0.245420555	0.096866097	0.515603362	0.314004804	0.294452824	0.228233889	0.000279314	0.232520692
	2019	Tottori	Jul	107	GmWMC107	W1	107	3	1.224274678	0.080063627	0.000183093	1.293424893	0.530271329	0.038420601	0.386266094	0.060340542	0.183450644	0.050460479	0.044804872	2.051174497	0.013184549	0.46939473	4.458105011	0.598290032	1.27850303	0.000183093	0.13662781	0.091256525	0.574602287	2.804978541	0.000310713	0.023987074	0.065491017	0.123695004	0.000331389	0.000310713	0.000343348	0.000183093	0.159144589	0.016173491	0.150044834	0.359337119	0.012925677	0.200858369	0.519419587	0.128044991	0.152834512	0.02087994	0.145201717
	2019	Tottori	Jul	29	GmWMC029	W1	108	3	1.379637151	0.231362468	0.000196309	1.103371243	0.644280489	0.039398863	0.455185486	0.138477187	0.156749255	0.076109148	0.060629178	11.56317204	0.021324127	0.313753269	1.365399168	0.473007712	1.726619552	0.000196309	0.078982217	0.05605202	0.804562627	2.810486055	0.000363266	0.058958152	0.050290074	0.161580936	0.000338249	0.000363266	0.000338478	0.000196309	0.616431095	0.022354647	0.229694791	0.25917518	0.017836385	0.246818305	0.585694566	0.360178727	0.139834784	0.086348445	0.187043054
	2019	Tottori	Jul	142	GmWMC142	W1	109	3	4.684859014	0.172076105	0.000230319	1.491006281	0.537694013	0.034077242	0.631030335	0.04366718	0.111746626	0.070869225	0.203235747	3.569614792	0.033676333	1.015624037	1.483969557	1.404938444	2.315099728	0.000230319	0.126625517	0.077257319	1.105392912	2.164853668	0.033836672	0.067211094	0.04296758	0.066101695	0.000349748	0.000308166	0.000267272	0.0261182	0.151319729	0.043656739	0.121351951	0.223137772	0.012819723	0.694694641	0.742588598	0.207950693	0.106100557	0.18394453	0.215956167
	2019	Tottori	Jul	31	GmJMC031	W1	110	3	0.993800681	0.151958428	0.000205326	1.499266598	0.422863853	0.029336064	0.519525088	0.056994131	0.145988432	0.099275199	0.069662444	4.523331474	0.012398638	0.442620774	1.198080212	0.45025832	1.864731125	0.000205326	0.048045748	0.278145168	1.011924681	2.46605596	0.000265583	0.037659682	0.077123382	0.063713383	0.000300372	0.000265583	0.000276755	0.015912777	0.245754882	0.016364147	0.096040438	0.255775957	0.014872653	0.492901226	0.335962606	0.202135288	0.120548365	0.205694101	0.341211635
	2019	Tottori	Jul	105	GmJMC105	W1	111	3	0.956191031	0.156789875	0.000189047	1.576645818	0.49653858	0.051415244	0.53784586	0.086108745	0.137867062	0.086715693	0.046976557	4.964162446	0.089049083	0.36503205	1.920429384	0.432553234	2.875096886	0.00786434	0.000280277	0.073826707	0.757317674	2.356408354	0.008561567	0.017593796	0.067042238	0.036823703	0.000251105	0.000224125	0.061327255	0.013327788	0.820594741	0.000280277	0.065108327	0.426693573	0.019790219	0.336398813	0.455197454	0.182751356	0.115894504	0.047043794	0.262827308
	2019	Tottori	Jul	69	GmJMC069	W1	112	3	1.799255761	0.514883928	0.000191289	1.647602691	0.731148549	0.038958065	0.831601546	0.318400366	0.220609704	0.052087916	0.064183775	9.97043934	0.017689996	0.82393345	2.550303132	0.706375653	4.658913098	0.015494386	0.039588746	0.254318349	0.631560202	2.823185917	0.025235951	0.049759597	0.093370212	0.038718868	0.000277685	0.000254395	0.000286246	0.021022629	1.494404805	0.036655212	0.228731875	0.378621518	0.016103182	0.661399742	0.500699585	0.473835508	0.103092784	0.071917373	0.199398884
	2019	Tottori	Jul	150	GmWMC150	W1	113	3	1.285432491	0.138629938	0.009038423	1.598304187	0.864255519	0.04369075	0.772360596	0.126366982	0.188600365	0.055544495	0.086487907	9.576130389	0.050373903	1.437223975	16.25986379	2.790571373	3.774039419	0.000199084	0.084370597	0.102681388	1.046950578	2.725931814	0.020662461	0.064747634	0.062382574	0.063958991	0.000279947	0.000262881	0.000294412	0.02193908	0.5773044	0.019580789	0.165365195	0.234969469	0.013774974	0.498763469	0.341298633	0.289090431	0.162664396	0.096950578	0.358505564
	2019	Tottori	Jul	83	GmWMC083	W1	114	3	3.447112663	0.126378139	0.000200586	1.618300623	0.415005119	0.0392291	0.556897528	0.047847003	0.129175316	0.074617884	0.179420338	10.9376496	0.16680034	1.159181932	2.797616146	0.977676016	5.017571308	0.000200586	0.092331692	0.088631893	1.305163874	3.17630685	0.023532479	0.053747897	0.076341832	0.057634429	0.000248874	0.012228357	0.000235894	0.015565451	0.248485578	0.000243748	0.14517623	0.221469312	0.000236984	3.311827703	0.360262578	0.252814181	0.143079998	0.053392421	0.797391017
	2019	Tottori	Jul	113	GmWMC113	W1	115	3	1.771776354	0.202992116	0.000201796	1.644017224	0.484517551	0.097887634	0.666124165	0.08919628	0.255721697	0.08392695	0.099153351	4.841044598	0.017970366	0.281928214	14.55292522	2.418430691	2.113873474	0.000201796	0.145667288	0.121869783	0.774624374	3.564981521	0.000298116	0.106606249	0.100797015	0.081117338	0.000310385	0.000298116	0.000339064	0.000201796	0.357077994	0.017670002	0.514600644	0.354214007	0.066956833	0.610009155	0.320057238	0.205431672	0.210751229	0.121601479	0.290984301
	2019	Tottori	Jul	151	GmWMC151	W1	116	3	0.796315725	0.277897053	0.00018058	1.244967671	0.34629437	0.037208735	0.301671343	0.032360527	0.165963157	0.047980208	0.032718762	2.956581964	0.024325973	0.458516431	3.20604315	0.69048897	3.079690124	0.00018058	0.027815559	0.051657432	0.852287925	2.57264853	0.020013374	0.036205579	0.043150119	0.080435613	0.00026837	0.000238823	0.000243992	0.02697871	0.260378858	0.019734912	0.129076993	0.203802971	0.000238823	0.290423326	0.255779519	0.24285919	0.122596474	0.012371036	0.174380871
	2019	Tottori	Jul	10	GmWMC010	W1	117	3	1.393357825	0.148656458	0.000186616	1.371315209	0.550861314	0.036443791	0.681116826	0.061899927	0.143982366	0.074347777	0.114285714	8.684670051	0.000293902	0.81453227	2.421956204	0.670904363	3.473575188	0.000186616	0.073956204	0.202494561	0.90413343	3.019838354	0.038955765	0.073676577	0.061664234	0.11857868	0.000288934	0.000290065	0.012226304	0.009815997	1.511010339	0.033021898	0.109138686	0.221518248	0.031878173	0.28196914	0.508513416	0.377432922	0.148992701	0.047135606	0.198442322
	2019	Tottori	Jul	16	GmJMC016	W1	118	3	1.244081274	0.107476389	0.000233002	1.243280923	0.42389264	0.037693956	0.458781917	0.080615567	0.191903545	0.059066126	0.088665286	6.769606392	0.056850747	0.279994081	4.788445914	0.540837862	3.069434736	0.000233002	0.084862578	0.031163066	0.740514945	2.185965456	0.013583901	0.055548979	0.07491665	0.012548091	0.015564818	0.000295946	0.021686934	0.013094739	1.546111189	0.056089429	0.293923178	0.2390945	0.016513761	0.325510547	0.463657887	0.266676532	0.15798616	0.078543948	0.150052926
	2019	Tottori	Jul	183	GmWMC183	W1	119	3	0.827703404	0.232147202	0.00017793	1.466583645	0.569453344	0.035725405	0.530147364	0.030406897	0.154628477	0.066083058	0.037833346	3.429461712	0.01849834	0.700838721	1.409806765	0.426642336	2.540888225	0.00017793	0.055104037	0.08249591	0.566253798	2.604140722	0.035833918	0.055750305	0.072606482	0.063150788	0.000304136	0.000259666	0.000259444	0.013148998	0.433899149	0.046470846	0.101406266	0.371193471	0.000259666	0.272312163	0.369271117	0.143543403	0.123596263	0.179636987	0.226157119
	2019	Tottori	Jul	124	GmWMC124	W1	120	3	1.718672393	0.091239573	0.000215694	1.610278435	0.790068684	0.077541123	0.694889999	0.089102788	0.188710667	0.072279022	0.064151857	15.11373108	0.03488474	1.171295674	5.629991127	0.910967574	4.581747983	0.015012295	0.078773538	0.201839056	1.352216815	3.032021503	0.032506117	0.045411771	0.137960498	0.027074987	0.00032458	0.000268868	0.000292167	0.015141711	0.42907985	0.032403299	0.236090571	0.453218969	0.000268868	0.62883104	0.48409647	0.399887076	0.145979165	0.049068373	0.334005317
	2019	Tottori	Jul	123	GmWMC123	W1	121	3	1.269209508	0.302772575	0.000171609	1.507375404	0.795370964	0.047540077	0.5966367	0.1722049	0.177096971	0.059548325	0.063548627	8.403979213	0.049751244	1.381766889	4.270049597	0.857318309	2.822813701	0.007190417	0.097540403	0.116971047	1.143697105	3.102644671	0.000296956	0.047602079	0.073956611	0.072308834	0.00030704	0.000296956	0.000290943	0.016354338	0.200113262	0.041566854	0.173082763	0.521103951	0.000296956	0.592621687	0.438930958	0.331878248	0.273356051	0.129502598	0.465625091
	2019	Tottori	Jul	4	GmJMC004	W1	122	3	1.033489699	0.170277173	0.000205647	1.479567656	0.306977383	0.038470839	0.387053874	0.051823459	0.164885385	0.074218027	0.04686046	1.814064785	0.023116356	0.323303939	2.779461588	0.447308675	2.929401361	0.000205647	0.063593078	0.083706297	0.996211282	2.137223136	0.018611247	0.029844463	0.059632818	0.033190056	0.000236496	0.000221562	0.000241803	0.01891953	0.566948403	0.045508653	0.120593352	0.236356561	0.010081092	0.245115582	0.250432047	0.076106704	0.119242743	0.042052555	0.162418996
	2019	Tottori	Jul	91	GmJMC091	W1	123	3	1.367769342	0.150126073	0.000200112	2.015937575	0.59773764	0.065166305	0.692847674	0.057508094	0.200078332	0.085627952	0.088314809	11.73362037	0.016208725	0.601048029	2.33100111	0.535966229	2.29114304	0.000200112	0.070244113	0.069857481	1.268048463	2.599451675	0.000333767	0.059844464	0.04675749	0.164113347	0.00028331	0.000333767	0.000301277	0.014868326	0.873729288	0.000308223	0.124984589	0.224232524	0.000333767	0.434472162	0.523447148	0.304128701	0.197324621	0.040319081	0.324867438
	2019	Tottori	Jul	129	GmWMC129	W1	124	3	1.734011983	0.125952138	0.000180044	1.754738322	0.406348922	0.029255319	0.663120567	0.117885701	0.23624358	0.04774765	0.065234008	6.056796802	0.025831499	1.297477658	2.409096339	0.491663168	3.013449282	0.000180044	0.108881324	0.000293979	1.335694967	3.273691612	0.042685795	0.050417451	0.081586335	0.110712606	0.000299886	0.000293979	0.000305698	0.018580534	0.111789277	0.041300842	0.152123275	0.242160903	0.036541627	0.493702617	0.525781985	0.27457667	0.161351012	0.053798213	0.329603815
	2019	Tottori	Jul	12	GmWMC012	W1	125	3	1.685023219	0.293375394	0.000179266	0.941198256	0.739912175	0.047975841	0.505256261	0.102526985	0.185094442	0.052094724	0.089404286	7.934323567	0.020854107	0.845768952	3.154386086	1.080393844	2.89946758	0.000179266	0.062445974	0.07118356	0.728042295	2.794136919	0.032476319	0.079491456	0.101656236	0.11130692	0.000318644	0.015357019	0.000284892	0.010003048	1.041105713	0.071505135	0.34611528	0.303378168	0.040280706	0.53910145	0.518645561	0.297227555	0.179869299	0.045693426	0.279450728
	2019	Tottori	Jul	45	GmWMC045	W1	126	3	1.714155852	0.28911231	0.000208442	1.724594069	0.637568685	0.041690176	0.864146448	0.258727097	0.220801204	0.088566962	0.08788171	9.617807779	0.062691994	0.384185149	2.664476293	0.452618386	3.295591454	0.000208442	0.049481675	0.181099325	1.01340405	2.797191399	0.028351013	0.040951463	0.045544667	0.059723562	0.000272465	0.00032144	0.00031346	0.01169359	1.402042731	0.019373478	0.220642384	0.168441625	0.024911604	0.872233716	0.477563484	0.325104468	0.157650258	0.088428158	0.464422293
	2019	Tottori	Jul	40	GmJMC040	W1	127	3	1.225747788	0.530557668	0.000197192	1.521795777	0.601381765	0.049780142	0.594403127	0.082751947	0.170783345	0.075899195	0.07323221	5.482693433	0.029612942	0.673200702	1.063880456	0.408195905	3.088499763	0.000197192	0.083141422	0.066053022	0.789620561	2.494462841	0.000225053	0.042917586	0.052993824	0.037741369	0.000262185	0.000225053	0.000271429	0.014592207	0.848103013	0.020229247	0.165288391	0.203260756	0.013413152	0.295613702	0.479250124	0.215938245	0.107479326	0.041792321	0.276070789
	2019	Tottori	Jul	79	GmJMC079	W1	128	3	1.400389582	0.09243742	0.00020154	1.52084577	0.534475389	0.028841622	0.621791448	0.143194817	0.180778535	0.061933169	0.097700479	6.34956811	0.043482359	0.477209058	1.426791175	0.477487272	2.353258898	0.00020154	0.099924374	0.201237306	1.050017509	2.508090107	0.000291817	0.035164001	0.093644165	0.039482899	0.000265168	0.000291817	0.000314179	0.00020154	0.902273369	0.040772038	0.070364647	0.430013481	0.000291817	0.429356876	0.431481265	0.373409595	0.087824286	0.219680168	0.326274781
	2019	Tottori	Jul	18	GmWMC018	W1	129	3	0.193004952	0.204596909	0.000188303	0.773434736	0.457892356	0.029403962	0.072647683	0.000385698	0.212637071	0.052687079	0.000385698	0.113318163	0.000442165	0.327650712	0.019041158	0.036322473	0.000188303	0.000188303	0.043238354	0.058086165	1.409225903	2.291298196	0.000385698	0.064257338	0.176888286	0.089713426	0.000492174	0.000385698	0.000442165	0.000188303	0.000188303	0.038715513	0.000452284	0.216870194	0.000385698	0.000442165	0.103984264	0.000385698	0.132202623	0.030817295	0.000442165
	2019	Tottori	Jul	15	GmWMC015	W1	130	3	1.19837923	0.180153118	0.000205389	1.614216035	0.576749634	0.047835586	0.6398994	0.167540966	0.135961793	0.058761913	0.113460602	11.02522849	0.01049182	0.809826402	0.952913616	0.462624276	3.117914065	0.000205389	0.084363104	0.191579687	1.634497864	2.14980693	0.027635066	0.050375859	0.0522694	0.095965605	0.00026583	0.000270402	0.000254039	0.000205389	1.576754026	0.000292826	0.176603221	0.360849195	0.018062841	0.554135759	0.43453572	0.289519226	0.183953148	0.060029203	0.341454121
	2019	Tottori	Jul	102	GmJMC102	W1	131	3	1.388031434	0.259942067	0.000188658	1.482728403	0.842316812	0.030189959	0.673224785	0.113411839	0.153974446	0.063577708	0.071313786	10.02734529	0.050344867	1.831950262	4.099936383	1.43087252	4.870052447	0.000188658	0.086721416	0.14686899	2.734292263	2.953301673	0.03282489	0.070602492	0.060002313	0.09847467	0.000270717	0.000263442	0.057807553	0.016733955	0.745462778	0.063645827	0.283615754	0.17300908	0.045101294	0.44643261	0.405147659	0.192786954	0.188971141	0.028952291	0.289461782
	2019	Tottori	Jul	43	GmJMC043	W1	132	3	1.816871054	0.318330048	0.000206186	1.048051238	0.991084152	0.051784847	0.635624089	0.168108776	0.184009228	0.069443299	0.124103832	8.926893873	0.058462846	0.890376126	2.633207878	0.62221824	3.337752577	0.000206186	0.117513794	0.110012361	1.279074695	2.960114133	0.021119548	0.045417623	0.096466547	0.080875861	0.000358359	0.00035317	0.000303545	0.010103093	0.560206186	0.043958052	0.243906895	0.259582709	0.055377009	0.539521612	0.559526753	0.308281829	0.199035335	0.09161222	0.343674114
	2019	Tottori	Jul	66	GmWMC066	W1	133	3	1.045613645	0.119971303	0.000201126	1.426995944	0.403817876	0.052114006	0.38463248	0.032056704	0.116562031	0.079485117	0.113408978	11.22159671	0.013611867	0.847417087	0.869656549	0.376707233	1.447526146	0.000201126	0.073075307	0.086602689	0.596447219	2.287404856	0.013213546	0.0395823	0.040226867	0.109004463	0.000265717	0.00029169	0.000277793	0.000201126	0.442015286	0.028017015	0.092164689	0.208932885	0.009042383	0.271653981	0.55966514	0.27229239	0.134597206	0.044482688	0.145535863
	2019	Tottori	Jul	73	GmWMC073	W1	134	3	0.349186229	0.291411516	0.000194032	1.04715307	0.330038734	0.125234498	0.031587487	0.000480261	0.242812959	0.083802243	0.000480261	0.155892806	0.000507022	0.40317933	0.000445216	0.050892811	0.000194032	0.000194032	0.063354258	0.232926712	1.508452598	2.537443594	0.000480261	0.13029488	0.095409821	0.168715781	0.000514589	0.000480261	0.000507022	0.000194032	0.000194032	0.0374872	0.000445216	0.487823338	0.000480261	0.000507022	0.157861877	0.000480261	0.080851253	0.037364326	0.000507022
	2019	Tottori	Jul	132	GmWMC132	W1	135	3	1.064323299	0.132631359	0.000188034	1.874360168	0.636851076	0.048537781	0.395031678	0.09766972	0.149157032	0.077601444	0.1193354	5.610784075	0.000357948	0.483855237	2.123748313	0.515009937	1.546613516	0.000188034	0.125630282	0.12222648	0.871120555	2.852847478	0.022222996	0.07889512	0.053902422	0.066947647	0.000348663	0.000348323	0.000357948	0.000188034	0.36721071	0.000355088	0.147539237	0.374156665	0.000348323	0.222178473	0.38409558	0.225051378	0.125772317	0.235744888	0.188817697
	2019	Tottori	Jul	170	GmWMC170	W1	136	3	1.838921406	0.35162583	0.000227051	1.752241432	0.54057917	0.070271002	0.909090909	0.218419326	0.20025713	0.114592557	0.078891076	14.3746613	0.087255134	1.398591027	13.44090231	2.221222967	3.864291715	0.000227051	0.104275416	0.124440261	1.268617552	3.305985046	0.064601694	0.045092838	0.053939846	0.052765181	0.000305895	0.000285217	0.063775079	0.012760257	0.418976909	0.000310713	0.191834452	0.318760875	0.019023987	0.926582535	0.402612589	0.329055075	0.138640318	0.03682154	0.656088236
	2019	Tottori	Jul	33	GmJMC033	W1	137	3	1.057128607	0.187296543	0.000195511	1.327578269	1.041559843	0.054903315	0.477248312	0.085716389	0.24907919	0.056424494	0.062861139	6.68348607	0.000383671	0.552721652	2.259838978	0.547628275	1.858039415	0.000195511	0.089866415	0.093886865	1.187773729	3.020027624	0.000368039	0.074896029	0.080241083	0.181001803	0.000387537	0.000368039	0.000383671	0.000195511	0.362438414	0.101155939	0.081770341	0.566320335	0.000368039	0.267073358	0.416473446	0.270508999	0.204560788	0.059880019	0.241022099
	2019	Tottori	Jul	144	GmWMC144	W1	138	3	1.204676431	0.256036866	0.000178202	1.851961972	0.67632047	0.057739603	0.464559703	0.134478376	0.29758103	0.070104783	0.079601032	4.205453075	0.048783174	0.487965495	1.716495244	0.507576037	2.012973127	0.000178202	0.138775037	0.128663303	6.28439943	2.874683405	0.062656449	0.05445373	0.057381486	0.12099973	0.000368664	0.000385104	0.000367067	0.020297241	0.115813672	0.052238806	0.308251489	0.368494316	0.000385104	0.460521969	0.564832287	0.24196095	0.192521847	0.078253167	0.29658995
	2019	Tottori	Jul	118	GmWMC118	W1	139	3	1.099075245	0.403154193	0.000190829	1.786753083	0.707300494	0.020826747	0.436215618	0.065517502	0.219886184	0.092704616	0.078983102	6.159588111	0.106346823	0.346673205	2.844337699	0.366284233	1.361696849	0.000190829	0.127792632	0.214129451	1.036172299	2.754742333	0.03307936	0.065178033	0.081977614	0.143406759	0.000355202	0.000377188	0.028888713	0.000190829	0.231742457	0.030588662	0.131327321	0.388090814	0.032023235	0.441708821	0.313329813	0.245021123	0.163547378	0.024479481	0.361958584
	2019	Tottori	Jul	139	GmJMC139	W1	140	3	1.12978077	0.192543223	0.000203277	1.78759085	0.208275628	0.037561063	0.463719766	0.045274269	0.205290123	0.05805586	0.03786076	3.149490512	0.029012272	0.608456892	2.713942512	0.357144892	1.904459893	0.000203277	0.090952771	0.000305083	0.695649521	2.368878828	0.036762463	0.051528464	0.075633815	0.112636524	0.000284827	0.000305083	0.000297867	0.007826158	0.120136602	0.033209915	0.123653939	0.365676493	0.000305083	0.269808173	0.266428702	0.201232534	0.093100817	0.059338581	0.234272608
	2019	Tottori	Jul	171	GmWMC171	W1	141	3	1.364812372	0.301004184	0.000205061	1.896694518	0.789114685	0.000366461	0.471122838	0.120791551	0.238639695	0.069002994	0.062187822	7.525717772	0.047493404	1.095169101	4.884361195	0.927740586	2.853258418	0.000205061	0.069729634	0.186449079	1.301902619	3.369649663	0.408205285	0.042742212	0.067008305	0.099668281	0.00041841	0.000381286	0.000366461	0.007095107	0.174978469	0.072804382	0.244848913	0.286092949	0.000381286	0.596782468	0.527128532	0.265489762	0.112493373	0.033171922	0.284300792
	2019	Tottori	Jul	2	GmJMC002	W1	142	3	1.496202842	0.185377221	0.000195274	1.99699902	0.644961977	0.199228319	0.406785889	0.056501244	0.393312102	0.055223589	0.039937148	2.086552311	0.000612445	1.063375671	5.913701793	1.187591028	0.906834603	0.000195274	0.079847909	0.295142071	1.694382611	3.991915728	0.000654707	0.189275894	0.274239544	0.211143119	0.000582581	0.000654707	0.000612445	0.000195274	0.031263425	0.033269962	0.369975557	0.384777295	0.027432238	0.25655316	0.313146524	0.069595391	0.153177621	0.149993453	0.188633023
	2019	Tottori	Jul	48	GmWMC048	W1	143	3	0.856068954	0.147385879	0.000233612	1.386689194	0.409152086	0.013173682	0.290506624	0.016835017	0.119518108	0.070924637	0.114532421	7.620886282	0.050466466	0.524112089	0.712343454	0.381202251	2.103677055	0.000233612	0.048908456	0.106169219	0.893640708	2.353926394	0.044259802	0.055772782	0.047015079	0.095199305	0.00027188	0.000271533	0.01488773	0.011446993	0.931831986	0.012774597	0.100622762	0.330998928	0.000271533	0.17946081	0.382697947	0.158031932	0.071788672	0.036493972	0.23675898
	2019	Tottori	Jul	57	GmJMC057	W1	144	3	1.341148353	0.220649278	0.000236574	1.473595857	0.788261378	0.039520856	0.745604052	0.11609834	0.172565868	0.073574639	0.116570433	12.13015216	0.012007056	0.858481316	1.770339348	0.429899015	2.818831322	0.000236574	0.070148426	0.157678759	0.85136362	2.649006999	0.021425718	0.045974507	0.055428959	0.083269782	0.00030977	0.000363148	0.000284527	0.01071682	0.985166785	0.037045021	0.082496767	0.48765166	0.000363148	0.406162863	0.497585067	0.403166649	0.090072058	0.036895813	0.285295624
	2019	Tottori	Jul	186	GmWMC186	W1	145	3	1.305949888	0.212645591	0.000167403	1.404675096	0.459794927	0.037804153	0.756755359	0.094624042	0.144053991	0.062725994	0.069269618	5.015074217	0.062317379	1.341964263	2.325957906	0.692209953	3.492282711	0.000167403	0.047895305	0.08172892	0.71838388	4.116360251	0.037095906	0.067526341	0.059309228	0.076063271	0.000302526	0.000256364	0.000258578	0.022632918	0.119023704	0.000269833	0.13151646	0.256017269	0.010716025	0.694282833	0.440023586	0.383418361	0.109686994	0.054656856	0.321490446
	2019	Tottori	Jul	75	GmWMC075	W1	146	3	1.243890993	0.339313729	0.00022237	1.737639527	0.595255582	0.016592364	0.476050012	0.176682737	0.227935508	0.070824994	0.086372502	6.162845472	0.000335199	0.58661171	1.77710047	0.552154149	2.356504336	0.00022237	0.08104436	0.10565635	1.11695433	2.441088727	0.055790675	0.100062562	0.075352526	0.080300298	0.000402269	0.000368012	0.000335199	0.00022237	0.609673115	0.031029671	0.231822855	0.512925969	0.000368012	0.264907988	0.553085784	0.334560041	0.216656874	0.019320649	0.159890055
	2019	Tottori	Jul	11	GmWMC011	W1	147	3	1.110367771	0.143654621	0.00023709	1.891679462	0.492584746	0.040396286	0.66403451	0.03093997	0.238539153	0.097894637	0.055691946	5.980965193	0.000365577	1.042307046	2.26607677	0.41884125	2.55870359	0.00023709	0.095806331	0.089860434	1.157659324	3.295240184	0.021052632	0.100924836	0.071317298	0.089154195	0.000330316	0.000336304	0.000365577	0.022665845	0.564725686	0.06545987	0.052187188	0.182421486	0.000336304	0.641917087	0.371683202	0.226870691	0.13101321	0.017756852	0.436279886
	2019	Tottori	Jul	81	GmJMC081	W1	148	3	0.961999927	0.146274187	0.000196734	1.085408993	0.48845457	0.034790854	0.448451916	0.02493028	0.219357427	0.069053708	0.033888279	4.49201386	0.024433828	1.053494465	2.198990016	0.32227254	1.357977572	0.000196734	0.046413014	0.158455168	1.354643793	2.570219904	0.000422547	0.074030254	0.043907328	0.166314544	0.000411692	0.000422547	0.000364684	0.000196734	0.154770805	0.035734937	0.042481015	0.479472649	0.000422547	0.297509208	0.436998225	0.078424744	0.13738869	0.136989774	0.2566646
	2019	Tottori	Jul	130	GmJMC130	W1	149	3	1.255874898	0.186663518	0.000197511	1.582420415	0.448864643	0.024272887	0.414142716	0.117770768	0.229496928	0.069010468	0.073825797	4.138144059	0.014907419	0.577506134	1.024690921	0.376239962	0.963756666	0.000197511	0.115236105	0.134157028	0.896381002	2.753877218	0.000438135	0.086926043	0.049169294	0.210699264	0.000393639	0.000438135	0.000429609	0.000197511	0.171005333	0.000354246	0.181515463	0.348046335	0.013626008	0.415517464	0.484095689	0.255695759	0.108576287	0.043769716	0.217339004
	2019	Tottori	Jul	71	GmWMC071	W1	150	3	0.839007459	0.124041486	0.000191994	1.484651552	0.554262382	0.015926938	0.35324816	0.057745948	0.167663639	0.060958049	0.064279432	5.526598819	0.025798193	0.602135947	2.196300103	0.36536612	1.824306422	0.000191994	0.075359018	0.052695062	0.711521548	2.187135367	0.01490137	0.044704109	0.047443127	0.052091971	0.000259936	0.000251288	0.000246166	0.007334165	0.516041087	0.042443265	0.075164579	0.391155801	0.000251288	0.249489206	0.331272773	0.251036562	0.170773034	0.06907903	0.173276223
	2019	Tottori	Jul	62	GmJMC062	W1	151	3	0.199555389	0.135583282	0.000213602	0.603805179	0.266425011	0.051245778	0.017293646	0.000316827	0.146028813	0.068502221	0.000316827	0.120806007	0.000288709	0.257231569	0.023051654	0.040557709	0.000213602	0.000213602	0.025090621	0.065171245	1.114120964	2.473222277	0.000316827	0.088901562	0.070740825	0.10670722	0.000325765	0.000316827	0.000288709	0.000213602	0.000213602	0.03933507	0.00028319	0.198346171	0.000316827	0.000288709	0.134587967	0.000316827	0.029876529	0.043595349	0.000288709
	2019	Tottori	Jul	178	GmWMC178	W1	152	3	1.832593384	0.383672488	0.000213106	1.919384451	0.786669828	0.026571419	0.604032447	0.14945087	0.2552325	0.082898242	0.120334221	10.2962017	0.046099409	0.650454264	2.002878721	0.83852748	2.980564731	0.000213106	0.050496156	0.08191338	1.461232532	2.645024535	0.00036487	0.056262999	0.10315982	0.030977488	0.000400577	0.00036487	0.000333812	0.014214172	1.030282365	0.022928167	0.113997358	0.19436448	0.00036487	0.638882398	0.580873499	0.422264385	0.148677482	0.106651585	0.327435992
	2019	Tottori	Jul	157	GmWMC157	W1	153	3	2.828157549	0.153437675	0.00017868	1.655994616	0.707882592	0.033105791	0.532609044	0.082049216	0.172355222	0.067255119	0.047638231	4.042166046	0.035124828	0.848121664	5.009784013	0.65420626	2.084426259	0.00017868	0.091858963	0.220263874	1.037365294	3.569208089	0.000335717	0.063215497	0.070075688	0.051498976	0.000349357	0.000335717	0.000320482	0.015116321	0.095147054	0.057707218	0.253018276	0.219826472	0.017625138	0.391821299	0.482525934	0.332997616	0.193428097	0.177963541	0.359484665
	2019	Tottori	Jul	1	GmWMC001	W1	154	3	0.821657488	0.180172024	0.00020585	1.597770154	0.391277076	0.038142096	0.244696217	0.000399553	0.257560711	0.056938183	0.044989612	0.68043791	0.015572809	0.431316925	1.970937526	0.192885167	0.28053274	0.00020585	0.068411809	0.097131213	1.352125619	2.721675544	0.000399553	0.064887326	0.089905495	0.165534601	0.000377245	0.000399553	0.025864404	0.00020585	0.00020585	0.040102032	0.036714895	0.464497784	0.028168451	0.127742168	0.201574237	0.049824197	0.157439157	0.21088381	0.158481538
	2019	Tottori	Jul	161	GmJMC161	W1	155	3	0.804533642	0.179184222	0.000206624	1.724944425	0.565866073	0.040201634	0.433545196	0.000262233	0.182660697	0.058247412	0.035217916	2.168170137	0.000313097	0.422457649	2.35384126	0.481986933	1.996094799	0.000206624	0.129600763	0.091965175	0.968243562	2.290240771	0.000262233	0.030078145	0.0771115	0.107227146	0.000305306	0.000262233	0.000313097	0.000206624	0.129863421	0.042436774	0.151614443	0.151709878	0.000262233	0.257459532	0.233911995	0.155294488	0.170478766	0.053626685	0.255299164
	2019	Tottori	Jul	149	GmJMC149	W1	156	3	0.367203924	0.396865492	0.000210864	2.668325158	0.651754803	0.068044849	0.036650315	0.000591646	0.450665732	0.064924933	0.000591646	0.089871021	0.000700771	0.426044255	0.035842781	0.000574086	0.000210864	0.000210864	0.116081732	0.141935866	1.481836469	4.037841626	0.000591646	0.110992782	0.21600706	0.286593303	0.000574086	0.000591646	0.000700771	0.000210864	0.000210864	0.038218722	0.000678841	0.613943385	0.000591646	0.029362299	0.202697906	0.000591646	0.179078135	0.04313099	0.000700771
	2019	Tottori	Jul	65	GmJMC065	W1	157	3	1.506901237	0.229784198	0.000213361	1.687370378	0.744204309	0.045912894	0.438246442	0.064675414	0.213866838	0.085642962	0.084944751	13.34333564	0.012336408	0.541470994	3.738092799	0.660460139	2.294843073	0.000213361	0.066065758	0.08038674	1.070131215	2.743581492	0.000345304	0.048515193	0.075728089	0.01073895	0.000356697	0.014468232	0.035614675	0.017367556	1.90447844	0.034688791	0.208201031	0.320256752	0.000345304	0.385539584	0.387776243	0.424412983	0.224248011	0.050517956	0.281305871
	2019	Tottori	Jul	58	GmJMC058	W1	158	3	1.21784613	0.331431535	0.000189398	1.796440142	0.922376462	0.040711972	0.579843085	0.000370617	0.201413014	0.043277335	0.132495738	8.922985694	0.063195285	1.177525758	1.321502287	0.644839212	2.213375253	0.000189398	0.039944959	0.071232674	1.164850641	3.428471057	0.018012008	0.074086428	0.080254158	0.091283078	0.000432227	0.000370617	0.000390335	0.00996231	1.220004167	0.038771298	0.073495487	0.980735764	0.015232377	0.3775323	0.510006671	0.334185753	0.154032943	0.037988288	0.32390023
	2019	Tottori	Jul	67	GmJMC067	W1	159	3	0.877729402	0.267347081	0.007962442	1.568540141	0.574789814	0.023055611	0.621907778	0.021257083	0.213536513	0.063720218	0.086207461	7.067865448	0.0206478	0.624447283	1.21578056	0.453253449	2.536192919	0.000206817	0.047390068	0.062952409	1.093740788	2.755755657	0.033965478	0.073335299	0.083590395	0.070223707	0.000348335	0.025384036	0.000329837	0.000206817	1.590937293	0.057007198	0.060394363	0.35752737	0.000327536	0.326010951	0.442501064	0.262389047	0.11395391	0.256591661	0.159740088
	2019	Tottori	Jul	7	GmJMC007	W1	160	3	1.039565339	0.193993869	0.000209595	1.119225411	0.343768294	0.014767345	0.619754806	0.000290318	0.174644748	0.086269414	0.069734359	3.948381478	0.025940373	0.437073596	1.941097762	0.465609096	3.02259437	0.000209595	0.064505338	0.165277979	0.912672376	2.333379772	0.000290318	0.054724924	0.058539849	0.031180142	0.000297628	0.000290318	0.000278629	0.011695416	1.267799878	0.041396036	0.1108912	0.290246146	0.012135288	0.301616049	0.434025258	0.146813761	0.078108884	0.070576281	0.140930621
	2019	Tottori	Jul	136	GmWMC136	W1	161	3	1.050369176	0.386206247	0.000192426	1.993847068	0.636344969	0.060426038	0.381227192	0.029279457	0.249045235	0.050877463	0.083971273	3.50848394	0.075150641	0.489740352	4.083449692	1.057426862	1.95570351	0.000192426	0.053634497	0.295004341	0.866387815	3.098489349	0.000394602	0.057059427	0.044969199	0.060531923	0.000471098	0.000394602	0.040779089	0.000192426	0.183920874	0.000410678	0.198726899	0.671457906	0.024780996	0.395060681	0.673901034	0.316076079	0.189897331	0.27993055	0.222057201
	2019	Tottori	Jul	206	C1290	W1	162	3	0.894150331	0.410555872	0.000195084	0.973810713	0.999701997	0.051192409	0.487295543	0.076327354	0.212261206	0.055891533	0.065197032	3.874828903	0.016325384	0.826309344	3.329856627	0.711687149	2.132169333	0.000195084	0.080229131	0.075823068	0.840321302	2.75939568	0.023989626	0.087277574	0.092182378	0.164037173	0.000406934	0.000360205	0.000312149	0.009500585	0.523663675	0.000331115	0.105460084	0.214198205	0.000360205	0.274815832	0.482025791	0.231503494	0.16105427	0.021360133	0.177050818
	2019	Tottori	Jul	184	GmJMC184	W1	163	3	1.85272422	0.138608917	0.000186452	1.434145597	0.688440525	0.053314341	0.999033423	0.029020324	0.316375846	0.083530662	0.120069188	7.12482583	0.037543877	1.239369625	3.104476181	0.961908653	1.759289989	0.000186452	0.097143679	0.132465286	1.637342046	4.257669024	0.028443761	0.039782828	0.074475223	0.078844953	0.000454009	0.000480469	0.068474335	0.010478623	0.321182854	0.048404102	0.197258698	0.618614013	0.000480469	0.891387292	0.460913852	0.251717676	0.198696444	0.048142988	0.47158773
	2019	Tottori	Jul	87	GmWMC087	W1	164	3	1.845528177	0.129811206	0.000215633	1.510474693	0.6182544	0.084310174	0.586480298	0.023829956	0.137486757	0.073487871	0.094197637	13.57356921	0.061959605	1.257244703	7.784358556	1.196071864	2.957584906	0.000215633	0.074396661	0.101029771	0.951151891	2.992003007	0.045151495	0.070169648	0.091090546	0.070796752	0.000304507	0.000330055	0.000341752	0.00903504	1.040409704	0.063473054	0.094683361	0.485247686	0.014885471	0.332866273	0.74361344	0.35698726	0.268953003	0.067859265	0.271282595
	2019	Tottori	Jul	28	GmJMC028	W1	165	3	1.034394279	0.232378715	0.00019571	1.060872414	0.40307483	0.050690615	0.376917618	0.030769231	0.129333406	0.068929075	0.078548028	4.81292098	0.083911121	0.307587472	1.696571429	0.534480569	2.454497417	0.00019571	0.048408163	0.055667671	0.687511466	2.219986897	0.000262089	0.031476871	0.053360544	0.118516577	0.000317501	0.000262089	0.00027297	0.022271802	0.891654924	0.051591837	0.090612245	0.24244898	0.000262089	0.251160124	0.350596252	0.182571092	0.134857143	0.017795833	0.233471638
	2019	Tottori	Jul	190	GmWMC190	W1	166	3	0.871498383	0.256726415	0.00019256	1.166529011	0.456738423	0.025397481	0.429279372	0.000345961	0.202457155	0.054321035	0.053139595	2.756201349	0.027772042	0.940390936	2.472243372	0.611561442	1.560020796	0.00019256	0.067868762	0.088877357	1.165230929	2.471918233	0.021760941	0.096073344	0.055167163	0.079155855	0.000380561	0.000345961	0.000344139	0.013633213	0.118193022	0.047864609	0.092925867	0.491243857	0.000345961	0.351400647	0.321120913	0.213492475	0.091541497	0.120601972	0.243616216
	2019	Tottori	Jul	188	GmWMC188	W1	167	3	1.806370605	0.279465251	0.000203869	0.926050753	0.5256745	0.047878668	0.401004494	0.049271108	0.234205657	0.074330799	0.086332855	4.012042566	0.033670367	0.903859626	6.856359027	0.960909597	1.921938391	0.000203869	0.069777122	0.121559863	0.703906328	2.823916204	0.000333589	0.075758081	0.070079843	0.087233546	0.000327665	0.012709744	0.000330426	0.000203869	0.267537869	0.025163658	0.317970258	0.489272335	0.000333589	0.398295004	0.425359442	0.219101311	0.175691528	0.02138306	0.300158604
	2019	Tottori	Jul	97	GmJMC097	W1	168	3	1.270616039	0.189873418	0.000209131	1.249881834	0.84896293	0.065542776	0.627130928	0.000349235	0.195998109	0.0782776	0.098554166	9.117517636	0.027067906	1.400956904	1.312187408	0.665995397	3.04694983	0.000209131	0.154310091	0.217783055	1.030243766	2.933385852	0.038066634	0.062128938	0.062739041	0.066110219	0.000359609	0.000349235	0.00031511	0.016228538	1.038312734	0.045711974	0.098668726	0.384782289	0.017182371	0.338805735	0.35394985	0.406719285	0.101279788	0.0359363	0.369276824
	2019	Tottori	Jul	23	GmJMC023	W1	169	3	1.444105443	0.362714509	0.007863696	1.640926288	0.793541386	0.022211374	0.493684403	0.000303693	0.171436417	0.059520689	0.077411322	19.97148324	0.031364413	0.513514334	3.293512055	0.566172647	1.887549148	0.000187231	0.064674136	0.078838678	0.831146744	4.21930681	0.000303693	0.061285228	0.074323928	0.067267979	0.000325013	0.000303693	0.000305101	0.000187231	1.027579105	0.035050155	0.193729102	0.291869537	0.012724733	0.367402978	0.426961856	0.236607143	0.193406464	0.031158892	0.29491091
	2019	Tottori	Jul	82	GmJMC082	W1	170	3	1.510882515	0.21189263	0.000185028	1.611309679	0.632683444	0.03925842	0.501816174	0.019916453	0.219190422	0.075898309	0.095916992	6.690688586	0.02345044	0.809055383	2.136763148	0.673023825	2.612478259	0.000185028	0.057029975	0.160867808	1.00396173	2.865399704	0.000269505	0.05530252	0.060494145	0.104083008	0.00885258	0.000269505	0.000290588	0.009750953	0.811697443	0.015946635	0.127258152	0.50316356	0.0296456	0.229651585	0.413717828	0.229376095	0.157175986	0.049292548	0.176212478
	2019	Tottori	Jul	122	GmWMC122	W1	171	3	1.127358926	0.224607595	0.0001803	1.120586153	0.568896081	0.037434966	0.643536619	0.071947195	0.142597666	0.059985937	0.080006948	8.460170228	0.035864914	1.309953101	1.264796836	0.53414346	2.053459063	0.0001803	0.100143833	0.085356957	1.074240056	3.099775267	0.046586764	0.052318916	0.113592233	0.117005385	0.000337553	0.000347403	0.000307853	0.011431044	0.733335737	0.028047465	0.124955052	0.357029845	0.017057495	0.532709417	0.407573389	0.273163106	0.216073355	0.035643564	0.327494382
	2019	Tottori	Jul	221	C0394	W1	172	3	1.441185551	0.206252105	0.000205838	1.3088776	0.771689109	0.047040332	0.516826181	0.148580081	0.160543378	0.068708575	0.060409638	7.512499004	0.048050745	0.784793986	4.143457758	0.386294758	3.869498991	0.000205838	0.121981706	0.058125017	0.640544059	2.54663336	0.000265654	0.063916266	0.047696154	0.090056584	0.000280615	0.000265654	0.00028067	0.013749949	0.79461529	0.000284075	0.324867905	0.357110391	0.021571076	0.464509248	0.376059294	0.271763675	0.191295949	0.000265654	0.278452946
	2019	Tottori	Jul	167	GmJMC167	W1	173	3	1.221234106	0.237386003	0.00019935	1.241854539	0.423108935	0.029305458	0.336583717	0.020444346	0.144056999	0.064210673	0.03465566	3.270762923	0.035884234	1.133747022	1.434736842	0.436731761	3.016805215	0.00019935	0.038212974	0.083910466	0.745359854	2.597316483	0.027342235	0.078785528	0.057698898	0.071388997	0.000247819	0.013324838	0.000260031	0.021988318	0.204154456	0.023867809	0.140538556	0.371187271	0.000277024	0.379696804	0.384204111	0.229846529	0.117282742	0.015402515	0.148061471
	2019	Tottori	Jul	117	GmJMC117	W1	174	3	1.204071408	0.091706838	0.000202704	1.787068534	0.515320899	0.027529468	0.82039923	0.032049953	0.187827967	0.070115339	0.061042595	5.438102394	0.040265802	1.005181884	2.357651761	0.604277921	2.904870979	0.000202704	0.052421223	0.08899886	0.788864131	2.324024998	0.030288113	0.03844958	0.05873494	0.046274225	0.000288659	0.000259094	0.014819503	0.020858249	0.269657227	0.018622567	0.06930607	0.298395505	0.000259094	0.487566912	0.34884444	0.302492486	0.135368397	0.026712613	0.456266646
	2019	Tottori	Jul	32	GmJMC032	W1	175	3	1.024138783	0.361608068	0.000195019	1.192153352	0.604619939	0.030868008	0.353963452	0.031516522	0.219687616	0.01684966	0.09256259	8.27273561	0.038245462	0.636444227	0.897755439	0.484596256	1.913040935	0.000195019	0.076046544	0.141625653	0.852107725	2.775682183	0.000305689	0.086295968	0.095290554	0.067801791	0.000345375	0.000305689	0.00030868	0.010238508	1.072196111	0.031568438	0.184074635	0.266352245	0.000305689	0.292813928	0.39660074	0.162412497	0.139458827	0.157246355	0.18956044
	2019	Tottori	Jul	162	GmWMC162	W1	176	3	1.019559995	0.167651717	0.000211618	2.141686049	0.684527769	0.055057765	0.516871926	0.000357679	0.198154574	0.069558777	0.077974104	3.294083983	0.020093796	0.528757422	4.053417027	0.557229497	1.87683843	0.000211618	0.081310276	0.000357679	0.721331998	2.694970832	0.000357679	0.070820516	0.10105587	0.071142428	0.000386294	0.000357679	0.000381286	0.000211618	0.119288964	0.030595278	0.2071001	0.374833721	0.000357679	0.311053494	0.516954002	0.197653623	0.119013967	0.04925245	0.238189652
	2019	Tottori	Jul	50	GmJMC050	W1	177	3	1.508839601	0.224315796	0.000177532	1.476812484	0.550001545	0.024546331	0.682563338	0.043393378	0.166330616	0.077226246	0.08470429	6.496329654	0.020601385	0.999921908	2.534307516	0.769646216	2.998881551	0.000177532	0.064845995	0.106882549	0.605528946	2.365389673	0.000260308	0.028477718	0.065340295	0.073485006	0.000303416	0.000260308	0.000292218	0.000177532	1.405144866	0.000308938	0.112823998	0.212487256	0.010932945	0.317232109	0.471340067	0.25635152	0.203775217	0.090066639	0.342538208
	2019	Tottori	Jul	39	GmJMC039	W1	178	3	1.428723376	0.24635642	0.006554823	1.439492648	0.549352897	0.073071503	0.411200043	0.052700922	0.182412849	0.058651416	0.088731145	6.848242854	0.032520541	0.578204404	1.466249903	0.417982957	2.585906181	0.000189995	0.036397923	0.081605765	0.650345514	2.359055495	0.019843511	0.054233551	0.048048358	0.070958027	0.00026547	0.012019037	0.000265908	0.010696711	1.169836414	0.018108548	0.150396528	0.492211516	0.000268882	0.348020315	0.414508887	0.281170176	0.146237504	0.055120863	0.225516526
	2019	Tottori	Jul	112	GmJMC112	W1	179	3	1.118511291	0.203651517	0.000212847	1.374797881	0.524113182	0.019487037	0.51959855	0.038932325	0.204293281	0.080860755	0.070206357	7.700301205	0.019626429	1.20212766	2.318674948	0.680837031	2.895108765	0.000212847	0.080745342	0.16732889	0.879646245	2.638528018	0.000320431	0.056716227	0.091207729	0.094110484	0.000299796	0.000320431	0.000278784	0.000212847	0.893129284	0.052146308	0.065120773	0.20394755	0.000320431	0.400055757	0.384548834	0.401948218	0.16110421	0.059087413	0.207136883
	2019	Tottori	Jul	168	GmWMC168	W1	180	3	1.05697562	0.273160093	0.000189692	1.075206745	0.427400197	0.040570293	0.687009988	0.041991701	0.160992375	0.052260182	0.050124481	2.942710927	0.044570938	0.659391425	2.902456689	0.497167327	2.342299448	0.000189692	0.063676922	0.057593361	0.698118949	2.229513479	0.019280775	0.097842324	0.000289704	0.060359613	0.000265979	0.011286307	0.0002685	0.007910162	0.246220384	0.026652761	0.105857813	0.126803407	0.000276625	0.67165181	0.31219917	0.234412172	0.134915117	0.030152144	0.353291805
	2019	Tottori	Jul	128	GmJMC128	W1	181	3	1.059004804	0.245176255	0.000172983	1.235928578	0.604476361	0.029502402	0.428849814	0.037142503	0.142912173	0.070127489	0.107465643	4.867871735	0.0257183	0.624613099	0.906499102	0.560268142	1.994326143	0.000172983	0.052064632	0.000247617	0.791358178	1.815326747	0.000247617	0.058808964	0.059126272	0.063786059	0.000254887	0.000247617	0.000226593	0.014703593	1.1724126	0.018384201	0.167372831	0.184871335	0.011241798	0.222400979	0.580685898	0.286418225	0.108845003	0.000247617	0.168494516
	2019	Tottori	Jul	88	GmJMC088	W1	182	3	2.723220544	0.374078285	0.000224512	1.511756834	1.363362602	0.079462181	0.66485057	0.295538093	0.21385331	0.082620507	0.130788169	14.38255034	0.073790862	0.934032579	4.636700796	0.706870229	2.585774904	0.000224512	0.054204837	0.155104381	0.802805976	2.547218505	0.057873259	0.067012917	0.08545979	0.019055007	0.000324834	0.032309197	0.000318613	0.014997418	0.328596125	0.016673535	0.540209846	0.224965924	0.038278642	1.163353087	0.702269738	0.935550234	0.205851587	0.116690837	0.382527241
	2019	Tottori	Jul	109	GmWMC109	W1	183	3	0.955103632	0.237230381	0.000215285	1.044668962	0.598365285	0.053472809	0.428724579	0.020574321	0.205477227	0.073692142	0.115560934	6.206550042	0.025274511	0.579601716	2.023361569	0.43118547	2.608740581	0.000215285	0.063337792	0.062786519	1.03366707	2.685725424	0.000366744	0.191696923	0.040570664	0.103495067	0.00034075	0.000366744	0.000324865	0.00744887	0.667857912	0.000297221	0.073294695	0.41813048	0.000366744	0.183094016	0.491179814	0.191916969	0.06473473	0.037407856	0.24043272
	2019	Tottori	Jul	121	GmJMC121	W1	184	3	1.813714759	0.108115124	0.000208468	1.106617756	0.751990254	0.043753513	1.011389522	0.247740729	0.181019436	0.095749338	0.124422788	10.00903708	0.061828832	0.804385393	2.318638978	0.536617022	4.35691801	0.000208468	0.077626994	0.050936287	0.638969942	2.930627459	0.05371257	0.074194736	0.078561917	0.01691266	0.000324475	0.000283294	0.030884833	0.010965415	0.533240218	0.035102133	0.354251069	0.244496699	0.015892801	0.825252197	0.552111958	0.515368707	0.108507805	0.04691351	0.665148064
	2019	Tottori	Jul	106	GmJMC106	W1	185	3	0.254098361	0.162193491	0.000206825	1.28205875	0.347492757	0.051551968	0.048847466	0.000443636	0.259673795	0.069844881	0.024222528	0.172130784	0.016102189	0.257885631	0.027813684	0.082924654	0.000206825	0.000206825	0.079652329	0.115567189	1.12235482	2.601314804	0.000443636	0.193425314	0.150835748	0.104298833	0.000445831	0.000443636	0.000416077	0.000206825	0.000206825	0.028081123	0.000445732	0.248406508	0.000443636	0.01443788	0.244221641	0.000443636	0.104657901	0.158954793	0.000416077
	2019	Tottori	Jul	137	GmJMC137	W1	186	3	0.617637361	0.124425592	0.000186958	1.421899823	0.379391021	0.0248194	0.231587782	0.000325425	0.195497737	0.046645977	0.04621042	3.769696378	0.01996343	0.543004979	3.657703784	0.636903499	1.614287317	0.000186958	0.080021701	0.000325425	0.924013147	2.230148976	0.000325425	0.077093299	0.059100773	0.099092063	0.000353482	0.000325425	0.000299751	0.000186958	0.165663326	0.025023735	0.031127085	0.335514716	0.000325425	0.097598993	0.384457678	0.101207329	0.126135901	0.026717433	0.121459189
	2019	Tottori	Jul	158	GmJMC158	W1	187	3	1.538264435	0.305262122	0.00018773	2.026545951	0.534564259	0.036385378	0.417628972	0.000350865	0.176426375	0.065987084	0.147152731	2.728676187	0.035736249	0.450685941	1.196408743	0.359458041	1.649376737	0.00651423	0.031724882	0.137258342	0.901021017	3.574957294	0.000350865	0.040103856	0.067256749	0.129328795	0.000328062	0.000350865	0.000341647	0.013948337	0.126398588	0.017829384	0.142222645	0.409377875	0.000350865	0.399077554	0.459422476	0.151433283	0.121982171	0.020701028	0.229415784
	2019	Tottori	Jul	42	GmWMC042	W1	188	3	1.386221241	0.135454182	0.00019422	1.261580731	0.470540719	0.028245686	0.385117091	0.028146215	0.120532046	0.047933499	0.09146916	2.03206011	0.014071487	0.576357179	8.50970553	0.837334934	1.78066734	0.00019422	0.068171248	0.067309318	0.818293832	1.697899548	0.01531734	0.048174724	0.040584535	0.062284071	0.0002501	0.000241598	0.000256779	0.010235395	0.249922312	0.010525543	0.030426162	0.288130615	0.0456621	0.228918447	0.263390592	0.075161267	0.079675911	0.068807229	0.186241783
	2019	Tottori	Jul	76	GmJMC076	W1	189	3	1.245300072	0.253193011	0.00018792	1.519264539	0.318512936	0.033803326	0.597484764	0.0002531	0.10634232	0.074040666	0.081371805	10.33594027	0.030291292	0.764970893	1.874529013	0.511673649	3.26042019	0.00018792	0.056342627	0.082434827	0.449430524	2.459895672	0.021614781	0.040293597	0.060788747	0.067982789	0.000255441	0.0002531	0.000258238	0.011256436	0.732476416	0.022607385	0.090906807	0.200100477	0.0002531	0.312958372	0.309136927	0.287370286	0.072117558	0.029789927	0.297980581
	2019	Tottori	Jul	173	GmWMC173	W1	190	3	1.517610748	0.239074936	0.000196075	1.387890341	0.469774136	0.034404503	0.725217865	0.14995317	0.178165093	0.071665261	0.079804928	7.846687982	0.069293149	1.4852243	1.302812223	0.47403514	3.362737986	0.007470442	0.070001107	0.022058586	1.093627878	2.653564512	0.046636308	0.04327746	0.08854628	0.09837548	0.000300345	0.011206924	0.00030259	0.000196075	0.255857728	0.021368468	0.130009965	0.258746678	0.000322966	0.730694747	0.456415722	0.299421891	0.12715899	0.057778639	0.260832728
	2019	Tottori	Jul	192	GmWMC192	W1	191	3	0.993691581	0.197521189	0.000223184	1.372097632	0.491304056	0.020973016	0.570763286	0.063857819	0.189847079	0.064143195	0.044660142	3.147639277	0.000330284	0.588325446	2.259736771	0.393620109	2.424318172	0.000223184	0.045158474	0.097252097	0.730130136	2.828153384	0.018122177	0.075715208	0.030553317	0.073160895	0.000290259	0.000268875	0.000330284	0.000223184	0.132102843	0.025584206	0.076752619	0.557849852	0.015137664	0.560788718	0.206603571	0.188884706	0.086052914	0.098677135	0.304851868
	2019	Tottori	Jul	74	GmWMC074	W1	192	3	1.335486115	0.254750253	0.000208238	1.372770629	0.706809418	0.024939143	0.419096825	0.09637015	0.184957027	0.070030403	0.096320048	12.8467647	0.024566546	0.699316115	2.010203348	0.524045165	2.792803298	0.000208238	0.048573687	0.064655928	0.676870663	2.051219633	0.000250507	0.023973546	0.061100333	0.032115033	0.000273396	0.000250507	0.038923941	0.016200908	0.931760443	0.029604081	0.125458073	0.519292951	0.022144843	0.380570321	0.446278714	0.265788221	0.12761371	0.034970816	0.154205375
	2019	Tottori	Jul	26	GmJMC026	W1	193	3	1.167642293	0.112610125	0.000184373	0.975461245	0.34127294	0.014608268	0.376888099	0.054525846	0.16157947	0.068310041	0.053823581	4.38589451	0.023101448	0.540392767	2.384927763	0.914188034	2.580441757	0.000184373	0.012703371	0.05151614	0.849314038	2.419536926	0.039301748	0.03907602	0.044383704	0.059215972	0.000262985	0.000250809	0.000261329	0.008960507	1.215125926	0.015696993	0.100663803	0.193257842	0.000250809	0.216615272	0.44393168	0.169070252	0.141923728	0.029219232	0.202738724
	2019	Tottori	Jul	187	GmWMC187	W1	194	3	0.880046556	0.099735815	0.00017307	1.046167649	0.425520654	0.023253558	0.526102665	0.051806154	0.155088383	0.055036345	0.075244041	3.918190377	0.050871705	1.218200287	1.907618619	0.52970261	2.437625476	0.008999654	0.072798963	0.066052227	0.601754125	2.262699741	0.000247758	0.08076904	0.056392072	0.037659184	0.000242371	0.000247758	0.03787493	0.009120803	0.104344064	0.018312207	0.1309905	0.239434756	0.000247758	0.402099852	0.307566523	0.240349834	0.096192014	0.070933056	0.232608327
	2019	Tottori	Jul	131	GmJMC131	W1	195	3	1.557433069	0.085445329	0.000183221	1.26423454	0.287949326	0.026395173	0.604920814	0.033343216	0.13473322	0.064768501	0.103014132	2.265955134	0.023331448	0.640577132	1.508639599	0.557964075	3.532604115	0.000183221	0.044719996	0.092598083	0.541812432	3.227681938	0.02747307	0.020891392	0.047898294	0.056606384	0.000233585	0.000197648	0.000235671	0.010901629	0.124791587	0.048525001	0.087380814	0.193988093	0.011088052	0.530495852	0.259669928	0.139104655	0.127221451	0.025773298	0.347497172
	2019	Tottori	Jul	153	GmWMC153	W1	196	3	1.236420722	0.114649516	0.00017186	1.151648352	0.444477836	0.043527901	0.660196946	0.048414254	0.249008135	0.034389125	0.086588092	8.259819482	0.046581989	1.717491512	2.504357626	0.744067841	2.488768969	0.00017186	0.055371901	0.085980844	0.607055122	2.785157699	0.028733887	0.078831875	0.027923867	0.11256176	0.000259329	0.000276022	0.08437277	0.017684362	0.223864437	0.017455547	0.190608565	0.215301778	0.019459549	0.763465106	0.402053603	0.40489663	0.142299023	0.08115046	0.297416869
	2019	Tottori	Jul	181	GmWMC181	W1	197	3	1.109210374	0.13864906	0.000190103	1.438983443	0.596713101	0.019566979	0.538468218	0.058827132	0.139863378	0.096420356	0.11250957	2.858949625	0.023619312	0.925646915	1.562498044	0.347098781	2.062581982	0.000190103	0.059790265	0.063971827	0.578196295	2.478088457	0.020854387	0.083815648	0.050774769	0.099770326	0.00031742	0.000306232	0.000289452	0.000190103	0.056536699	0.000313038	0.124714353	0.195398341	0.000306232	0.318542318	0.270555811	0.092053284	0.127124746	0.037237789	0.311132338
	2019	Tottori	Jul	37	GmJMC037	W1	198	3	0.722923616	0.218808621	0.000183459	1.058248533	0.355540154	0.070261369	0.64411181	0.014922952	0.129227716	0.073695604	0.051540957	7.661780211	0.019296542	0.642579075	1.829247163	0.532765017	2.421754605	0.009484846	0.023694014	0.016159773	0.679298459	2.112211291	0.023540146	0.056508516	0.0554232	0.033819951	0.000208429	0.000202758	0.000211122	0.005705585	0.604791957	0.051719657	0.086805856	0.160963354	0.000202758	0.278596462	0.241869424	0.286415247	0.08290739	0.061597729	0.176772368
	2019	Tottori	Jul	47	GmJMC047	W1	199	3	1.300228342	0.196178312	0.000169742	1.015763845	0.475918649	0.038322925	0.370023935	0.038623947	0.169880877	0.055352808	0.057900136	6.955149462	0.022338991	0.531812868	7.220104078	1.375956664	1.736662536	0.000169742	0.060322855	0.115871842	0.743922514	2.14842224	0.013359735	0.040007634	0.061650382	0.057399146	0.000248484	0.000238567	0.000275111	0.000169742	0.506254986	0.033905055	0.083581138	0.301853229	0.010807071	0.258961732	0.273516712	0.200515304	0.146346644	0.06460386	0.259979642
	2019	Tottori	Jul	60	GmJMC060	W1	200	3	0.815885113	0.105339975	0.000246494	1.15904936	0.465220689	0.030660118	0.433470628	0.085782795	0.112420431	0.079839286	0.04459986	5.927665101	0.016012863	0.741632531	1.808995674	0.286227267	2.810668244	0.000246494	0.04491687	0.063382955	0.444280148	1.982467347	0.019042861	0.037006694	0.032021977	0.02903387	0.000231669	0.00019982	0.000220259	0.009440706	0.432004733	0.022509687	0.085959122	0.182824576	0.018443401	0.390960552	0.277869917	0.170146868	0.075934316	0.036187431	0.190700645
	2019	Tottori	Jul	19	GmWMC019	W2	1	3	2.413711097	0.393650914	0.000199485	0.777386615	0.324030699	0.014381484	0.243080783	0.040079074	0.030129958	0.085060544	0.062611525	2.167646338	0.006497884	0.847678528	11.6480614	0.015057271	3.247222167	0.000199485	0.017123492	0.062261642	0.936723698	1.835305794	0.000174941	0.031209545	0.052945281	0.032031769	0.041360085	0.000174941	0.000187259	0.014761914	0.930319775	0.029462773	0.046825476	0.242140935	0.000174941	0.170948654	0.38158217	0.074857423	0.076726802	0.034480949	0.105464215
	2019	Tottori	Jul	129	GmWMC129	W2	2	3	0.986243617	0.380838761	0.00023108	0.547384107	0.234727936	0.02567737	0.371731269	0.067833448	0.100946774	0.122426343	0.065869748	4.04001754	0.015900707	1.056871044	1.08614065	0.010511382	4.786874639	0.00023108	0.041430567	0.05519332	0.918573172	1.869032692	0.017806757	0.02487989	0.033319103	0.026214444	0.046839062	0.00019065	0.000181722	0.012963605	0.466343154	0.020783203	0.047911977	0.233485989	0.00019065	0.22531756	0.333104553	0.114943186	0.054529225	0.050369862	0.215577241
	2019	Tottori	Jul	192	GmWMC192	W2	3	3	0.989004913	0.339057987	0.00019624	0.933880607	0.311844456	0.017311414	0.397567045	0.111151935	0.164203228	0.092919659	0.043973469	2.568329047	0.017013675	0.902306963	2.158928008	0.017218396	3.017877468	0.00019624	0.036741986	0.11188676	0.977278441	1.943918675	0.047589581	0.034788158	0.032874409	0.043528707	0.053210398	0.000193375	0.000212671	0.00019624	0.137466149	0.044939569	0.045507094	0.170719916	0.008102411	0.54035431	0.256647265	0.062885541	0.075669995	0.030978671	0.274536909
	2019	Tottori	Jul	24	GmWMC024	W2	4	3	1.591405265	0.411822222	0.000204198	0.312263556	0.348905246	0.020393285	0.457262768	0.101815836	0.152821564	0.12015029	0.094264084	2.414587405	0.011763083	0.810693888	1.463579614	0.031111111	4.369864412	0.000204198	0.000186341	0.090032825	0.276322031	2.11832046	0.021459879	0.02829061	0.042019939	0.027019335	0.040488889	0.000189743	0.019427806	0.012946173	0.67601895	0.000186341	0.076157645	0.332525855	0.011137886	0.551820618	0.301424966	0.138379219	0.070958725	0.03918183	0.225882724
	2019	Tottori	Jul	88	GmJMC088	W2	5	3	0.753321007	0.718739187	0.000215726	1.148058598	0.295843373	0.017835301	0.286303513	0.021059101	0.167031717	0.097141624	0.108530392	1.140879242	0.000284455	1.120887652	1.54439759	0.017490327	1.985481609	0.000215726	0.043825301	0.000323488	1.346682625	2.460048357	0.000323488	0.048523275	0.046807229	0.046064762	0.014187297	0.000323488	0.000284455	0.006709093	0.022996441	0.053524096	0.000301205	0.702078313	0.000323488	0.286331958	0.329570084	0.046647042	0.113072289	0.015818588	0.302631205
	2019	Tottori	Jul	133	GmJMC133	W2	6	3	1.039122156	0.309498297	0.019865552	1.024715816	0.373830166	0.029562809	0.510530669	0.159811194	0.154949895	0.108441782	0.060275717	2.681351615	0.021696063	0.892129317	1.378251134	0.000191344	4.001335861	0.000215462	0.051884174	0.127669139	0.272626808	1.915177627	0.036075523	0.021484229	0.013377734	0.011856597	0.043090582	0.000187308	0.000192341	0.026006205	0.184198052	0.039501636	0.06097491	0.426173662	0.000187308	0.369083111	0.341425039	0.183018656	0.100725345	0.021465498	0.201900329
	2019	Tottori	Jul	104	GmJMC104	W2	7	3	0.060135357	0.238495184	0.000196955	0.345654933	0.326206755	0.035437327	0.508177845	0.05094234	0.038539268	0.096882201	0.081148535	3.215292032	0.030455421	1.432986565	1.60526376	0.016123028	2.450948339	0.000196955	0.068689548	0.170017727	0.922396902	1.942050101	0.03440474	0.022228961	0.03258409	0.026520806	0.068191336	0.008816943	0.047516097	0.00894176	0.693971205	0.064916653	0.034962157	0.225001715	0.000233252	0.550571039	0.387782235	0.188234745	0.123728077	0.040772532	0.274521784
	2019	Tottori	Jul	47	GmJMC047	W2	8	3	0.897115817	0.39026696	0.000205057	0.34471019	0.378625389	0.017985997	0.384300794	0.038339166	0.131897309	0.089773822	0.047861461	2.765965183	0.000214119	0.976319258	1.621333443	0.000205512	3.050259397	0.000205057	0.045367531	0.099018226	0.345234308	2.292786331	0.028475978	0.052656697	0.014223668	0.05270215	0.041102365	0.000227262	0.000214119	0.000205057	0.605142822	0.020337169	0.059652951	0.170025319	0.000227262	0.371346594	0.396459252	0.136971047	0.092155369	0.042657152	0.235573732
	2019	Tottori	Jul	71	GmWMC071	W2	9	3	0.916308323	0.292187343	0.000196537	0.405397259	0.609892853	0.021440341	0.461318973	0.067431954	0.098400514	0.083272734	0.069507617	5.340318389	0.07306193	0.737221139	1.729924344	0.008645071	3.292525697	0.000196537	0.051538077	0.086112916	0.671702404	2.01014749	0.014637932	0.033968667	0.023791236	0.023788896	0.046675359	0.000180492	0.00020094	0.011772567	1.120516499	0.032873766	0.082011598	0.251987404	0.000180492	0.312241289	0.354775828	0.211338532	0.078939283	0.01207494	0.196117831
	2019	Tottori	Jul	182	GmWMC182	W2	10	3	0.052423305	0.285162373	0.000204729	1.028622472	0.512527627	0.017154273	0.32130165	0.047031458	0.110417427	0.090142287	0.056889677	3.995192734	0.017692145	1.085024369	3.073017578	0.013047222	3.183601187	0.000204729	0.0559767	0.043686309	1.038568897	1.890754365	0.020934869	0.04993354	0.060624213	0.018830306	0.059054684	0.000221533	0.02604837	0.014453885	0.218487051	0.034226344	0.108173424	0.257244955	0.000221533	0.427992393	0.311630483	0.160035445	0.07324479	0.093929996	0.189138829
	2019	Tottori	Jul	143	GmWMC143	W2	11	3	0.921353244	0.334698055	0.00022409	1.068135956	0.433187203	0.013651757	0.509712401	0.092435696	0.113548229	0.115428571	0.063010502	4.000744085	0.03542789	0.843978827	3.186115387	0.000208886	5.485781513	0.00022409	0.036560471	0.052001421	0.839700337	2.111477654	0.036595471	0.035005834	0.038216987	0.011347302	0.05226328	0.007068811	0.000175472	0.035921569	0.547876751	0.020698079	0.052623653	0.282159829	0.00016911	0.545807086	0.263879729	0.132650128	0.06406867	0.026178276	0.224534559
	2019	Tottori	Jul	52	GmJMC052	W2	12	3	1.690528495	0.285135376	0.000219058	0.304067874	0.416689529	0.01812994	0.44082519	0.038114443	0.104613287	0.102212486	0.089246496	2.773070319	0.0267909	0.824861239	8.098331047	0.000222658	4.613340635	0.000219058	0.051417467	0.063770315	0.975102823	2.496275535	0.036577087	0.026614224	0.042432556	0.02727309	0.028500178	0.000199657	0.000252506	0.016976999	0.423702081	0.039620485	0.09092364	0.214357567	0.000199657	0.436052824	0.357365332	0.066066366	0.079035208	0.025595975	0.320455521
	2019	Tottori	Jul	40	GmJMC040	W2	13	3	0.941071572	0.37464986	0.006231027	0.457221287	0.48296538	0.025386712	0.464895408	0.013463751	0.151959606	0.150643074	0.077119294	3.193651707	0.035084556	0.975776755	1.230680009	0.011925983	4.289782713	0.000199712	0.032044351	0.078404296	0.341522823	2.376973631	0.000191791	0.043287303	0.024731162	0.02942079	0.046112384	0.000191791	0.000200369	0.00836795	1.190126218	0.02986219	0.092299526	0.268307547	0.000191791	0.282459726	0.303049482	0.212332183	0.118682053	0.108879939	0.238398654
	2019	Tottori	Jul	175	GmWMC175	W2	14	3	1.233073508	0.323301672	0.000207775	1.061332018	0.439914461	0.011998027	0.363177109	0.027998353	0.135194869	0.085499387	0.104091916	3.138756544	0.011919092	0.890594671	1.151396947	0.000195042	3.673460907	0.000207775	0.042215314	0.029860989	0.772562398	1.838302911	0.022175166	0.030664863	0.020038414	0.032154971	0.05299292	0.000196067	0.000197336	0.017640092	0.328014295	0.017840524	0.058768786	0.123557016	0.000196067	0.286018747	0.360018038	0.138089916	0.049323803	0.022077133	0.172984706
	2019	Tottori	Jul	96	GmJMC096	W2	15	3	1.484328643	0.356650783	0.000212152	1.134212613	0.466294105	0.024057809	0.625150545	0.078169427	0.186881297	0.084266802	0.051654105	3.014149027	0.017477896	1.005009703	1.283068721	0.000272294	2.897254752	0.000212152	0.069025183	0.087918039	0.837026673	3.983109597	0.03563208	0.032450241	0.046414291	0.029020174	0.047515317	0.000225662	0.000293746	0.007340462	0.464782756	0.037599083	0.045058106	0.285126382	0.016676445	0.611873219	0.333325811	0.151848174	0.080131877	0.024010471	0.337925565
	2019	Tottori	Jul	9	GmJMC009	W2	16	3	0.641429654	0.497583948	0.000205335	0.963241454	0.282026019	0.038493757	0.230842874	0.046775677	0.123379473	0.095254718	0.041757277	1.074836902	0.016175356	0.791673637	2.211424349	0.00020475	1.908153837	0.000205335	0.041469805	0.05944714	1.074125962	2.001535761	0.019592673	0.031427735	0.033386328	0.024548344	0.043918919	0.0002091	0.011268898	0.007104577	0.141229133	0.064846951	0.029445353	0.262813767	0.008698561	0.195041685	0.205357143	0.042468217	0.058442867	0.025656574	0.129622243
	2019	Tottori	Jul	153	GmWMC153	W2	17	3	0.998593963	0.121589678	0.000207598	0.455534074	0.513620859	0.010018015	0.418845292	0.104092569	0.11292236	0.117292921	0.076326647	4.875112629	0.025704117	0.931237255	1.416218868	0.012016153	3.636267386	0.000207598	0.070207	0.04756485	1.051738038	1.894415396	0.01451131	0.031085503	0.055371244	0.0321288	0.057076726	0.000237113	0.045454545	0.008615321	0.202989412	0.033596561	0.049179945	0.486052054	0.015009247	0.631947801	0.289609712	0.119955423	0.087379094	0.000237113	0.283558153
	2019	Tottori	Jul	10	GmWMC010	W2	18	3	1.269892725	0.4	0.000214229	1.160805306	0.401318738	0.035552048	0.41813645	0.038519788	0.159419054	0.119839757	0.073193575	1.814754294	0.016464416	0.8048902	2.039007319	0.017119984	3.40855631	0.000214229	0.051725242	0.092682635	0.553166474	1.94493378	0.000199275	0.038838627	0.040501035	0.03897812	0.05725136	0.000199275	0.00021327	0.008954776	0.505537822	0.029404861	0.049484668	0.452979963	0.018293412	0.217748299	0.344147304	0.082160934	0.069927235	0.012554302	0.181577769
	2019	Tottori	Jul	80	GmJMC080	W2	19	3	0.028243985	0.612788963	0.00020728	0.512845581	0.407737701	0.01496388	0.416327196	0.016418917	0.240752811	0.094187878	0.090304043	6.012020993	0.000271577	1.199929633	1.201407817	0.000310713	2.368978526	0.00020728	0.058376776	0.147477057	1.191778814	2.838656238	0.035242032	0.030433635	0.045092487	0.066027502	0.081096197	0.000293195	0.065911683	0.010861454	0.572796617	0.047871074	0.049088359	0.495805658	0.000293195	0.48082668	0.324537485	0.195736945	0.150070126	0.038203301	0.301640324
	2019	Tottori	Jul	74	GmWMC074	W2	20	3	1.299836619	0.422180661	0.000201519	0.462538989	0.438852842	0.029514736	0.542977784	0.070122018	0.179825585	0.111944058	0.062205016	9.113252278	0.020263532	1.581442895	2.223628915	0.019992261	4.099873043	0.000201519	0.053278472	0.061161015	0.530569633	2.712618558	0.0002175	0.033886508	0.030577975	0.072057768	0.052474311	0.0002175	0.050245072	0.017774016	0.449146565	0.032811099	0.063617661	0.287299327	0.016834504	0.678350909	0.362550841	0.304108576	0.107524046	0.034125759	0.275350633
	2019	Tottori	Jul	140	GmWMC140	W2	21	3	1.400191645	0.277874037	0.000208616	1.295826622	0.603621994	0.019042182	0.558441558	0.052530682	0.106199923	0.130155419	0.065254572	5.704324619	0.019857693	1.302215874	1.791894524	0.007243805	4.892646292	0.000208616	0.081054761	0.059165147	1.001240438	2.43735856	0.015336328	0.022591012	0.017267211	0.046779559	0.069515479	0.000187945	0.000203878	0.010243037	0.326358611	0.011967189	0.070454716	0.357873249	0.000187945	0.479785521	0.294660477	0.214125961	0.08498764	0.024207341	0.273420457
	2019	Tottori	Jul	76	GmJMC076	W2	22	3	1.194740043	0.200865114	0.000218646	0.959011098	0.436358561	0.0166654	0.522613256	0.083771102	0.128857555	0.084616057	0.062365632	6.020358565	0.000190027	0.845114131	1.205638408	0.00018889	4.757368375	0.013752842	0.078435282	0.086089249	0.619113496	1.990213591	0.019106018	0.021424165	0.0542308	0.036809931	0.055476852	0.000186947	0.076752052	0.00909568	0.672008921	0.055526757	0.107404897	0.314977271	0.023274943	0.504085588	0.320296872	0.189396347	0.057600287	0.022396291	0.235006841
	2019	Tottori	Jul	59	GmJMC059	W2	23	3	1.05506767	0.394642414	0.000198803	0.381816488	0.380614289	0.000232943	0.446644459	0.047667303	0.135875515	0.101966164	0.066239233	3.212865885	0.015653754	0.839478505	1.173736924	0.000225678	3.357309	0.000198803	0.062742043	0.090579569	0.827629887	2.326352815	0.016486729	0.013602526	0.044803027	0.043925634	0.019182596	0.000194879	0.000232943	0.011868551	0.945547802	0.038215001	0.055619853	0.377565101	0.012316327	0.544969601	0.296585727	0.141618272	0.098820387	0.048895038	0.283048755
	2019	Tottori	Jul	1077	C1329	W2	24	3	0.926599958	0.446467397	0.000192808	1.445653533	0.336186693	0.000208464	0.440191787	0.127708858	0.206920992	0.120042418	0.070847903	3.368827814	0.000208464	0.948551193	1.04041708	0.017028021	3.551585848	0.000192808	0.079781529	0.086972984	0.310430076	2.526224724	0.063653979	0.028686608	0.016385303	0.04795207	0.049763274	0.000222722	0.000208464	0.009466885	0.209235515	0.02714995	0.072830189	0.215034757	0.000222722	0.405065666	0.351611394	0.163834384	0.088877855	0.014387848	0.190910986
	2019	Tottori	Jul	39	GmJMC039	W2	25	3	1.150970928	0.265828341	0.000249234	1.072241553	0.455509841	0.015265462	0.332629925	0.086309087	0.134650354	0.11257882	0.076779693	2.481454332	0.018363453	0.766686912	0.842766596	0.015603397	3.561473469	0.000249234	0.076326031	0.109556621	0.502083901	2.120888989	0.000209437	0.0148491	0.032692094	0.041112531	0.041543222	0.000209437	0.000224492	0.008648406	0.783490766	0.040920716	0.078016235	0.469409541	0.000209437	0.314872601	0.307411984	0.145119065	0.080596019	0.026179655	0.133729936
	2019	Tottori	Jul	224	5002T	W2	26	3	1.399906367	0.387332772	0.009020644	0.346273408	0.379993404	0.019438202	0.740805243	0.028255099	0.143370787	0.116155696	0.136717659	4.668500279	0.011835206	0.818629505	1.001216144	0.000187108	3.305768046	0.000198693	0.055839551	0.069013691	0.637014529	2.100262172	0.070515507	0.027259709	0.031722802	0.029896619	0.070464964	0.00017463	0.000187266	0.011842079	1.454787498	0.038050872	0.045595086	0.232551428	0.009133138	0.604906367	0.320428192	0.165915759	0.091499361	0.027748673	0.336835206
	2019	Tottori	Jul	21	GmJMC021	W2	27	3	1.683000067	0.535201569	0.000206637	1.051335661	0.421013168	0.032362819	0.479725973	0.032779179	0.194844191	0.127949746	0.114492072	6.215116031	0.036989257	0.922047951	2.738483528	0.000208664	4.32068025	0.000206637	0.042316885	0.050151716	0.803089876	2.563446696	0.027907176	0.053079191	0.045667557	0.038099919	0.121275353	0.000213684	0.000222425	0.008658098	1.135388685	0.038614743	0.086414546	0.389334083	0.008162742	0.49391668	0.3839694	0.250309842	0.152912508	0.081007735	0.285482328
	2019	Tottori	Jul	134	GmWMC134	W2	28	3	1.045498076	0.467080012	0.000206177	1.130008905	0.401014041	0.011374519	0.530435659	0.03026214	0.10941044	0.098635108	0.069358234	1.681132042	0.014785195	0.720821864	1.379855694	0.000184529	4.600408231	0.021174385	0.049551482	0.029848329	0.745848401	2.162435525	0.063618863	0.007898383	0.035627925	0.023011461	0.085123265	0.000179918	0.000168014	0.024885572	0.160694404	0.044442278	0.064937598	0.528100624	0.000179918	0.359633058	0.255375038	0.197891366	0.098186427	0.11951926	0.249533762
	2019	Tottori	Jul	139	GmJMC139	W2	29	3	0.298181297	0.32005541	0.000193229	0.49417156	0.417326951	0.00028641	0.031562366	0.012880624	0.16803666	0.104575669	0.045200716	0.105626383	0.00028641	0.650563692	0.055849015	0.010712637	0.000193229	0.000193229	0.066908771	0.07472869	0.832920662	1.424258915	0.000263407	0.02797387	0.029740288	0.054551681	0.000307834	0.000263407	0.00028641	0.000193229	0.000193229	0.061984153	0.000275118	0.394932321	0.000263407	0.00028641	0.259113897	0.000263407	0.07216353	0.030370878	0.00028641
	2019	Tottori	Jul	126	GmJMC126	W2	30	3	0.323230415	0.309375241	0.000227257	0.895090888	0.359142249	0.027927894	0.026680775	0.000356977	0.237179245	0.082767084	0.034555385	0.147145968	0.015645667	0.939456681	0.140530365	0.030775749	0.000227257	0.000227257	0.103863153	0.147145968	1.609038661	1.951211217	0.000356977	0.060329133	0.032984122	0.065041231	0.000385178	0.000356977	0.000377915	0.000227257	0.000227257	0.083933541	0.000409232	0.605172696	0.000356977	0.000377915	0.263056438	0.000356977	0.087289245	0.036840039	0.000377915
	2019	Tottori	Jul	105	GmJMC105	W2	31	3	0.997215796	0.414132712	0.000201236	1.268778021	0.351582883	0.011054927	0.472946138	0.091876567	0.140827482	0.09941038	0.089678268	3.566976209	0.041374086	1.06418211	1.090021982	0.000195798	3.190388988	0.000201236	0.096020708	0.037781978	0.930229691	2.084713493	0.0293175	0.017627481	0.035129527	0.037843613	0.045425176	0.000205448	0.000204721	0.013482784	1.13215141	0.000205436	0.048380138	0.330114839	0.000205448	0.636129138	0.360562107	0.215536015	0.07728496	0.01495665	0.429811452
	2019	Tottori	Jul	31	GmJMC031	W2	32	3	0.873182575	0.454932862	0.000210562	1.254316812	0.544335858	0.000272784	0.49043891	0.093248329	0.141411386	0.092731407	0.089715032	1.739764959	0.022177364	0.93593978	0.945736064	0.000268017	2.941906005	0.000210562	0.088122148	0.077578923	1.244616842	3.214463024	0.024349028	0.031441227	0.030775848	0.055303787	0.078716732	0.000256036	0.000272784	0.011812516	0.254316516	0.047597429	0.032185611	0.479486751	0.000256036	0.461332824	0.354840362	0.106485393	0.082793721	0.019868397	0.214599416
	2019	Tottori	Jul	14	GmWMC014	W2	33	3	1.160324745	0.319767139	0.000203409	0.417359981	0.489681015	0.026769551	0.520561722	0.019578862	0.130720986	0.087669338	0.074853209	6.762522778	0.01932747	1.165256125	1.936625673	0.009783648	3.578373541	0.008543184	0.045887779	0.083903624	0.665823041	1.756514107	0.035857461	0.021826281	0.048770177	0.044199231	0.053540707	0.00020247	0.000182852	0.020198527	1.516171026	0.0306495	0.082378939	0.437202152	0.022919619	0.325001371	0.397064183	0.249645677	0.090910838	0.034723628	0.234032438
	2019	Tottori	Jul	68	GmJMC068	W2	34	3	1.117050813	0.304064778	0.000221685	0.319223481	0.646290491	0.000220352	0.335441364	0.053004447	0.136485831	0.089782527	0.085298376	4.627986348	0.009144595	1.216335712	1.145419714	0.000269012	3.848766322	0.000221685	0.037592676	0.055874444	1.121237977	1.926226257	0.037775365	0.031647533	0.042543663	0.071310373	0.077018266	0.000258558	0.000220352	0.010906914	0.874082777	0.046847788	0.081927651	0.44573817	0.013315751	0.215459874	0.30825318	0.243613611	0.09879584	0.089978281	0.104314486
	2019	Tottori	Jul	142	GmWMC142	W2	35	3	1.166056245	0.396608705	0.000194738	0.309666088	0.537605231	0.016449271	0.409025681	0.214245248	0.238899955	0.083951627	0.056789545	4.27005802	0.013771981	0.754302682	2.426968933	0.000216006	2.996592082	0.000194738	0.042006752	0.111078552	0.447127313	2.260039838	0.000195354	0.014260876	0.039293193	0.03299537	0.093660222	0.000195354	0.025980424	0.008120582	0.133590388	0.026195462	0.111106363	0.394470322	0.013733419	0.272612393	0.256539491	0.263103401	0.082816974	0.047021821	0.152905395
	2019	Tottori	Jul	53	GmJMC053	W2	36	3	0.49560336	0.428132497	0.000227609	0.352830337	0.67478473	0.024966633	0.052445631	0.021259082	0.202716495	0.111004894	0.03095809	0.264306932	0.021865431	0.952435489	0.102886286	0.017719601	0.000227609	0.000227609	0.084408145	0.046633979	1.313553559	2.2429536	0.000357897	0.031459146	0.022395506	0.093482696	0.000420893	0.000357897	0.000392557	0.000227609	0.000227609	0.065930005	0.000369563	0.317639233	0.000357897	0.000392557	0.229376186	0.000357897	0.06666913	0.049139258	0.030305409
	2019	Tottori	Jul	70	GmWMC070	W2	37	3	1.439875065	0.38835088	0.00020978	0.504900075	0.497932229	0.01982663	0.536201707	0.100452184	0.134327683	0.100421658	0.084982746	1.735849431	0.036371455	1.137182182	6.523438346	0.012376437	3.894312866	0.00020978	0.082277796	0.099321725	0.280413312	2.365117805	0.000198326	0.027825156	0.035964058	0.042501289	0.068271317	0.000198326	0.0311432	0.023138727	0.334095534	0.000216521	0.056533507	0.351780881	0.014695966	0.322250639	0.341795248	0.06558645	0.113954747	0.032307326	0.14944662
	2019	Tottori	Jul	20	GmWMC020	W2	38	3	0.24883301	0.269579929	0.00021235	0.769361818	0.383063661	0.000340727	0.033766057	0.00040813	0.15043102	0.089611824	0.040078361	0.322177781	0.020375481	1.120643213	0.140429591	0.000412643	0.00021235	0.00021235	0.0880732	0.168353604	1.53093625	1.983236226	0.00040813	0.035507306	0.030841518	0.06991266	0.000412643	0.00040813	0.000340727	0.00021235	0.00021235	0.063449445	0.000353282	0.437045149	0.00040813	0.016729701	0.119173945	0.00040813	0.048576274	0.073789895	0.000340727
	2019	Tottori	Jul	100	GmJMC100	W2	39	3	1.027809515	0.287304793	0.000235732	1.429005518	0.970519237	0.024041617	0.657753361	0.155719139	0.109487809	0.082341293	0.094563986	3.810494526	0.028854802	1.309766489	1.423860911	0.015099266	3.151858749	0.000235732	0.087451778	0.090007011	0.374346114	2.735736685	0.018821118	0.043655288	0.028412053	0.064660519	0.062613922	0.000269644	0.039575078	0.012423092	0.641239009	0.044390574	0.117792722	0.448858305	0.012268781	0.771009067	0.545300113	0.329315645	0.114899385	0.149490374	0.26389868
	2019	Tottori	Jul	1	GmWMC001	W2	40	3	2.143261185	0.330557975	0.000204931	0.423893226	0.448207385	0.034921229	0.315155907	0.043258706	0.167757468	0.084287969	0.074726368	2.40619403	0.020662896	0.850074627	2.830613997	0.000256187	1.73606984	0.000204931	0.035208244	0.078830846	1.193383085	2.112056472	0.000248756	0.066442786	0.045459425	0.082910448	0.045729364	0.000248756	0.000233743	0.000204931	0.358382687	0.031317089	0.087349721	0.178644268	0.012985075	0.153639381	0.391218905	0.05858209	0.13742486	0.09278607	0.168762564
	2019	Tottori	Jul	128	GmJMC128	W2	41	3	1.166424889	0.190137141	0.000236849	0.307809048	0.630432693	0.009708305	0.519539358	0.092076866	0.110942487	0.096729116	0.087760438	2.62787416	0.012922088	0.867207604	0.938834746	0.000202274	3.450936738	0.000236849	0.056994022	0.078069229	1.042458703	2.819938849	0.016082842	0.059703661	0.036022528	0.056321076	0.072555524	0.000207521	0.000223179	0.024395443	0.970867578	0.04790189	0.097149338	0.466908867	0.000207521	0.353270694	0.461027642	0.172200548	0.072756281	0.039304391	0.19708974
	2019	Tottori	Jul	82	GmJMC082	W2	42	3	1.339623219	0.690406846	0.000214027	1.285464849	0.506625774	0.042456732	0.832868739	0.161660585	0.189493031	0.154377929	0.077976358	5.48189389	0.033389493	1.386825115	1.65979978	0.000300255	3.247522633	0.000214027	0.049215902	0.08786376	1.270328436	2.917200184	0.048875581	0.029631016	0.032897402	0.092698294	0.08602312	0.000311905	0.000306326	0.000214027	0.48168996	0.051762051	0.082836641	0.521989468	0.000311905	0.641629652	0.357194099	0.158759864	0.082865575	0.011914787	0.390963394
	2019	Tottori	Jul	151	GmWMC151	W2	43	3	0.993609859	0.31928832	0.000227288	0.422120157	0.628003163	0.03951047	0.641495978	0.000250935	0.126034119	0.100461395	0.057464054	3.232290281	0.029639984	1.27504956	1.815187641	0.010446909	5.373980044	0.000227288	0.124049632	0.182128428	1.127876339	4.851429223	0.067125041	0.021028331	0.060336962	0.079094627	0.136206854	0.000250935	0.000285274	0.024183467	0.302566084	0.05772155	0.162581351	0.501094824	0.000250935	1.046984652	0.30388196	0.191061705	0.1327474	0.078341823	0.406258915
	2019	Tottori	Jul	172	GmJMC172	W2	44	3	1.152168635	0.410676195	0.000212035	1.349453703	0.371553384	0.018783799	0.57580841	0.104459134	0.247919656	0.112590645	0.058115905	3.995304945	0.015296325	1.021419729	2.029686693	0.000266638	3.366714728	0.000212035	0.074827376	0.000233585	1.00338698	2.357289482	0.019691201	0.037280138	0.043614073	0.03494429	0.068712671	0.000233585	0.000220726	0.021691192	0.265107502	0.0475128	0.138169947	0.33869604	0.000233585	0.698598389	0.29726005	0.222419472	0.104208746	0.023475275	0.364418938
	2019	Tottori	Jul	56	GmJMC056	W2	45	3	1.405080974	0.27337579	0.010206794	0.647386116	0.442006807	0.013969126	0.349157117	0.049319802	0.134245667	0.131598533	0.118739338	4.748720528	0.029287811	1.170618083	0.923287872	0.051194708	4.352612833	0.000265802	0.094610808	0.115808582	0.820720878	2.908253623	0.000218713	0.023271073	0.058935873	0.042955251	0.096440561	0.000218713	0.000236765	0.000265802	1.318510446	0.036507431	0.051590314	0.435248892	0.000218713	0.344776968	0.409496522	0.247364507	0.080458363	0.000218713	0.154654797
	2019	Tottori	Jul	125	GmWMC125	W2	46	3	0.807351851	0.395667248	0.000188929	0.59950726	0.379076608	0.020450879	0.356037152	0.079519231	0.065059085	0.090137918	0.092548077	2.815072115	0.027820172	1.258677885	0.879076608	0.022414593	2.884885698	0.000188929	0.066227565	0.099927885	0.605793269	2.293747002	0.010240385	0.0353125	0.045999062	0.067932692	0.077490449	0.000240385	0.000218026	0.013357264	0.301360287	0.012469625	0.068657544	0.420173083	0.000240385	0.305018968	0.4290625	0.234495192	0.084772136	0.090889423	0.205206471
	2019	Tottori	Jul	58	GmJMC058	W2	47	3	1.032410256	0.688360451	0.000186553	1.244666667	0.599111851	0.00025641	0.434487179	0.101830505	0.175307692	0.085161555	0.088136441	6.255381795	0.011487179	1.185355962	1.319428254	0.000291062	2.669353033	0.000186553	0.103719123	0.129051971	0.739173912	2.44274359	0.038360046	0.036582317	0.034221482	0.070636927	0.083330908	0.00027777	0.030410256	0.006492053	0.874953362	0.031806828	0.087399389	0.320288648	0.00027777	0.360641026	0.429321408	0.239548901	0.103025257	0.129274187	0.272769231
	2019	Tottori	Jul	117	GmJMC117	W2	48	3	0.839467033	0.319284206	0.000192916	0.361127123	0.404713187	0.02095065	0.423446992	0.023403567	0.137587017	0.112836639	0.066768321	5.235606691	0.030771959	1.115446816	1.863025941	0.000245471	3.437147928	0.000192916	0.069851125	0.074461695	0.282644857	2.568837849	0.000231032	0.019106367	0.020531997	0.037057573	0.062276008	0.000231032	0.0002217	0.016378579	0.73456671	0.027869893	0.080857969	0.207319081	0.000231032	0.362412983	0.412669809	0.191225395	0.109668619	0.01776638	0.237396355
	2019	Tottori	Jul	5	GmJMC005	W2	49	3	1.064777562	0.281652708	0.000209096	0.342387433	0.545383953	0.01680559	0.495351031	0.024804684	0.157602941	0.088322007	0.088063092	5.631900707	0.011415481	0.893134847	2.179248253	0.000223339	4.3908207	0.000209096	0.035530651	0.077701642	0.542581682	2.207711706	0.025728164	0.033042129	0.089781527	0.022994662	0.073634841	0.000184696	0.000192504	0.000209096	1.061641401	0.034733153	0.116707591	0.29853722	0.015015792	0.224170789	0.337328925	0.266239403	0.135113014	0.026596236	0.274895567
	2019	Tottori	Jul	60	GmJMC060	W2	50	3	1.658642005	0.386295905	0.000221607	0.864272951	0.749643157	0.02849278	0.452648863	0.101762377	0.154730284	0.098925208	0.079902942	8.132454983	0.034336215	0.82984973	2.438475655	0.0176933	3.724299169	0.000221607	0.045313456	0.0707505	0.841662764	2.152315642	0.03707803	0.043974288	0.046695516	0.054850794	0.055332629	0.000212847	0.000241464	0.017285319	1.46699169	0.051747967	0.102249813	0.288102952	0.008066919	0.419592408	0.433314887	0.209527053	0.137730249	0.03331063	0.222195393
	2019	Tottori	Jul	87	GmWMC087	W2	51	3	0.055895296	0.859335707	0.0002124	0.683488598	0.720049873	0.029862262	0.517031491	0.03720062	0.130479511	0.079841125	0.08391829	1.612903226	0.000285763	1.062465494	0.946970501	0.000326595	3.843291349	0.0002124	0.040402165	0.150116991	1.344795857	2.673772647	0.020217157	0.045245419	0.038837012	0.072482057	0.074659525	0.000262902	0.000285763	0.011936875	0.246638771	0.027138158	0.051119482	0.36738646	0.000262902	0.369863405	0.344454084	0.167915451	0.092635823	0.041906565	0.277161799
	2019	Tottori	Jul	178	GmWMC178	W2	52	3	0.084443441	0.460652121	0.00022412	0.536754508	0.476687923	0.069573912	0.95439151	0.259350953	0.173402574	0.111073758	0.154198729	8.093074607	0.02264297	3.025761124	1.515140834	0.000350226	5.439790224	0.00022412	0.117954305	0.13509535	0.994111743	3.692416863	0.00033456	0.091702911	0.055500369	0.103077952	0.103982068	0.00033456	0.05938135	0.014948789	0.340953405	0.052231871	0.082417406	0.419457173	0.00033456	0.709318453	0.482335229	0.463031114	0.138238216	0.066142523	0.350127407
	2019	Tottori	Jul	55	GmJMC055	W2	53	3	1.496779995	0.597907646	0.000198724	0.651558969	0.474485054	0.026246081	0.51639165	0.159201703	0.200976937	0.104350073	0.087039114	4.292495365	0.045007169	1.167029044	1.667754555	0.011214802	4.042129528	0.000198724	0.047269112	0.131783123	0.481747648	2.662373326	0.015608908	0.023642231	0.030821104	0.016089534	0.076863083	0.015608908	0.000243019	0.012559369	0.25359194	0.027838416	0.14353643	0.228867227	0.016959238	0.508153297	0.352802508	0.235964571	0.120993365	0.076190694	0.155289314
	2019	Tottori	Jul	62	GmJMC062	W2	54	3	1.015562065	0.392584841	0.000215997	1.233919199	0.56017983	0.019589894	0.586374547	0.165201994	0.168110989	0.074086874	0.065757258	3.883875481	0.029476382	1.214913431	1.292573274	0.010400871	5.294943517	0.000215997	0.074703738	0.150271074	0.746633438	2.01171732	0.023216159	0.032113501	0.044695664	0.044202518	0.078786067	0.000218608	0.000203426	0.027690779	0.351901851	0.035769625	0.120534253	0.623818773	0.000218608	0.394177957	0.301657048	0.340612977	0.129242051	0.032660021	0.216465275
	2019	Tottori	Jul	25	GmJMC025	W2	55	3	0.908638016	0.731215453	0.00020509	0.402382111	0.307630907	0.033956538	0.573768145	0.046978129	0.225212586	0.087676121	0.056270221	1.6968293	0.000286311	0.811880419	1.191996594	0.000303711	2.768001805	0.00020509	0.095545977	0.14983823	0.794409214	2.546826238	0.000258833	0.034295328	0.040655598	0.069470687	0.036749074	0.000258833	0.000286311	0.014458869	0.514612687	0.045843976	0.047387186	0.266070668	0.000258833	0.303719186	0.306639058	0.135524783	0.11057897	0.055183124	0.228390643
	2019	Tottori	Jul	79	GmJMC079	W2	56	3	1.550010715	0.364588329	0.000208099	0.576095276	0.530461629	0.032973089	0.987570033	0.197504028	0.155711355	0.072876347	0.099455285	5.112063013	0.037565441	1.401580441	1.284269333	0.000266454	3.009614184	0.000208099	0.121111438	0.117459018	0.644426259	2.751982365	0.000255735	0.05107025	0.032902088	0.064803212	0.053130829	0.000255735	0.000306157	0.000208099	1.238918716	0.054219347	0.239723611	0.638312261	0.000255735	0.650399535	0.396235583	0.428432601	0.175742429	0.036365496	0.323424058
	2019	Tottori	Jul	102	GmJMC102	W2	57	3	0.053488275	0.351419986	0.000216305	0.348282082	0.661654434	0.000209758	0.82455846	0.269292095	0.159772622	0.138629924	0.098573706	7.048729878	0.044175022	2.015420571	2.656516564	0.009226732	5.150461811	0.000216305	0.040468161	0.022846908	0.565734006	2.621009355	0.000218422	0.025118494	0.055524697	0.021230588	0.08646887	0.009938187	0.045790158	0.01449244	0.703726936	0.044653839	0.199127157	0.323527078	0.024004543	0.681860133	0.437607846	0.357621825	0.118666931	0.067208352	0.311532492
	2019	Tottori	Jul	148	GmWMC148	W2	58	3	1.342138789	0.482473202	0.000200341	0.237691097	0.543238762	0.015868555	0.485405426	0.134382309	0.111454586	0.108324151	0.05857963	6.235743143	0.02328762	1.190559218	3.579855984	0.000216113	3.829750576	0.000200341	0.097312768	0.103274506	0.553880502	2.061282224	0.024707633	0.039294068	0.020284851	0.077503721	0.067297718	0.00021263	0.00018735	0.02636482	0.297525794	0.05751539	0.156554528	0.442836699	0.018753987	0.434877098	0.388092707	0.283393579	0.111214592	0.016117372	0.197935402
	2019	Tottori	Jul	206	C1290	W2	59	3	1.571158783	0.49839518	0.000201706	0.541532651	0.459854678	0.000295081	0.614653722	0.039365611	0.205110803	0.125804304	0.062223063	7.079514752	0.042993302	2.248946288	8.209748713	0.017371474	4.530689634	0.000201706	0.000302755	0.035393926	0.599130012	3.390864292	0.024883821	0.050335026	0.057705117	0.068599373	0.08069148	0.000270183	0.000295081	0.023680336	0.372027351	0.084892522	0.083378747	0.311807448	0.000270183	0.665643719	0.49035448	0.276694045	0.087647593	0.000270183	0.394611821
	2019	Tottori	Jul	191	GmWMC191	W2	60	3	1.314309046	0.357286485	0.000240888	0.431055863	0.552176252	0.024801137	0.392644346	0.063412209	0.210749176	0.096499892	0.086753049	3.781362427	0.062244805	1.26265758	2.593662391	0.000264578	2.229903886	0.008358827	0.123608869	0.147298839	0.884963	2.88552158	0.018368481	0.027377227	0.034066774	0.054315716	0.072097576	0.014770833	0.000302453	0.01267073	0.122732638	0.060062866	0.053521366	0.657123439	0.000292492	0.356743187	0.416537483	0.160460967	0.082377595	0.046506186	0.229259293
	2019	Tottori	Jul	35	GmWMC035	W2	61	3	1.340426008	0.488688823	0.000214772	0.464801666	0.512316972	0.021927565	0.488610657	0.06857745	0.131005443	0.115633255	0.118018967	8.191886196	0.020359711	1.034815595	3.185721521	0.000208886	5.42823393	0.000214772	0.035983976	0.108640674	0.219494204	2.331534034	0.031253952	0.037028451	0.036559536	0.035468915	0.059093852	0.000210748	0.000223979	0.012070187	1.3708898	0.048116769	0.107215213	0.256768579	0.000210748	0.376285081	0.460590095	0.221622761	0.150957731	0.000210748	0.21002531
	2019	Tottori	Jul	174	GmWMC174	W2	62	3	1.039985862	0.706636279	0.000216689	0.309731385	0.491609612	0.016564562	0.461946277	0.063720083	0.155065975	0.093826518	0.060923993	4.006669574	0.018072573	1.264397301	3.130299369	0.000245062	4.222583371	0.000216689	0.109544905	0.08565272	0.722597029	2.772148916	0.01882872	0.030577431	0.033776346	0.073519226	0.065676616	0.000256522	0.000235627	0.02621942	0.178227047	0.059954356	0.111612297	0.299046852	0.000256522	0.345829406	0.427904471	0.208578098	0.127104309	0.0429931	0.193732328
	2019	Tottori	Jul	72	GmWMC072	W2	63	3	1.296731463	0.411242179	0.000229495	0.435080381	0.697994868	0.033546588	0.379880249	0.061654032	0.166851214	0.120966631	0.09642031	11.54297689	0.047592684	1.413256075	4.103487599	0.031777618	5.830013311	0.000229495	0.096835503	0.058470559	0.971806793	1.926447671	0.028124499	0.028742872	0.029483037	0.0647917	0.072766438	0.000229027	0.000205052	0.015399091	1.276609905	0.053763185	0.111636415	0.523044759	0.014566109	0.399913878	0.477017154	0.446510776	0.155754063	0.022948492	0.249077264
	2019	Tottori	Jul	110	GmJMC110	W2	64	3	0.995838936	0.426183975	0.000194345	0.370207799	0.396878752	0.017050212	0.527693908	0.045421999	0.166544034	0.090137013	0.070818043	2.053163877	0.000253723	1.082744115	1.14407945	0.000235383	3.432455544	0.000194345	0.111710139	0.137675647	0.385415734	3.05434755	0.020406337	0.035353083	0.030906908	0.056027924	0.077582149	0.000223754	0.000253723	0.008123603	0.338936935	0.033242388	0.077310924	0.381599913	0.000223754	0.333950727	0.403785912	0.166562248	0.10590418	0.04179719	0.241595413
	2019	Tottori	Jul	30	GmJMC030	W2	65	3	1.770215163	0.288448557	0.000226454	0.511884646	0.651188476	0.019623747	0.402861327	0.037820572	0.188937704	0.100885437	0.083209888	4.243241367	0.01849724	1.166697528	3.761936538	0.009188895	4.718720986	0.000226454	0.000230102	0.054786594	0.421465605	2.383733243	0.00023146	0.042935839	0.039462482	0.092144246	0.071790964	0.00023146	0.009440126	0.01107362	0.584093843	0.03329575	0.071653743	0.302307922	0.016271642	0.366182269	0.471460976	0.150425886	0.09031501	0.044509768	0.219420976
	2019	Tottori	Jul	155	GmWMC155	W2	66	3	1.488100726	0.464739618	0.000235466	1.359023856	0.685876306	0.020168261	0.547222542	0.092218696	0.158925896	0.117709388	0.044452557	4.537530538	0.000288118	2.025497739	3.065785798	0.000288193	4.940827427	0.000235466	0.067797084	0.117435624	1.003285502	3.048634321	0.021706776	0.021819101	0.046455109	0.053129651	0.069022162	0.000280812	0.000288118	0.026748923	0.132708564	0.059025644	0.092966087	0.46645064	0.000280812	0.680246629	0.431720536	0.214737019	0.094670093	0.084215551	0.322115939
	2019	Tottori	Jul	86	GmWMC086	W2	67	3	2.195693525	0.676094777	0.000204107	1.321337087	0.419782275	0.00025362	0.427933754	0.040086218	0.156737427	0.077254358	0.067318561	3.275320033	0.010728144	1.119023211	6.395567565	0.000310135	5.084867535	0.000204107	0.029255112	0.114738585	1.127355887	2.608638312	0.00026286	0.041821097	0.045441555	0.058670452	0.133420171	0.00026286	0.00025362	0.007062089	0.36631016	0.02813791	0.109979475	0.21549014	0.00026286	0.246950214	0.532082118	0.13963147	0.112889397	0.081381595	0.172461894
	2019	Tottori	Jul	164	GmWMC164	W2	68	3	1.021197832	0.695641156	0.000203236	0.407408224	0.506415637	0.020624917	0.486800934	0.059093878	0.128200608	0.108243232	0.075634565	2.151969018	0.010819268	1.414030422	1.981628493	0.000230383	3.159722787	0.000203236	0.045113323	0.107059537	0.874510078	2.210457891	0.040173572	0.024192796	0.039381221	0.048362262	0.054186057	0.000233296	0.000220352	0.011421836	0.193520852	0.027077587	0.054874685	0.31507375	0.000233296	0.255960513	0.328807391	0.198721538	0.104760763	0.038610489	0.247873606
	2019	Tottori	Jul	146	GmWMC146	W2	69	3	1.090326973	0.600277936	0.000207564	1.254749293	0.414331436	0.015040313	0.41561895	0.055727766	0.153275044	0.103179875	0.065300634	1.779299813	0.032420703	0.975452432	1.061811341	0.000210557	3.685561875	0.000207564	0.07024016	0.131809272	1.26564708	2.36124407	0.000227925	0.02267858	0.025384183	0.066143958	0.091908281	0.009299357	0.000212734	0.020631824	0.196936361	0.038112922	0.128753268	0.399892502	0.000227925	0.394962452	0.391598669	0.14559876	0.105519044	0.021630123	0.2201587
	2019	Tottori	Jul	38	GmWMC038	W2	70	3	1.18629376	0.30823569	0.000260879	1.069105886	0.337374252	0.000239452	0.308222786	0.030079819	0.146305254	0.127152249	0.118317378	2.634345405	0.042502754	0.804429844	0.90383293	0.000280316	2.035818637	0.000260879	0.090487712	0.230475066	0.922105587	1.793137302	0.026537998	0.023278495	0.024525659	0.042065549	0.028872568	0.000256654	0.000239452	0.000260879	1.214233539	0.053329938	0.061887177	0.227632752	0.015296563	0.214333605	0.508097426	0.110412443	0.093518401	0.030901111	0.139265361
	2019	Tottori	Jul	138	GmWMC138	W2	71	3	0.059662776	0.562184239	0.000195764	0.543185368	0.392088469	0.046136743	0.424653908	0.032827963	0.214907753	0.090247054	0.073325065	3.118934926	0.01781413	1.125237288	1.754308452	0.000236083	3.180631142	0.000195764	0.046818076	0.000253107	1.0106558	2.230392546	0.014958617	0.0246273	0.039376792	0.082538156	0.079866849	0.000253107	0.000264697	0.006773423	0.144140793	0.000258378	0.051649743	0.284861639	0.000253107	0.402710501	0.3748513	0.190893214	0.087176705	0.055936622	0.319648482
	2019	Tottori	Jul	186	GmWMC186	W2	72	3	1.031595066	0.2665408	0.000207348	0.461676156	0.557989038	0.02497412	0.369198585	0.085902229	0.138047792	0.090839346	0.060713775	2.860268432	0.018504141	0.825498968	1.524066142	0.000207473	5.342601808	0.000207348	0.088733822	0.097403526	0.387387387	2.642533644	0.054094911	0.030969745	0.049560131	0.090130947	0.088611797	0.000204286	0.000215666	0.029547151	0.197437173	0.055524849	0.083275759	0.247616416	0.000204286	0.278381643	0.310698454	0.197381055	0.121390079	0.039937897	0.132203244
	2019	Tottori	Jul	183	GmWMC183	W2	73	3	1.34247185	0.620894552	0.000209157	0.848480128	0.290100013	0.018670168	0.781053896	0.119493413	0.145066536	0.104808517	0.058774678	5.11830433	0.026747964	2.351100374	2.716820695	0.011326974	6.646336617	0.010938905	0.067814491	0.058718055	0.195349364	2.432751791	0.031652259	0.042372881	0.051820906	0.02908535	0.113176891	0.000188743	0.000222529	0.016272406	0.170504696	0.028315821	0.126471705	0.293518167	0.000188743	1.024366906	0.394964328	0.262862859	0.071380344	0.000188743	0.51722373
	2019	Tottori	Jul	227	Tachiutaka	W2	74	3	1.119334762	0.465762546	0.000208577	1.440934599	0.55354562	0.015916743	0.411835527	0.075393797	0.108764412	0.12472885	0.070306232	7.769396341	0.017039078	1.132981117	2.599188773	0.000221961	3.794301685	0.000208577	0.08315073	0.106271402	0.818863125	1.942536476	0.017923882	0.025927013	0.038300154	0.039604735	0.0787073	0.000195676	0.037098255	0.01466294	0.912251794	0.033101776	0.054151709	0.431884936	0.008198806	0.35969799	0.340964681	0.208003131	0.114061262	0.021113394	0.281665136
	2019	Tottori	Jul	221	C0394	W2	75	3	0.999024367	0.468268131	0.000217363	1.363815915	0.364581192	0.029268989	0.419498382	0.050881591	0.173591281	0.116202234	0.050367843	3.678434918	0.030530173	1.086679545	1.498960689	0.000228781	4.397991566	0.000217363	0.029146394	0.067835272	0.862253915	2.357034076	0.000205499	0.022522708	0.032412801	0.105297768	0.056165637	0.000205499	0.000237959	0.000217363	0.534843281	0.02339021	0.070330524	0.405605427	0.000205499	0.275390253	0.310447577	0.143089063	0.102606272	0.034318359	0.270654864
	2019	Tottori	Jul	69	GmJMC069	W2	76	3	1.30122015	0.250680945	0.000232493	0.387812138	0.719931196	0.020585763	0.458544455	0.064943671	0.129490355	0.090393379	0.107508793	7.587704542	0.062166277	1.410230922	1.981034711	0.011221045	6.885427323	0.000232493	0.062078243	0.063134016	0.422057399	2.588511963	0.043559158	0.035275526	0.024235875	0.062292909	0.062414154	0.000254881	0.000227216	0.016414024	1.147888961	0.064548141	0.109160676	0.282053544	0.000254881	0.681352389	0.428888209	0.347836061	0.104066511	0.068104195	0.238531276
	2019	Tottori	Jul	189	GmWMC189	W2	77	3	1.276524006	0.525962422	0.000215216	0.47950009	0.581927827	0.024613379	0.618099263	0.13485572	0.10760205	0.104939202	0.073790896	5.956157285	0.009440748	1.401087177	2.184974292	0.000255284	3.341310664	0.000215216	0.056316371	0.092511685	0.44487909	1.959247438	0.030557813	0.032564519	0.037744462	0.062715911	0.055498826	0.000254013	0.02980579	0.008221242	0.223480039	0.042573639	0.176012686	0.285450002	0.000254013	1.065703111	0.387014834	0.265672628	0.095814713	0.022200772	0.391251573
	2019	Tottori	Jul	149	GmJMC149	W2	78	3	0.084364918	0.531107886	0.000209293	0.460631993	0.424704589	0.022813079	0.4832849	0.072014962	0.140493788	0.101213897	0.058292043	4.571019139	0.000228817	1.568711746	1.454085371	0.000241896	4.190142319	0.000209293	0.083470734	0.168051103	1.127149519	2.022012219	0.02268532	0.036286797	0.024228268	0.045977849	0.08836478	0.000242884	0.007871313	0.021557137	0.461406446	0.031670789	0.077883118	0.434047815	0.000242884	0.533670457	0.353225493	0.264475857	0.095447467	0.043646167	0.260119443
	2019	Tottori	Jul	131	GmJMC131	W2	79	3	1.068203283	0.517419072	0.000238112	0.505066748	0.477503743	0.033055109	0.411338285	0.000258839	0.092145902	0.084267924	0.076616452	2.374747632	0.03813462	1.105295853	1.172195519	0.033220952	4.531847513	0.000238112	0.089249599	0.120282653	0.332893306	2.929091048	0.025469793	0.07995548	0.02763113	0.046694621	0.076775484	0.000258839	0.019654389	0.007405291	0.271328904	0.029916214	0.089380926	0.38759751	0.000258839	0.624728795	0.320650204	0.174716571	0.116880729	0.101465031	0.236567374
	2019	Tottori	Jul	23	GmJMC023	W2	80	3	1.949430591	0.276745017	0.000205656	0.372253503	0.63349848	0.033868168	0.524258075	0.195307276	0.087104695	0.134395887	0.072761534	11.10623468	0.037636002	0.918971491	2.838232233	0.000223434	3.825439589	0.000205656	0.098526167	0.056774664	0.387494175	2.287752424	0.079711466	0.048021397	0.022732004	0.039835471	0.025382072	0.0123802	0.043520596	0.016658098	0.747413882	0.000208169	0.2528415	0.302864399	0.017202602	0.640933915	0.311348854	0.199359715	0.107248428	0.024557778	0.287688921
	2019	Tottori	Jul	18	GmWMC018	W2	81	3	1.065645186	0.31719374	0.000218919	0.299440439	0.442428772	0.028597717	0.412798558	0.051537144	0.146030494	0.095645702	0.102707331	9.817968686	0.029968454	0.909728451	1.780681924	0.009368591	3.816874275	0.000218919	0.043960766	0.097712631	0.828019245	1.943724651	0.058203539	0.053433091	0.047417095	0.023770692	0.059427955	0.000203865	0.030832207	0.009938922	1.810044003	0.029051845	0.101130313	0.442989257	0.011416456	0.239691302	0.680787735	0.223314034	0.063764596	0.033393134	0.144359321
	2019	Tottori	Jul	33	GmJMC033	W2	82	3	1.427741636	0.426293838	0.00022483	0.339898484	0.437088287	0.021607807	0.89271161	0.220820306	0.026379754	0.117945951	0.144950327	8.143396296	0.022090363	0.884409746	1.501188852	0.000205453	4.609582265	0.00022483	0.048664978	0.086748192	0.602667752	1.859147126	0.024993987	0.024956987	0.037205223	0.038684254	0.06695704	0.022311435	0.000178725	0.012657943	1.894577094	0.043870591	0.137789905	0.362307542	0.000185004	0.492868888	0.374058794	0.210016095	0.093042292	0.059811666	0.316968116
	2019	Tottori	Jul	176	GmWMC176	W2	83	3	1.325595962	0.741511987	0.00020409	0.734405512	0.368430714	0.011163922	0.525201724	0.19394818	0.14240448	0.102514388	0.084202789	6.925740654	0.019325006	0.993609245	2.245204398	0.000211408	4.083350341	0.00020409	0.055729941	0.000204177	0.408538702	1.729431487	0.045715336	0.044816955	0.018888705	0.050411418	0.059659211	0.000204177	0.036273535	0.007020695	0.184762643	0.0132533	0.141307341	0.272445252	0.014374094	0.695663387	0.389305184	0.258549932	0.091102667	0.049329277	0.312037139
	2019	Tottori	Jul	32	GmJMC032	W2	84	3	0.963389329	0.531489734	0.000222985	0.372818968	0.427338846	0.021165262	0.44999188	0.058307702	0.098049476	0.08069839	0.081081081	3.278821194	0.024737915	0.84180791	0.936255853	0.000203488	4.951322303	0.000222985	0.068386968	0.067120389	0.380865127	1.716840187	0.000218136	0.046157538	0.048460695	0.044696028	0.038438842	0.000218136	0.000180437	0.012554074	0.787963252	0.039812693	0.069881439	0.319278669	0.000218136	0.308619476	0.397399821	0.216979692	0.079525755	0.01845429	0.172479746
	2019	Tottori	Jul	118	GmWMC118	W2	85	3	1.140722059	0.401038129	0.000222069	0.389075709	0.405659731	0.022815375	0.615945075	0.062740048	0.140301714	0.086695832	0.071551218	4.016989743	0.02003643	0.961976413	3.282735308	0.000242554	4.242588439	0.000222069	0.052234886	0.140526863	0.930414351	2.300126103	0.049749221	0.040576567	0.015896581	0.063914871	0.036989425	0.000225927	0.000233525	0.012502498	0.410939131	0.00797113	0.054678757	0.213530366	0.012674529	0.72549157	0.443518142	0.192332023	0.090948542	0.030522796	0.415744244
	2019	Tottori	Jul	83	GmWMC083	W2	86	3	0.821370531	0.239330817	0.000238709	0.228389568	0.488732993	0.015496827	0.350139297	0.086690388	0.079863798	0.0763869	0.050196975	4.034142415	0.017721715	0.830770534	0.967841682	0.000191633	3.340924281	0.000238709	0.052392548	0.112593722	0.170182573	1.715291751	0.000211802	0.036768755	0.029761905	0.065086627	0.034877259	0.000211802	0.008164371	0.032297336	1.399479614	0.024524583	0.060818646	0.340039425	0.000211802	0.181473456	0.364362265	0.218452154	0.098349567	0.023488796	0.160559511
	2019	Tottori	Jul	226	Houjaku Kuwazu	W2	87	3	0.988046979	0.335470257	0.000205613	0.289941277	0.496934331	0.00018943	0.454101156	0.245287002	0.183614321	0.089338953	0.069898035	2.98539129	0.012824399	1.071945787	1.808892554	0.010490354	2.97608718	0.000205613	0.064992177	0.11779856	0.734066584	1.942280735	0.020139754	0.039498406	0.018690008	0.047689417	0.045980707	0.000211109	0.00018943	0.006394572	0.316603269	0.044187915	0.262928665	0.265909764	0.006544364	0.37541201	0.33209483	0.210960755	0.128356379	0.028879647	0.166698238
	2019	Tottori	Jul	64	GmJMC064	W2	88	3	0.083259086	0.559326295	0.000194243	0.492856923	0.481317406	0.032320501	0.461980399	0.09988581	0.202771206	0.087739404	0.051926197	1.962197247	0.000307229	1.183244185	0.941217806	0.000314228	1.798492677	0.000194243	0.13672054	0.075485306	1.238596069	2.891763188	0.000300499	0.04603642	0.039626043	0.093545285	0.059577677	0.000300499	0.000307229	0.010217163	0.123460627	0.059515444	0.081849012	0.72258715	0.000300499	0.290454392	0.413846986	0.156018992	0.192386423	0.193641445	0.318105011
	2019	Tottori	Jul	225	UA-4805	W2	89	3	0.987672515	0.248619748	0.000216826	0.335373466	0.406391991	0.022175602	0.781676954	0.110541164	0.140266315	0.110212489	0.058630418	3.763358126	0.02886816	0.878037104	1.035406238	0.00019372	4.202385082	0.000216826	0.036272622	0.050765153	0.235154313	1.766662043	0.052577584	0.029870907	0.040546785	0.02802428	0.064121191	0.000170984	0.000173382	0.023135299	0.714809193	0.02980362	0.062033115	0.337139007	0.000170984	0.40288855	0.300948961	0.172710952	0.067212168	0.027237753	0.273094528
	2019	Tottori	Jul	109	GmWMC109	W2	90	3	1.192603119	0.237370473	0.000274529	0.89462323	0.625433245	0.026353187	0.43050134	0.055368374	0.103613894	0.103415143	0.060815364	4.558456873	0.011296793	0.966363432	2.12625413	0.000208494	7.181134355	0.018228738	0.041854997	0.082285115	0.289046122	2.010972999	0.022667715	0.051755765	0.037172913	0.025756214	0.075474845	0.000187182	0.025543703	0.049936858	0.538653709	0.021241664	0.110647182	0.213044976	0.02867625	0.495421921	0.415150494	0.226078167	0.064495206	0.016921234	0.183590869
	2019	Tottori	Jul	49	GmJMC049	W2	91	3	1.620978211	0.383310598	0.000216413	0.222571138	0.555404487	0.020736115	0.347707098	0.247507676	0.000175432	0.122381406	0.069917744	8.290019332	0.009157573	0.986240097	4.494074632	0.019255481	5.909258137	0.000216413	0.071618866	0.076930367	0.515693112	2.028788464	0.04859558	0.042416891	0.041523509	0.038550472	0.038847043	0.009324893	0.030209466	0.023004675	1.467451524	0.017913903	0.18413655	0.458632664	0.015389864	0.454668257	0.541071226	0.177002388	0.109743326	0.044388007	0.201835023
	2019	Tottori	Jul	114	GmJMC114	W2	92	3	1.299392185	0.616190914	0.000234924	0.512098408	0.634324347	0.018321274	0.506888567	0.012019507	0.241562952	0.119223812	0.123952955	3.095983936	0.021360347	1.22578887	1.088908376	0.000287175	3.823196373	0.000234924	0.041158666	0.073981641	0.505966724	3.572243126	0.014343087	0.043516925	0.019773132	0.074956971	0.073287002	0.000286862	0.000289436	0.000234924	0.529095309	0.032134876	0.073831009	0.455291222	0.011962134	0.36633864	0.431095812	0.175043029	0.141580153	0.038640275	0.184949349
	2019	Tottori	Jul	85	GmJMC085	W2	93	3	1.511671035	0.394402094	0.000207318	0.429157806	0.754961287	0.08434301	0.624622917	0.136184632	0.168389298	0.110707992	0.075739537	8.295402509	0.040403541	2.065505083	1.889252966	0.024177994	4.039763657	0.0064476	0.090611209	0.062299661	0.67732851	2.774120963	0.017652715	0.108320359	0.127024813	0.075670849	0.051593497	0.000228959	0.000247268	0.024256245	0.390027988	0.082340195	0.12126417	0.472372698	0.009570473	1.035927996	0.384604817	0.248488873	0.181037444	0.023285099	0.406384452
	2019	Tottori	Jul	147	GmWMC147	W2	94	3	1.027278762	0.364918672	0.000226557	0.728047449	0.566744973	0.024302507	0.43877267	0.071673793	0.104361604	0.087360384	0.109606352	4.724004297	0.000214119	1.16843236	1.324392699	0.000211793	3.04184508	0.000226557	0.054211736	0.031466543	0.819920386	1.964070831	0.128414668	0.027064597	0.041846297	0.090671665	0.070569299	0.000210619	0.048819134	0.012732504	0.697183896	0.029300152	0.067351628	0.274492088	0.008045662	0.354302721	0.380947366	0.18686156	0.08862328	0.050696097	0.16131726
	2019	Tottori	Jul	91	GmJMC091	W2	95	3	1.141298506	0.334723333	0.000212359	0.307571034	0.463413327	0.010731305	0.361496292	0.071264855	0.120803325	0.111870886	0.071187812	6.852096535	0.017700383	0.949767908	1.543055233	0.000190411	3.898534721	0.000212359	0.070207101	0.109304879	0.608948554	1.745315131	0.000192608	0.014310753	0.032700177	0.050752133	0.045546289	0.000192608	0.000179154	0.018815035	1.136101083	0.028661794	0.119864911	0.188731841	0.014927098	0.298308789	0.448930064	0.206302124	0.096724622	0.039927579	0.188612992
	2019	Tottori	Jul	157	GmWMC157	W2	96	3	1.054663062	0.152947569	0.000214046	0.370689322	0.293696711	0.032187681	0.441204866	0.091630238	0.089187102	0.083049723	0.045146216	3.803983268	0.030739525	1.069433976	1.679887333	0.017094017	3.21958946	0.000214046	0.048207217	0.063008743	0.506670184	2.022900174	0.031881218	0.015808713	0.033210262	0.029431715	0.048565398	0.000188423	0.000193087	0.010509643	0.174575654	0.024113124	0.104445798	0.165556486	0.00655713	0.631975285	0.369460356	0.21041227	0.09089525	0.018314742	0.247074725
	2019	Tottori	Jul	7	GmJMC007	W2	97	3	0.808688845	0.280030505	0.000213374	0.872422701	0.289423253	0.025753425	0.263138943	0.041619209	0.023013699	0.10237699	0.064568262	2.121209789	0.017048924	0.597090965	1.790231465	0.000186005	3.5571203	0.000213374	0.01659751	0.036401416	0.348868709	1.335264188	0.011389872	0.026735416	0.014381176	0.01369863	0.039786466	0.005294751	0.000156556	0.008172236	1.588891734	0.032795081	0.096152244	0.416237564	0.000153917	0.262387476	0.328613206	0.118824073	0.06002433	0.028028321	0.128751468
	2019	Tottori	Jul	173	GmWMC173	W2	98	3	0.965059527	0.559471566	0.000214371	0.387743466	0.491919259	0.020138667	0.462026183	0.084522416	0.170323405	0.129716172	0.056857648	2.356407152	0.000228071	0.919268094	0.952775751	0.011323586	3.782005659	0.000214371	0.052552453	0.036238068	0.568040644	2.161998814	0.000198456	0.027307547	0.03866817	0.0320308	0.057709361	0.000198456	0.000228071	0.021179901	0.543217287	0.040370542	0.04894873	0.224646813	0.000198456	0.513821101	0.298021394	0.098910476	0.070991134	0.052610689	0.21381654
	2019	Tottori	Jul	90	GmJMC090	W2	99	3	0.25871124	0.491559858	0.000242166	0.599462817	0.316942947	0.01551596	0.027146934	0.000217746	0.148756565	0.118176975	0.023429505	0.107588459	0.015060313	0.577049537	0.062875013	0.000298766	0.000242166	0.000242166	0.049883047	0.058595536	0.676211214	1.413439171	0.000217746	0.026499728	0.034475745	0.02397387	0.009261749	0.000217746	0.000239814	0.000242166	0.000242166	0.030687481	0.000254246	0.406539205	0.000217746	0.000239814	0.289406641	0.000217746	0.041035289	0.133391399	0.000239814
	2019	Tottori	Jul	145	GmJMC145	W2	100	3	1.120958173	0.463178107	0.000205124	0.363653219	0.402648477	0.000185405	0.34075571	0.094545088	0.142817413	0.088100757	0.053893725	3.893120022	0.051672352	0.867929284	0.876764056	0.000193953	3.773030297	0.000205124	0.060904519	0.037492018	0.341663026	1.787396173	0.05096965	0.015712701	0.036229488	0.034820018	0.02882135	0.00016805	0.000185405	0.024799491	0.8926381	0.036594915	0.103676893	0.196721597	0.006402716	0.393633195	0.35009915	0.211373643	0.075103973	0.00016805	0.197215218
	2019	Tottori	Jul	135	GmWMC135	W2	101	3	0.825777462	0.742470878	0.000251364	0.437578337	0.517706647	0.013196169	0.664798392	0.116354051	0.163202081	0.110348641	0.046998188	2.223788567	0.021780773	1.172059966	0.567131648	0.000236765	4.391901063	0.000251364	0.038443974	0.073592055	0.85768751	2.66732884	0.000235344	0.03057118	0.020675053	0.060648137	0.128871105	0.000235344	0.00023649	0.010532137	0.1896036	0.041225557	0.041786026	0.480404368	0.000235344	0.342840251	0.30465275	0.205502342	0.058205671	0.026899814	0.19453707
	2019	Tottori	Jul	93	GmJMC093	W2	102	3	0.71356644	0.433963887	0.000256489	0.494150919	0.230988914	0.018040022	0.476539401	0.093080988	0.132129237	0.130706884	0.043750569	1.796961829	0.022646441	0.911223467	0.814471532	0.012059329	3.791833385	0.000256489	0.059272529	0.07861893	0.934863806	2.297960321	0.023685889	0.015942425	0.05319729	0.04887492	0.088650043	0.000227749	0.000214252	0.01446599	0.216092131	0.0417478	0.063089026	0.483137316	0.000227749	0.21253803	0.271613373	0.138084176	0.109328349	0.035961556	0.216373141
	2019	Tottori	Jul	94	GmWMC094	W2	103	3	1.088409297	0.287425291	0.000242689	1.247346613	0.501273699	0.026877313	0.629146263	0.062416138	0.112406107	0.108651863	0.105330125	2.956461389	0.013848574	1.028316291	0.814626119	0.000236233	4.088411601	0.000242689	0.062422507	0.066210151	0.786540508	2.481863907	0.029588673	0.043561745	0.026037557	0.045921436	0.081287945	0.000231342	0.035430192	0.022327387	0.424196093	0.040825988	0.058747943	0.468901463	0.000231342	0.373069509	0.336255957	0.181811872	0.07182308	0.028940915	0.245330261
	2019	Tottori	Jul	190	GmWMC190	W2	104	3	0.860624668	0.350911722	0.000263068	0.491225078	0.307041573	0.011257676	0.426180729	0.071189197	0.145951785	0.123589298	0.033115866	3.450117988	0.016223182	0.980090821	2.207238962	0.006676315	4.967905716	0.000263068	0.069207219	0.06087767	0.440599655	1.988287469	0.043942969	0.033215015	0.037222043	0.033294335	0.057964303	0.000198299	0.045296035	0.023334123	0.183305711	0.029306316	0.062701418	0.175898324	0.000198299	0.31898643	0.229490967	0.198377917	0.106127135	0.036268814	0.166818285
	2019	Tottori	Jul	46	GmWMC046	W2	105	3	0.053452811	0.60774065	0.000260376	1.183027952	0.420996274	0.055458963	0.441130578	0.030887772	0.047211448	0.143284903	0.054986041	1.73268565	0.048348268	0.944902289	5.836895533	0.00020338	4.613367703	0.000260376	0.045551891	0.118079285	0.339899497	1.879608577	0.013221664	0.037744277	0.034908125	0.03828029	0.037828713	0.000223339	0.000222906	0.018382544	0.065198146	0.054203966	0.035871846	0.145564741	0.000223339	0.17293032	0.302467895	0.073679509	0.085535615	0.111133445	0.094311444
	2019	Tottori	Jul	158	GmJMC158	W2	106	3	1.236979167	0.360465628	0.000247887	0.347089214	0.57896557	0.026419691	0.774046539	0.067015332	0.163474462	0.10807863	0.066856245	5.085191004	0.033602151	1.213653628	2.551952044	0.000220051	7.28544161	0.000247887	0.032431602	0.083401277	0.355141488	2.640772009	0.027541909	0.042714817	0.041231171	0.066995446	0.067709709	0.000198859	0.000210013	0.007734067	0.658263305	0.023939441	0.102655241	0.178604365	0.000198859	0.582136257	0.356871557	0.197864259	0.079907009	0.038121184	0.3406208
	2019	Tottori	Jul	167	GmJMC167	W2	107	3	1.289478311	0.687047038	0.000238527	0.397633939	0.42233987	0.017582197	0.516539824	0.076231082	0.193579986	0.077807461	0.077280236	3.116857895	0.024991837	0.861824189	1.346382323	0.000279822	4.601493178	0.000238527	0.053065891	0.084155543	0.608330729	2.34019039	0.000223224	0.045694004	0.03586608	0.042300996	0.05993788	0.000223224	0.049280386	0.018533537	0.394594981	0.046852087	0.125667984	0.397882335	0.000223224	0.5450481	0.371824635	0.102392964	0.114160018	0.061810795	0.306156281
	2019	Tottori	Jul	111	GmJMC111	W2	108	3	1.081878653	0.379808213	0.000240015	0.375384497	0.547556215	0.022839126	0.984024146	0.205418855	0.155086896	0.131864439	0.13033361	5.729471938	0.000192249	1.197746751	1.348760114	0.000216464	4.925811252	0.000240015	0.027240409	0.158441618	0.451386969	3.012457705	0.022670722	0.03160999	0.040391704	0.027578103	0.06900881	0.000230394	0.033874193	0.017785138	1.740879416	0.034808401	0.111011755	0.314126191	0.000230394	0.380498308	0.465371855	0.253294627	0.120433578	0.057022394	0.260227622
	2019	Tottori	Jul	162	GmWMC162	W2	109	3	0.842768157	0.375608651	0.000252608	0.429004951	0.279184017	0.012731878	0.581308326	0.00023316	0.14931435	0.130067952	0.08099979	1.835342395	0.021835855	1.086222575	1.294085996	0.000226475	4.717836664	0.000252608	0.0760539	0.062230409	0.664506051	2.346521551	0.020518082	0.022010306	0.016586347	0.05248432	0.067172461	0.00023316	0.00022817	0.016015359	0.138555586	0.039956955	0.066111449	0.320755158	0.010585465	0.421247176	0.370631164	0.171465877	0.078884574	0.039543939	0.211559085
	2019	Tottori	Jul	28	GmJMC028	W2	110	3	0.946445487	0.194036926	0.000271496	0.734650717	0.556574448	0.018901593	0.466834093	0.106180229	0.098142885	0.134987647	0.039258924	3.305821898	0.024959796	0.909314642	2.581153692	0.011044486	5.463904651	0.000271496	0.032750122	0.038825776	0.33307082	2.423986077	0.014589199	0.035399972	0.038500822	0.058061468	0.082288531	0.000196885	0.038111603	0.000271496	0.855727201	0.068164661	0.086748968	0.304809272	0.000196885	0.500341462	0.319249473	0.176172944	0.09942715	0.106239294	0.233538211
	2019	Tottori	Jul	51	GmJMC051	W2	111	3	0.033586197	0.611449245	0.000246494	1.001080843	0.460999509	0.011248774	0.552571005	0.078214678	0.170132704	0.118242993	0.107013473	4.424166565	0.024078781	1.093886107	1.681455053	0.000212811	6.395819468	0.000246494	0.055068642	0.106667481	0.275125168	3.427293289	0.000203525	0.013880409	0.02360454	0.059673546	0.07386678	0.000203525	0.000200156	0.01121546	1.616480564	0.05160423	0.079655627	0.396623491	0.00828347	0.247653169	0.364370904	0.250987097	0.133741824	0.061138926	0.159204179
	2019	Tottori	Jul	34	GmJMC034	W2	112	3	1.024846306	0.422456125	0.000226593	0.462804995	0.624050911	0.051117871	0.559488609	0.22177855	0.159692825	0.120456811	0.084229812	11.56323108	0.030972792	1.435077747	3.068444152	0.018937309	6.159181546	0.000226593	0.083146807	0.049372857	0.763024381	2.803867345	0.033118805	0.066613426	0.02898837	0.013106591	0.054896175	0.000234885	0.007381565	0.013572918	1.538906009	0.060851437	0.175751591	0.457888962	0.008197491	0.456976324	0.401113356	0.258866914	0.154114549	0.000234885	0.26988449
	2019	Tottori	Jul	106	GmJMC106	W2	113	3	0.023957844	0.145794795	0.00026718	0.367709178	0.302402898	0.009706874	0.652813927	0.10583784	0.140931007	0.129528695	0.082066994	2.224075178	0.007424158	1.034566429	1.295776586	0.0002151	5.87303623	0.00026718	0.032329069	0.052867512	0.630914437	2.278277937	0.014003413	0.026958113	0.02492319	0.033723345	0.105764681	0.011638667	0.000213338	0.017847601	0.173693492	0.028798092	0.079561609	0.335832531	0.00020563	0.495967914	0.422713907	0.179638502	0.06215894	0.022454813	0.293744933
	2019	Tottori	Jul	165	GmWMC165	W2	114	3	1.182661814	0.584677419	0.000258284	0.567507148	0.462745098	0.040343125	0.704600988	0.08308889	0.150168963	0.125577912	0.079069161	1.853594942	0.02677411	1.240662278	3.166078431	0.000258478	8.267531059	0.008058476	0.033897059	0.107294179	0.725745823	3.212009358	0.024661582	0.036807683	0.047941176	0.038828412	0.076819686	0.000217283	0.047283598	0.031200765	0.530955394	0.051617647	0.070122549	0.401715686	0.000217283	0.601377697	0.313560611	0.162288421	0.089705882	0.083175803	0.346711723
	2019	Tottori	Jul	95	GmJMC095	W2	115	3	1.537928588	0.923522162	0.000248268	0.857720501	0.499519231	0.023504375	0.741901159	0.080251788	0.200118231	0.140718489	0.096218801	3.769596877	0.031047529	1.079900864	1.33	0.00022008	4.735321135	0.000248268	0.059134615	0.072816599	2.088235294	2.737195555	0.014936176	0.029345967	0.031658654	0.043119709	0.051124609	0.000219327	0.000236463	0.012214802	0.418332133	0.037139423	0.179423077	0.5325	0.000219327	0.533577678	0.396718867	0.292999079	0.135552885	0.015506426	0.294041144
	2019	Tottori	Jul	41	GmJMC041	W2	116	3	0.228517469	0.281921002	0.000257699	0.63182573	0.373477008	0.033277979	0.018071701	0.000327611	0.16453388	0.085710604	0.000327611	0.167507535	0.000325616	0.943880225	0.145945238	0.000348008	0.000257699	0.000257699	0.076084108	0.000327611	1.326300616	2.163133731	0.000327611	0.034169834	0.03052535	0.134975757	0.000348008	0.000327611	0.000325616	0.000257699	0.000257699	0.043069566	0.000327525	0.624197563	0.000327611	0.000325616	0.342976019	0.000327611	0.060559413	0.072991744	0.000325616
	2019	Tottori	Jul	16	GmJMC016	W2	117	3	1.451225169	0.310716307	0.000240085	0.858344257	0.332537096	0.011878592	0.482585459	0.083402647	0.14222043	0.096369922	0.055028355	3.177032136	0.01050721	0.768241966	3.006720784	0.011561161	6.026937482	0.000240085	0.043280228	0.046502836	0.356389414	2.132398911	0.000189036	0.071928166	0.042004899	0.041436673	0.061464144	0.000189036	0.058949279	0.022952079	0.545039854	0.035446062	0.08633778	0.216461872	0.08268431	0.382353534	0.376502836	0.163459357	0.12603494	0.000189036	0.35619643
	2019	Tottori	Jul	156	GmWMC156	W2	118	3	1.268600215	0.84127629	0.00024243	0.619288897	0.454082286	0.022917213	0.4052299	0.110330226	0.200693049	0.106984412	0.102067221	3.935719117	0.000291197	1.107977769	1.490667964	0.00031251	3.393051953	0.00024243	0.039965181	0.141265034	1.153703649	2.410791765	0.029935013	0.042050166	0.048465142	0.051430588	0.067314604	0.000294057	0.029702105	0.022303571	0.109602657	0.000256023	0.070508718	0.319695845	0.000294057	0.394921522	0.327697239	0.191078307	0.092833918	0.032787367	0.398852683
	2019	Tottori	Jul	12	GmWMC012	W2	119	3	1.127400768	0.354757782	0.000224593	0.3285134	0.50713198	0.020861848	0.491037132	0.05587399	0.126230739	0.098506457	0.069639392	4.834183328	0.042430129	0.974658122	3.647588832	0.014097953	4.842156092	0.000224593	0.079923858	0.065464639	0.412036828	2.232283986	0.022227738	0.049171819	0.042741117	0.048314302	0.073198348	0.000225662	0.02668992	0.000224593	0.882335766	0.023324873	0.201345178	0.410304569	0.025567541	0.485341516	0.559935912	0.227738412	0.155837563	0.042153721	0.211819506
	2019	Tottori	Jul	115	GmWMC115	W2	120	3	0.829501095	0.403745187	0.000227459	1.154098829	0.306849572	0.032443111	0.415214701	0.096115041	0.15926402	0.110908925	0.079504662	3.311455214	0.022422165	1.334416619	1.603375626	0.000218761	3.801792376	0.000227459	0.076665574	0.054249241	0.789184137	2.641911835	0.037787549	0.040506383	0.019944754	0.037150322	0.031085929	0.000212409	0.000238027	0.012783186	0.988240378	0.03839131	0.054309659	0.48874011	0.011937382	0.441826145	0.249261879	0.209860023	0.153448195	0.041610909	0.246405789
	2019	Tottori	Jul	99	GmJMC099	W2	121	3	1.072268194	0.731962973	0.000239509	0.472586463	0.776407482	0.022915341	0.594101422	0.000224391	0.139168258	0.118317685	0.104745877	5.575474027	0.008953957	1.323774262	1.285874748	0.010527271	5.851456218	0.000239509	0.077892903	0.151598788	0.224817682	2.343369404	0.033838214	0.036104566	0.031015038	0.019050825	0.051864961	0.000224391	0.000212179	0.018657789	1.111060548	0.038304603	0.091119567	0.510636347	0.000224391	0.386250796	0.335128464	0.286121396	0.126535852	0.035094805	0.261638022
	2019	Tottori	Jul	108	GmWMC108	W2	122	3	1.185719401	0.481320923	0.000272903	0.428238965	0.556081401	0.025369546	0.500485909	0.08169868	0.153419262	0.137325001	0.095429765	5.597569674	0.034550662	1.281958527	1.536452347	0.000255004	4.920039298	0.008487296	0.033759268	0.189942426	0.861568248	2.083678584	0.054236511	0.0401233	0.018254344	0.073903296	0.059237537	0.000254751	0.036315278	0.011407363	0.483748601	0.016879634	0.071755347	0.277961824	0.008814388	0.198429748	0.617873338	0.319024813	0.070831361	0.070336781	0.135159327
	2019	Tottori	Jul	63	GmJMC063	W2	123	3	1.258705227	0.865013622	0.000242601	1.923266572	0.839006818	0.023297044	0.511205297	0.078538041	0.205989086	0.144662785	0.102173396	4.759394724	0.032161556	1.498217445	2.093631802	0.036078928	5.396045609	0.000242601	0.054985205	0.02149629	0.666543428	2.889359816	0.027913487	0.057992447	0.034684163	0.047112261	0.055012797	0.000264082	0.025263858	0.015356623	1.112130034	0.026116043	0.083828638	0.492087997	0.000264082	0.431452395	0.501676922	0.209258721	0.150315194	0.092085457	0.320535195
	2019	Tottori	Jul	144	GmWMC144	W2	124	3	0.996244437	0.693988946	0.000243416	1.023705633	0.530346096	0.013025073	0.571713883	0.214685214	0.212243569	0.127428071	0.084564272	5.307734595	0.049625529	1.603852957	1.501233071	0.000228384	5.203154666	0.000243416	0.022216185	0.152492949	0.652253932	2.26169543	0.021702758	0.052727186	0.028381542	0.089989961	0.044055177	0.000239017	0.000217085	0.022345553	0.52979407	0.000208995	0.076387728	0.349795185	0.000239017	0.462346684	0.385319566	0.217170993	0.090202307	0.000239017	0.291175513
	2019	Tottori	Jul	43	GmJMC043	W2	125	3	0.537093863	0.58039922	0.0002575	1.009085439	0.298932715	0.01988568	0.018020457	0.012444519	0.128249097	0.13614008	0.039749424	0.108180235	0.000300842	0.782768695	0.127548337	0.01263695	0.0002575	0.0002575	0.058406806	0.052418675	0.602224844	2.020427196	0.000280915	0.026799258	0.034338747	0.075425586	0.000300165	0.000280915	0.000300842	0.0002575	0.0002575	0.047300851	0.000309358	0.704439288	0.000280915	0.000300842	0.260913534	0.000280915	0.076009281	0.016911062	0.000300842
	2019	Tottori	Jul	121	GmJMC121	W2	126	3	0.822322757	0.691295729	0.000231519	0.565505702	0.782471767	0.04080937	0.971895141	0.197028123	0.218424641	0.095316371	0.092114886	2.786649824	0.034890927	1.460275248	0.924192779	0.000300354	3.905748617	0.000231519	0.088563703	0.080180839	1.129113756	3.463652702	0.018516056	0.047204308	0.049785271	0.089256034	0.064365952	0.000332425	0.000309866	0.014585697	0.300557961	0.029139494	0.040591697	0.542738985	0.000332425	0.534147248	0.453194601	0.149025996	0.151709878	0.081842963	0.259357957
	2019	Tottori	Jul	15	GmWMC015	W2	127	3	1.03856816	0.673898431	0.000243031	1.160058963	0.427407954	0.014212796	0.485787204	0.053935319	0.125913051	0.118356138	0.091308473	3.283330583	0.033859896	1.005341968	0.459647642	0.011403936	4.67193234	0.000243031	0.051123536	0.060184803	0.792323241	2.443676846	0.016768418	0.029102384	0.032049794	0.042880125	0.059708412	0.000206254	0.000220012	0.009283787	1.783240576	0.023462391	0.033779935	0.479924043	0.000206254	0.298336707	0.378392872	0.139757446	0.113092098	0.071735005	0.19356684
	2019	Tottori	Jul	2	GmJMC002	W2	128	3	1.343378013	0.442329227	0.000242184	0.773179402	0.296510582	0.01131657	0.368065747	0.0600352	0.227570688	0.136567291	0.059546314	1.567466267	0.017056387	1.347369793	5.884795252	0.000302654	3.19817878	0.000242184	0.057677319	0.056189297	0.715794277	2.622117862	0.000325924	0.077537318	0.02772948	0.000325924	0.04209921	0.000325924	0.028959984	0.000242184	0.055363154	0.052101445	0.021134361	0.644882787	0.000325924	0.19554512	0.358353432	0.094550551	0.084747287	0.053353758	0.140234158
	2019	Tottori	Jul	44	GmJMC044	W2	129	3	1.028767578	0.327282682	0.000251465	0.991994027	0.427111645	0.026548305	0.350893931	0.086629871	0.126457046	0.159629844	0.072821137	2.618371073	0.025013482	0.741915175	2.385099973	0.00021058	5.196746046	0.000251465	0.00021069	0.072716207	0.604751212	1.755465218	0.015550566	0.079242828	0.017887618	0.012507607	0.039862702	0.000209859	0.000207409	0.009530515	1.337214273	0.028948865	0.075427175	0.29795841	0.022329017	0.22887543	0.358691318	0.138716921	0.090744369	0.031017187	0.185527025
	2019	Tottori	Jul	107	GmWMC107	W2	130	3	1.997613914	0.439179452	0.000261698	1.410636769	0.271313126	0.029869196	0.642374587	0.065424374	0.15797039	0.1206689	0.110119695	3.273422198	0.025470749	1.351523395	4.846346912	0.000282558	6.652569873	0.000261698	0.087872687	0.086833515	0.424319913	2.742130229	0.036670294	0.047062024	0.033014314	0.068117519	0.033115764	0.000272035	0.00028748	0.010049199	1.148147179	0.033317704	0.105689936	0.299142235	0.01531556	0.462296967	0.365696409	0.258188248	0.133739692	0.032317737	0.267500359
	2019	Tottori	Jul	17	GmJMC017	W2	131	3	0.935582159	0.596446599	0.000259134	1.41749503	0.359884604	0.01558043	0.493776472	0.089751827	0.147916847	0.132676859	0.064593205	2.387197815	0.028200363	1.1725765	1.233125592	0.018628315	6.440839596	0.000259134	0.020326367	0.035619629	0.594590796	2.19130867	0.014998795	0.01321179	0.033077143	0.05254598	0.128234917	0.000200787	0.000216095	0.016351386	0.740658202	0.063159286	0.098746944	0.204893303	0.000200787	0.532781571	0.273652719	0.210424865	0.080116277	0.028230664	0.334125681
	2019	Tottori	Jul	13	GmJMC013	W2	132	3	1.609460487	0.314736583	0.000270812	1.110454133	0.540832883	0.016364484	0.344954489	0.107999176	0.117397385	0.114093051	0.092770284	2.336798956	0.022473564	1.124670804	1.934829638	0.011690024	4.777257217	0.000270812	0.059614534	0.111228159	0.918015893	2.435879192	0.000229006	0.048915657	0.029303309	0.028465432	0.055119694	0.000229006	0.008488923	0.012321941	0.962980014	0.030679974	0.039382467	0.219356901	0.000229006	0.246988395	0.393317608	0.164494928	0.113230739	0.034854696	0.147059545
	2019	Tottori	Jul	185	GmWMC185	W2	133	3	0.069229591	0.575801785	0.000242813	0.377342115	0.395260908	0.021723592	0.705442385	0.071378488	0.178026242	0.133911228	0.079278269	4.90908241	0.041685812	2.378020848	3.503499131	0.025506358	4.858270202	0.000242813	0.025574186	0.063315103	0.360398261	2.591182927	0.013906418	0.052073108	0.042365319	0.038797738	0.101928174	0.000233721	0.000255271	0.020663364	0.836441336	0.034944343	0.106946597	0.641538678	0.000233721	0.668045132	0.30061235	0.20826906	0.110751022	0.033375403	0.443406341
	2019	Tottori	Jul	77	GmJMC077	W2	134	3	1.205165998	0.573975561	0.000240697	0.503986855	0.520026927	0.017783792	0.325109941	0.055335399	0.129754023	0.022457036	0.108557293	5.628071187	0.038612091	1.262651008	0.650039268	0.038080691	4.011336831	0.000240697	0.103556603	0.102889257	0.678603165	2.176412313	0.020342484	0.03030958	0.023426456	0.044791892	0.092462867	0.000240171	0.011743102	0.018678092	1.916911375	0.031280153	0.051273421	0.552159767	0.000240171	0.167520418	0.514830559	0.257223143	0.063502749	0.042750438	0.219639492
	2019	Tottori	Jul	65	GmJMC065	W2	135	3	1.416736655	0.592528279	0.000270124	0.336972751	0.34270734	0.032544793	0.498646883	0.07110113	0.155118514	0.124014046	0.135025005	3.077931098	0.011968085	1.07205038	0.87178265	0.010369121	5.571177742	0.000270124	0.061725453	0.074898129	0.231987405	1.959616461	0.027018892	0.030584367	0.037607245	0.018869235	0.051423894	0.000231524	0.000233296	0.012236629	0.693003782	0.047759771	0.098164919	0.590705434	0.000231524	0.328970698	0.437372662	0.145397296	0.098665396	0.023939618	0.302724897
	2019	Tottori	Jul	823	GmWMC084	W2	136	3	0.96816135	0.502568893	0.000263449	1.204900531	0.509919929	0.011860214	0.413014524	0.036372685	0.14965857	0.137546762	0.05768565	2.096784663	0.01636329	0.876233339	0.784008007	0.000233536	3.953264134	0.000263449	0.056227758	0.054245283	0.562748832	1.65353798	0.000216375	0.034814783	0.027869217	0.034641683	0.087062121	0.008308811	0.000211412	0.000263449	0.470019495	0.06216637	0.026023132	0.58594306	0.000216375	0.125959282	0.269581963	0.177427731	0.086565836	0.038060412	0.197310839
	2019	Tottori	Jul	54	GmJMC054	W2	137	3	1.708198373	0.325738169	0.000251794	0.500779769	0.733464956	0.0503371	0.577653015	0.135808863	0.178723098	0.18650384	0.096108809	4.639479373	0.03195854	1.014479373	1.616838246	0.000224709	4.56749339	0.000251794	0.064565412	0.039114574	0.446270942	2.351927829	0.000225185	0.043505675	0.072439242	0.030467483	0.04242506	0.000225185	0.000239929	0.014981745	1.249880398	0.00023504	0.082498942	0.333779909	0.00776887	0.627918136	0.330233291	0.175891731	0.087340761	0.025175644	0.380527364
	2019	Tottori	Jul	22	GmWMC022	W2	138	3	0.069409631	0.512922514	0.000247666	0.712655325	0.816587171	0.025598635	0.772412138	0.246799096	0.185910085	0.131882012	0.117750894	6.971544907	0.000266652	1.067877989	7.481611802	0.015155583	4.461921391	0.000247666	0.129772982	0.142887404	0.416046884	2.531838302	0.01981736	0.023394841	0.025073631	0.067430804	0.065552166	0.000235361	0.107780918	0.000247666	2.179161404	0.035994474	0.280736049	0.291370188	0.000235361	1.924564023	0.487620034	0.273794954	0.129408085	0.044836189	0.874353368
	2019	Tottori	Jul	73	GmWMC073	W2	139	3	0.369570337	0.377482969	0.000265006	1.358096968	0.664047004	0.010497628	0.000336462	0.000362595	0.148783688	0.118086657	0.028101091	0.243953733	0.000336462	1.049385402	0.159425171	0.000358551	0.000265006	0.000265006	0.072115565	0.133688676	1.009753798	1.737323778	0.000362595	0.064759418	0.057108641	0.064686899	0.000358551	0.000362595	0.000336462	0.000265006	0.000265006	0.079188653	0.000374237	0.542344972	0.000362595	0.013996837	0.467565902	0.000362595	0.101605479	0.033322455	0.016385721
	2019	Tottori	Jul	161	GmJMC161	W2	140	3	0.969209816	0.435188171	0.000246233	1.252523287	0.500099349	0.021450981	0.600384269	0.069497593	0.132572902	0.107603664	0.044315517	3.129539563	0.008536615	1.020046908	1.466593811	0.020521443	4.033487639	0.000246233	0.046718991	0.069349463	1.146401679	2.638276139	0.000246883	0.024120479	0.035219313	0.044957413	0.067621724	0.000246883	0.000243208	0.018245839	0.14227322	0.013114103	0.068352292	0.431945755	0.000246883	0.55149938	0.418343414	0.139093939	0.105955988	0.012023207	0.32264027
	2019	Tottori	Jul	81	GmJMC081	W2	141	3	0.456023651	0.712933381	0.000273748	0.540576497	0.240622865	0.027679231	0.03684405	0.00044047	0.282113821	0.133616206	0.032550764	0.166321632	0.018033999	1.145971898	0.115366634	0.000394431	0.000273748	0.000273748	0.056172906	0.114786592	1.188785623	2.041056911	0.00044047	0.108311677	0.036933146	0.086288156	0.000394431	0.00044047	0.000369549	0.000273748	0.000273748	0.035962168	0.000359622	0.763153163	0.00044047	0.000369549	0.369158261	0.00044047	0.0865969	0.061974188	0.000369549
	2019	Tottori	Jul	120	GmWMC120	W2	142	3	1.320890131	0.256530942	0.000292851	1.474013776	0.53513373	0.020928664	0.47637397	0.065789155	0.133471413	0.133423141	0.087468848	6.855089646	0.028250084	1.410365603	2.550609583	0.028156854	6.19090989	0.000292851	0.063510065	0.108422657	0.573785961	3.465223255	0.000241961	0.02799487	0.03539363	0.024921968	0.095220854	0.000241961	0.000240836	0.016487539	1.079714177	0.048412248	0.126240431	0.517956715	0.000241961	0.487091181	0.475041738	0.238234654	0.102376902	0.065402018	0.229324214
	2019	Tottori	Jul	36	GmWMC036	W2	143	3	0.055448245	0.456937242	0.000241785	0.395545961	0.535451375	0.01283945	0.44806272	0.123678626	0.107533235	0.078701129	0.052002142	2.278653736	0.024474492	1.115646259	21.49431745	0.049656048	4.660944414	0.000241785	0.052283783	0.075722417	0.761389104	2.19268265	0.021102318	0.022093969	0.023784924	0.047519883	0.037718277	0.00019833	0.01211226	0.016175439	0.466210498	0.023246804	0.031383185	0.341749537	0.013902937	0.351414612	0.350270721	0.140953174	0.087692109	0.039011523	0.171298716
	2019	Tottori	Jul	130	GmJMC130	W2	144	3	1.316650813	0.402059607	0.000222554	1.394600132	0.404378738	0.036462525	0.414965489	0.068298566	0.195385478	0.148532259	0.090833966	4.01648278	0.029389527	0.901393666	0.86416883	0.000242307	2.721118109	0.000222554	0.034510778	0.088779202	0.513824988	1.883173581	0.000223344	0.032876223	0.022187112	0.044579443	0.025006058	0.000223344	0.000243896	0.012463	1.294438386	0.029545198	0.092788624	0.399954858	0.010139813	0.295602546	0.317215348	0.154620985	0.054937366	0.021575021	0.162044828
	2019	Tottori	Jul	8	GmJMC008	W2	145	3	1.399917136	0.269659877	0.000251225	1.164461017	0.630730277	0.03475421	0.413199776	0.107683983	0.210036314	0.119758824	0.078571429	2.33379329	0.041602691	1.119615801	5.15988806	0.028495431	4.507448813	0.000251225	0.000266525	0.085957792	0.93633658	2.173600448	0.013149351	0.054843074	0.061460554	0.042938312	0.0537645	0.000270563	0.000243718	0.000251225	0.186810702	0.012020256	0.082036247	0.297547974	0.02202381	0.261972655	0.421834416	0.086634199	0.104504264	0.028111472	0.103921425
	2019	Tottori	Jul	177	GmJMC177	W2	146	3	1.073999312	0.636499917	0.010570931	1.114646175	0.444665407	0.012065604	0.444798715	0.037388234	0.198646634	0.102807982	0.072099778	3.641665243	0.012111481	1.29164531	1.337675251	0.000277608	5.596034009	0.00025229	0.03524908	0.000284754	1.071843499	2.842458998	0.000284754	0.041716499	0.025057174	0.048721453	0.12089834	0.000284754	0.000229384	0.021343694	0.298180993	0.062742368	0.102490802	0.27878592	0.000284754	0.40649157	0.432826471	0.273364087	0.082778164	0.029585967	0.315036128
	2019	Tottori	Jul	168	GmWMC168	W2	147	3	0.873384205	0.572184905	0.000259054	1.316112084	0.353904196	0.029209407	0.615857727	0.073536344	0.152927195	0.126314699	0.067351749	2.383859715	0.033337503	1.216837937	1.622544873	0.000233231	6.590798404	0.009921766	0.030021722	0.05302159	0.243197888	2.389250271	0.026133685	0.036937871	0.027895278	0.020062223	0.087997948	0.013311964	0.00020849	0.014532926	0.241101497	0.015388133	0.044060821	0.758179947	0.000188555	0.443436744	0.271009711	0.111888376	0.078221104	0.016008296	0.26457343
	2019	Tottori	Jul	141	GmWMC141	W2	148	3	0.038562645	0.635221431	0.000269527	1.502517377	0.238748652	0.014658706	0.464110675	0.043787058	0.152245589	0.152552423	0.055304355	2.277140298	0.014057209	0.979503477	1.295016181	0.000230537	6.10069538	0.000269527	0.059244876	0.083265794	0.629292326	2.254700588	0.022608028	0.031395299	0.037108954	0.040417182	0.077621781	0.000213283	0.000222777	0.042261873	0.181526602	0.038381877	0.098187702	0.20798274	0.000213283	0.269960791	0.297487523	0.1478693	0.099180151	0.000213283	0.193637498
	2019	Tottori	Jul	113	GmWMC113	W2	149	3	0.342435486	0.266846361	0.00026381	0.9755701	0.292300447	0.000416892	0.000416892	0.000415076	0.282194522	0.119268717	0.079652997	0.087663955	0.02497186	1.065498921	0.180503885	0.017799052	0.00026381	0.00026381	0.082175653	0.091897725	1.179312635	2.431191896	0.000415076	0.000415076	0.099317165	0.10098788	0.019518543	0.000415076	0.000416892	0.00026381	0.00026381	0.05495644	0.000470921	0.712832588	0.000415076	0.000416892	0.510584426	0.000415076	0.097056746	0.034990868	0.000416892
	2019	Tottori	Jul	92	GmJMC092	W2	150	3	1.087099057	0.510867653	0.000230102	0.497712264	0.348362903	0.024716981	0.368136792	0.070837486	0.126580189	0.117950252	0.073178647	3.37831761	0.018938679	0.782179365	0.643632536	0.015955977	4.249453508	0.000230102	0.030110309	0.05132009	0.857397835	2.55375	0.000231798	0.036925431	0.035570956	0.051389629	0.039399955	0.000231798	0.000235849	0.000230102	1.352792287	0.020373254	0.043838681	0.356959582	0.000231798	0.196603774	0.347534828	0.143112121	0.082238646	0.062933173	0.161745283
	2019	Tottori	Jul	132	GmWMC132	W2	151	3	1.484576058	0.643723729	0.00024564	0.329556778	0.47768901	0.032429271	0.871041116	0.116389711	0.136779169	0.137705723	0.132870476	6.578556795	0.01579221	1.286979285	1.886252923	0.000238823	6.19926308	0.00024564	0.048421668	0.083496472	0.845481448	2.064057017	0.040587298	0.021989529	0.030592362	0.03551104	0.063885174	0.000227635	0.058532993	0.00024564	0.482412184	0.00024357	0.104710639	0.403692518	0.813453221	0.787812486	0.704848623	0.191053949	0.094115355	0.024516276	1.157142238
	2019	Tottori	Jul	181	GmWMC181	W2	152	3	1.595683834	0.412212493	0.000242172	0.658984403	0.474074594	0.013722333	0.895604528	0.000225438	0.13892961	0.110430339	0.097750124	6.244690924	0.028261758	1.257067496	1.284922083	0.000233508	5.804155668	0.000242172	0.059221302	0.052594797	0.900694351	2.828843335	0.024505163	0.023558321	0.02066077	0.04675594	0.068534734	0.000225438	0.048448727	0.027462282	0.124234132	0.02875661	0.103140063	0.281529318	0.000225438	0.858378794	0.45295099	0.170070788	0.125602508	0.054375761	0.305015501
	2019	Tottori	Jul	29	GmWMC029	W2	153	3	1.112630075	0.286081091	0.000256476	1.445124578	0.70740099	0.000226711	0.335056338	0.079779532	0.17254982	0.10502693	0.056121257	5.641622682	0.044276678	0.851651175	3.463391089	0.000233421	5.601974865	0.000256476	0.058292079	0.163762903	0.341702088	2.303747535	0.010509599	0.057802793	0.039257426	0.020458686	0.048201489	0.000233547	0.085900837	0.014413952	0.346678636	0.016410891	0.12960396	0.376138614	0.000233547	0.331905053	0.410925312	0.171096268	0.052128713	0.051660517	0.190482668
	2019	Tottori	Jul	116	GmJMC116	W2	154	3	1.216616213	0.652828719	0.000270248	0.479160933	0.647804681	0.019325444	0.376265174	0.047586184	0.225239275	0.127719374	0.114758947	3.334549279	0.031495581	1.28042328	0.860963108	0.00032458	3.316001405	0.000270248	0.03456532	0.116172073	1.678201715	2.896553833	0.022971507	0.061848894	0.025662642	0.08353873	0.038625077	0.000328634	0.000305782	0.016187877	0.462070643	0.038207324	0.038241047	0.523706751	0.000328634	0.361709935	0.500509382	0.176837885	0.111924192	0.037727168	0.156866343
	2019	Tottori	Jul	160	GmWMC160	W2	155	3	1.942711445	0.613799182	0.000254304	1.523000768	0.398129527	0.02513442	0.649654348	0.218225519	0.136596398	0.10739262	0.094442833	6.351166549	0.057139199	1.593448262	1.796942421	0.022780176	4.633496936	0.000254304	0.061366343	0.08101612	0.205482574	2.443330204	0.000207202	0.000207202	0.02809614	0.048174547	0.141110534	0.000207202	0.000213365	0.023446838	0.389517585	0.037487553	0.133861804	0.23439483	0.000207202	1.059187505	0.414839833	0.223509179	0.07925103	0.03611537	0.426303661
	2019	Tottori	Jul	179	GmJMC179	W2	156	3	1.624731369	0.677080334	0.000256469	0.663760097	0.95685046	0.021243485	0.746832004	0.084228526	0.152804881	0.125746967	0.10742316	7.297978691	0.015710298	1.228065945	1.504533999	0.000239946	6.34905491	0.000256469	0.037473208	0.073069672	0.980576139	2.767334437	0.017779629	0.03656772	0.031302259	0.051497347	0.055979461	0.000219231	0.011239286	0.017106512	0.700443692	0.041006195	0.113950585	0.298608003	0.00758539	1.01516686	0.350725654	0.186631297	0.121676049	0.012035778	0.432650742
	2019	Tottori	Jul	169	GmWMC169	W2	157	3	0.978688884	0.655264705	0.000241464	0.430870423	0.334553696	0.015479062	0.51988599	0.054009386	0.177526858	0.14557879	0.074025709	1.783778821	0.015106336	0.803448276	0.555458701	0.000202762	5.254068672	0.000241464	0.033279095	0.00020404	0.556845542	2.337645253	0.00020404	0.020832483	0.019157756	0.027586207	0.074048541	0.00020404	0.00021925	0.000241464	1.046361134	0.026247482	0.032368666	0.530237874	0.00020404	0.287787766	0.350418282	0.161824118	0.063284519	0.045521322	0.187656216
	2019	Tottori	Jul	222	C1322	W2	158	3	1.125605189	0.649647234	0.000256253	1.26484425	0.622190124	0.017698913	0.34582534	0.134948636	0.229697634	0.115723657	0.078127132	4.467378804	0.000228373	1.072376757	1.38467094	0.000232083	6.209691472	0.000256253	0.053827751	0.1120446	0.496462057	2.179889467	0.02738738	0.012572854	0.024961632	0.033137756	0.082250278	0.000194928	0.000228373	0.029135916	0.580693932	0.039157714	0.080820619	0.307529114	0.000194928	0.320361743	0.368569813	0.160289273	0.089464656	0.047075106	0.153284005
	2019	Tottori	Jul	50	GmJMC050	W2	159	3	1.546057223	0.605474176	0.00024175	0.457002523	0.750336867	0.02539052	0.583149928	0.141996883	0.181008106	0.101535114	0.080503471	4.502361498	0.030302217	0.953336797	1.084560039	0.000315696	3.537749305	0.00024175	0.079907457	0.087729656	0.406295754	2.129046111	0.00023615	0.051929344	0.032695192	0.033627733	0.068632403	0.00023615	0.000268399	0.00024175	0.448495105	0.039763049	0.146797854	0.216561157	0.017404241	0.40455741	0.311103764	0.149459217	0.106602598	0.049803996	0.232406463
	2019	Tottori	Jul	3	GmJMC003	W2	160	3	0.676306876	0.447573339	0.000229353	1.090622705	0.317423454	0.030720766	0.180321656	0.045716941	0.166749568	0.13554735	0.046352918	1.184384326	0.014993249	0.855437601	3.158484824	0.00024487	3.498337194	0.000229353	0.037719228	0.051563035	0.896555941	1.73618513	0.017146911	0.057678196	0.038226422	0.030233355	0.030241442	0.000244606	0.029939127	0.000229353	0.059883948	0.044205974	0.046608473	0.714289528	0.032972947	0.066107677	0.268798004	0.09551881	0.075758789	0.061347292	0.063596959
	2019	Tottori	Jul	150	GmWMC150	W2	161	3	1.625355263	0.36861385	0.000248047	0.506383078	0.573430689	0.013884359	0.808880399	0.18390132	0.180683036	0.130323701	0.193521206	5.722193615	0.015515072	1.298918641	3.602484743	0.000194848	6.48691554	0.000248047	0.06608544	0.105350623	0.441274225	2.565554675	0.018958899	0.026027526	0.041455972	0.033259994	0.054654924	0.00023406	0.050272562	0.017412874	0.731687957	0.048169137	0.089799477	0.279533566	0.00023406	1.393397941	0.279444809	0.182684206	0.088121186	0.049737852	0.652355216
	2019	Tottori	Jul	180	GmJMC180	W2	162	3	1.1142153	0.647617922	0.000251629	1.090003943	0.418692345	0.018138801	0.74057571	0.123455097	0.149014196	0.120958204	0.047928704	4.12690236	0.013880126	0.860327098	6.222821108	0.000236435	4.356986488	0.000251629	0.023242932	0.139006953	0.726628146	1.940950315	0.0122417	0.022172167	0.023605104	0.041190873	0.080482327	0.000195867	0.000197161	0.020432299	0.533101834	0.044781525	0.047146296	0.24325188	0.000195867	0.640319401	0.389638625	0.16715307	0.103858199	0.038115758	0.289235016
	2019	Tottori	Jul	66	GmWMC066	W2	163	3	1.261545205	0.569619739	0.000277293	0.217436347	0.557019284	0.015460015	0.40931187	0.095428781	0.12057218	0.16448992	0.06935175	6.398448533	0.013268518	1.001953843	1.87368066	0.000202914	7.140725952	0.000277293	0.047397032	0.077263846	0.356044339	1.983484082	0.017004237	0.024742228	0.025295611	0.047317819	0.06757031	0.00019345	0.000199227	0.014474669	0.963036908	0.023946512	0.164570272	0.420006349	0.014315284	0.443021078	0.389878707	0.262085776	0.096619316	0.015669433	0.246583257
	2019	Tottori	Jul	89	GmWMC089	W2	164	3	0.861661482	0.400057926	0.000242577	0.578366077	0.473754153	0.0136543	0.260663507	0.048086508	0.148151241	0.106903745	0.094070992	3.066094569	0.019228762	0.784098297	1.007786545	0.000193087	4.229696293	0.000242577	0.035984219	0.000216704	0.26329476	1.776770988	0.015559312	0.038746587	0.038849668	0.041845447	0.030237498	0.000216704	0.000208781	0.000242577	2.142732389	0.054215116	0.091507475	0.410693522	0.018376457	0.160427584	0.438672908	0.149048672	0.064410299	0.032310493	0.122930455
	2019	Tottori	Jul	6	GmWMC006	W2	165	3	1.141966941	0.36798449	0.000259963	0.352358023	0.490773125	0.016792441	0.529953264	0.111159187	0.15198171	0.110822263	0.070428352	3.676631397	0.030974973	0.848365653	2.123398582	0.000199872	4.720461694	0.000259963	0.022105853	0.019254219	0.647484561	2.120521173	0.02222397	0.018172521	0.054124558	0.019332888	0.067996482	0.000196672	0.000202319	0.000259963	0.898536408	0.02548743	0.066394852	0.153968039	0.006116509	1.024015214	0.30755615	0.135684223	0.066375529	0.048794399	0.584842293
	2019	Tottori	Jul	171	GmWMC171	W2	166	3	1.501997085	0.339752541	0.000246396	0.652791186	0.406040328	0.000189297	0.781153577	0.121196348	0.082684991	0.092004435	0.082872449	3.638948533	0.018664698	1.214522741	1.214281941	0.000193934	5.758137243	0.012886534	0.034868363	0.072049797	0.641377665	2.015844171	0.034636823	0.017979916	0.041331338	0.024681719	0.087483516	0.000216887	0.000189297	0.025354195	0.341825798	0.024865722	0.055419565	0.000176103	0.000216887	0.766255892	0.45470319	0.194070315	0.084916791	0.025180558	0.422000114
	2019	Tottori	Jul	154	GmWMC154	W2	167	3	1.177060578	0.633166663	0.000246719	1.220867686	0.508233446	0.037136213	0.474079816	0.000220926	0.166349564	0.097034442	0.077103217	3.295577059	0.027458718	1.062522093	1.379546872	0.015643478	4.913253725	0.000246719	0.065913762	0.052580417	0.289744609	2.540248514	0.000220926	0.04829445	0.039123305	0.04677006	0.050374489	0.000220926	0.000234891	0.000246719	0.303044508	0.035243308	0.063627336	0.269705998	0.000220926	0.692669063	0.270170555	0.114019972	0.072149472	0.016215977	0.318347309
	2019	Tottori	Jul	48	GmWMC048	W2	168	3	0.110946638	0.456772626	0.000241057	1.461112864	0.414481974	0.017471911	0.497949477	0.058636766	0.158970128	0.095747758	0.045896632	2.238023471	0.034628358	0.815026927	0.772344836	0.000224967	2.941037508	0.000241057	0.032678942	0.031126919	0.630837553	2.119973792	0.000200948	0.008459931	0.01148234	0.034342095	0.052214798	0.000200948	0.03749181	0.000241057	0.405674477	0.02237532	0.053733285	0.309921554	0.000200948	0.772331287	0.204605739	0.065469014	0.091249035	0.033116309	0.392778277
	2019	Tottori	Jul	159	GmWMC159	W2	169	3	1.926388187	0.249662101	0.000248818	0.588437583	0.708649544	0.017867879	0.373878749	0.121628832	0.139648414	0.14463797	0.109963135	5.083769887	0.029218671	1.016225262	2.883741626	0.000225266	5.992012939	0.000248818	0.051788495	0.00024253	0.437912301	2.577423466	0.031698681	0.033978463	0.031048377	0.027696934	0.050009011	0.00024253	0.014116346	0.018487186	0.191191839	0.03250686	0.142758263	0.284527724	0.00024253	0.707284227	0.451081684	0.198462359	0.082169431	0.00024253	0.327778179
	2019	Tottori	Jul	78	GmJMC078	W2	170	3	1.356000868	0.439927212	0.000268406	1.205599363	0.663104552	0.026357038	0.816971714	0.157401733	0.137114471	0.112515769	0.080976976	4.323667163	0.041211507	0.929812659	1.024913598	0.010388354	6.850712618	0.000268406	0.06350317	0.075680644	0.53385713	2.644409077	0.020988357	0.033988444	0.015796281	0.020966471	0.066591422	0.000218857	0.000241144	0.017929517	0.548326489	0.045035303	0.149990459	0.205860526	0.000218857	0.677108201	0.50783507	0.193141031	0.07361703	0.017202136	0.400684849
	2019	Tottori	Jul	112	GmJMC112	W2	171	3	1.297536991	0.339302624	0.000240917	0.434679717	0.401028652	0.000229758	0.619612168	0.088219256	0.105022516	0.135781054	0.070264375	6.076585947	0.033452808	0.97121968	1.425870398	0.008817155	4.401874337	0.000240917	0.033191737	0.016379537	0.34790863	2.521895965	0.019812978	0.02435724	0.041916542	0.015733242	0.029965699	0.000201967	0.000229758	0.018695191	0.96167004	0.034753457	0.107529569	0.393928036	0.009815604	0.901135006	0.341223517	0.163209662	0.074733467	0.000201967	0.378434886
	2019	Tottori	Jul	42	GmWMC042	W2	172	3	1.614198567	0.450616692	0.000241074	0.933330701	0.453861817	0.014707915	0.406037155	0.048788852	0.174737923	0.112003086	0.047705859	4.644742067	0.024302608	0.750731021	15.07330497	0.008037136	5.377522239	0.000241074	0.03536219	0.105519656	0.610411176	2.079363513	0.018537237	0.065214252	0.030201004	0.029024223	0.043197207	0.000180499	0.067814345	0.015259999	0.803355753	0.032176771	0.156347654	0.448982883	0.000180499	0.434031548	0.420797083	0.133352587	0.156831515	0.020992022	0.237735179
	2019	Tottori	Jul	136	GmWMC136	W2	173	3	0.037918318	0.651696902	0.000252646	0.405782887	0.48794431	0.023127624	0.390972576	0.089442394	0.123425792	0.130542432	0.084542845	3.473411234	0.025834674	1.116461665	1.800063284	0.000196971	5.959046007	0.000252646	0.018521253	0.06599016	0.431180812	2.22297854	0.018757688	0.031344813	0.036831558	0.038068881	0.065669995	0.000205002	0.000196163	0.022384477	0.240342589	0.031578947	0.117223922	0.343887776	0.000205002	0.257503237	0.412771628	0.224866749	0.067039342	0.042086921	0.159970968
	2019	Tottori	Jul	170	GmWMC170	W2	174	3	1.195808237	0.529233727	0.00025601	1.356166515	0.620009109	0.016913742	0.655190807	0.0001768	0.123374747	0.100765469	0.062021534	5.0265554	0.015246816	0.981347572	2.047235898	0.000204503	5.797496224	0.00025601	0.068186254	0.045101749	0.252293983	2.532971796	0.026661481	0.022930995	0.042117591	0.041777904	0.043722776	0.0001768	0.043584558	0.021684033	0.495071811	0.051313193	0.125246698	0.346505021	0.007407931	0.74669393	0.257350471	0.155071516	0.081480839	0.02625484	0.382881782
	2019	Tottori	Jul	11	GmWMC011	W2	175	3	0.027385892	0.416362579	0.000228258	0.431924274	0.577719024	0.025829876	0.431768672	0.10988508	0.147276971	0.090915316	0.147685932	4.401643096	0.029564315	1.1320982	1.032496094	0.000264424	2.504245606	0.000228258	0.041004687	0.124966873	0.570144795	2.106146266	0.000240923	0.03486159	0.044273525	0.018478811	0.059521921	0.000240923	0.000259336	0.000228258	0.683451267	0.056291311	0.139742819	0.362023795	0.000240923	0.553656639	0.486544438	0.127062905	0.110707848	0.201652733	0.279564315
	2019	Tottori	Jul	137	GmJMC137	W2	176	3	0.947416363	0.782411081	0.000246354	0.281591587	0.473270109	0.012379927	0.273062272	0.033153145	0.168805896	0.118200631	0.093923013	4.013274336	0.011655349	0.908038711	1.133731413	0.000240483	3.489899488	0.000246354	0.019271748	0.10990017	0.30605083	1.782150547	0.023322725	0.015672	0.031588807	0.046754436	0.05326696	0.000217969	0.029500662	0.018205558	0.835977533	0.053459782	0.065285095	0.243226788	0.000217969	0.191184995	0.309952483	0.129866167	0.086336495	0.033349318	0.181765485
	2019	Tottori	Jul	37	GmJMC037	W2	177	3	0.972205987	0.210904553	0.00027371	0.538151828	0.409579491	0.022923566	0.49912332	0.120544822	0.104487304	0.138278363	0.052822113	4.086463459	0.027014741	0.881675267	0.950475157	0.000215165	3.930258656	0.00027371	0.015490326	0.043641746	0.296791872	1.82968591	0.017520701	0.030921237	0.029996183	0.015560622	0.072510543	0.000200008	0.000216464	0.017353223	0.909921993	0.040021699	0.094408615	0.266851506	0.000200008	0.394874126	0.3025121	0.150786031	0.064472706	0.021120845	0.200684027
	2019	Tottori	Jul	98	GmJMC098	W2	178	3	0.026532479	0.585053795	0.000246731	0.777626666	0.404002096	0.000247274	0.462847111	0.120106371	0.165450904	0.121885023	0.090461325	2.057440166	0.042333276	1.135553243	0.970084084	0.01781041	4.531655564	0.000246731	0.017839766	0.000231241	0.384691872	2.402166119	0.027887617	0.021620997	0.025948751	0.040420858	0.104100029	0.000231241	0.009445859	0.0183321	0.218110042	0.042516031	0.083709673	0.266299059	0.000231241	0.301500952	0.493768066	0.207700312	0.09705831	0.071198983	0.301352588
	2019	Tottori	Jul	101	GmJMC101	W2	179	3	1.199001898	0.621378682	0.00024667	0.297852375	0.375116413	0.013585276	0.631704664	0.023412599	0.121009192	0.098815984	0.100778488	6.833349431	0.026125531	0.845847741	1.422355202	0.009859297	5.232708436	0.00024667	0.0400856	0.038306257	0.391736048	2.539316258	0.032704232	0.049181911	0.042086908	0.006722429	0.052049803	0.000193173	0.083942929	0.015564874	1.032609768	0.042483207	0.177244536	0.273069531	0.008731431	0.598029389	0.347673228	0.189638186	0.111518418	0.020746808	0.294482714
	2019	Tottori	Jul	187	GmWMC187	W2	180	3	0.355384404	0.44322985	0.000283527	0.700350708	0.370731347	0.036205474	0.046348508	0.000356875	0.192889561	0.150326056	0.000356875	0.194068734	0.025340393	0.922593769	0.133052756	0.000364378	0.000283527	0.000283527	0.035367519	0.118982192	0.78644588	1.684121854	0.000356875	0.021055637	0.068741463	0.076085793	0.000364378	0.000356875	0.000343832	0.000283527	0.000283527	0.053900395	0.000369181	0.541588216	0.000356875	0.01444093	0.322543806	0.000356875	0.048067339	0.042825024	0.000343832
	2019	Tottori	Jul	27	GmWMC027	W2	181	3	1.30270258	0.484807981	0.000278924	1.233328021	0.581509521	0.021857426	0.44400173	0.046929836	0.123881515	0.097288854	0.082972564	3.452647488	0.028756176	1.180623511	1.865565497	0.042986371	3.104261966	0.013667299	0.029089241	0.162922356	0.437584855	1.964322306	0.014370981	0.057253375	0.051273228	0.072444092	0.071675776	0.017188821	0.000227682	0.000278924	0.563901595	0.043358568	0.068891948	0.217939894	0.000256167	0.419138908	0.314573353	0.140558957	0.05705437	0.037272331	0.209375925
	2019	Tottori	Jul	45	GmWMC045	W2	182	3	1.072542359	0.675211274	0.000255787	0.353482852	0.423121438	0.028423508	0.49682819	0.300153604	0.100761234	0.147998465	0.067383484	3.846800598	0.010620447	0.845790048	1.073439172	0.000216137	3.241795626	0.000255787	0.049068635	0.101560289	0.914810623	2.019644757	0.030720724	0.025223332	0.033476732	0.021868305	0.041519874	0.00020211	0.000204633	0.000255787	1.079984653	0.034197366	0.214967353	0.383006136	0.020069526	0.451399689	0.328792595	0.236024092	0.064704212	0.061198917	0.208827863
	2019	Tottori	Jul	152	GmWMC152	W2	183	3	0.987837162	0.709110198	0.000232753	1.033267305	0.648541548	0.012496066	0.340300276	0.049617286	0.143565914	0.146052509	0.08519824	5.496569128	0.00709036	1.216468184	3.121925811	0.000225723	6.434573131	0.015408249	0.031763216	0.129768286	0.317475546	1.897698873	0.026612718	0.028990344	0.034765912	0.03153482	0.060493883	0.009489645	0.000185127	0.013080719	0.265222046	0.054150666	0.060646295	0.19382711	0.010177905	0.527778292	0.364840345	0.219513213	0.117554539	0.040753332	0.221596905
	2019	Tottori	Jul	188	GmWMC188	W2	184	3	0.808563399	0.417710706	0.000221966	0.752025128	0.500252793	0.014854876	0.378858371	0.038783799	0.14774579	0.093092427	0.073088082	2.594592085	0.018302907	1.107810143	2.642246827	0.019362187	3.387751931	0.000221966	0.042039537	0.06675177	0.411372868	2.360177597	0.055355692	0.021237089	0.021891906	0.011303238	0.014609252	0.000232099	0.000236167	0.010055048	0.151380627	0.040219425	0.049623338	0.456898731	0.008842985	0.286965968	0.274364628	0.128954392	0.086379493	0.092329117	0.150036606
	2019	Tottori	Jul	4	GmJMC004	W2	185	3	0.465499091	0.428167961	0.000305745	1.452004977	0.433119727	0.057421763	0.040578046	0.016152099	0.341468083	0.134191457	0.049129301	0.168461344	0.000478515	0.961891142	0.132138222	0.020475973	0.000305745	0.000305745	0.038570733	0.085513586	1.036131909	3.310173222	0.000420628	0.035206528	0.023888709	0.023681333	0.000415334	0.000420628	0.000478515	0.000305745	0.000305745	0.057714147	0.000405581	0.712605451	0.000420628	0.000478515	0.412509464	0.000420628	0.084806944	0.072432069	0.014929658
	2019	Tottori	Jul	122	GmWMC122	W2	186	3	0.042836281	0.411360901	0.000263699	0.609200065	0.479675925	0.033235978	0.347125318	0.086407837	0.143409595	0.146801329	0.08628719	3.262167314	0.000270431	0.942233912	0.795316445	0.000273493	3.168213702	0.000263699	0.041591521	0.107521174	0.313756244	2.016793769	0.000241295	0.021620056	0.066230127	0.023091958	0.039109507	0.000241295	0.012250527	0.008201044	0.970228363	0.075830304	0.071279931	0.27041425	0.000241295	0.369354751	0.281832879	0.134980576	0.099081602	0.065197983	0.253204608
	2019	Tottori	Jul	57	GmJMC057	W2	187	3	0.601339987	0.531496952	0.000287101	0.433869702	0.298029557	0.023155416	0.259979816	0.049963489	0.138399865	0.131061411	0.08565972	1.649806212	0.000280332	0.89074875	0.65606807	0.000322549	2.254514656	0.000287101	0.02843708	0.155423243	0.841655901	2.492374972	0.000280852	0.037521766	0.037937432	0.041622199	0.033158081	0.000280852	0.041601256	0.000287101	0.455226666	0.036721899	0.024854456	0.415008637	0.000280852	0.180225387	0.315845644	0.085463124	0.053611413	0.079368646	0.197353667
	2019	Tottori	Jul	127	GmWMC127	W2	188	3	0.320558952	0.733441873	0.000265873	0.859982533	0.511329196	0.000349345	0.057362445	0.000335177	0.271510917	0.151414442	0.025708061	0.250444109	0.000349345	0.834489693	0.152511185	0.000346404	0.000265873	0.000265873	0.030487805	0.098642534	0.436299648	1.725379913	0.014915368	0.043874644	0.051919469	0.05982906	0.000346404	0.000335177	0.000349345	0.000265873	0.000265873	0.060362246	0.000360802	0.432385626	0.000335177	0.010829694	0.333132227	0.000335177	0.067325732	0.031808279	0.000349345
	2019	Tottori	Jul	61	GmJMC061	W2	189	3	0.786124876	0.411237298	0.000253685	1.028245788	0.256576757	0.022794846	0.238503469	0.026403506	0.030673935	0.080874705	0.059998425	2.129970342	0.015113974	0.953806987	0.49307835	0.000271695	2.06113803	0.000253685	0.034584463	0.052492061	0.40376893	2.041080278	0.00026246	0.030786594	0.033323819	0.049631243	0.066021844	0.00026246	0.00024777	0.000253685	0.939521551	0.055777556	0.02706817	0.213548356	0.00026246	0.151139742	0.319834125	0.1143802	0.077303649	0.040497625	0.171729435
	2019	Tottori	Jul	124	GmWMC124	W2	190	3	1.035508001	0.530792853	0.000236295	0.840229776	0.46134395	0.028059212	0.33128176	0.101403445	0.189344443	0.1231569	0.073726057	5.033038188	0.000315627	0.86992531	0.935842255	0.008710218	2.444777883	0.000236295	0.116640663	0.090139742	0.537164197	2.719092258	0.000301169	0.03607999	0.060391672	0.034272979	0.057900614	0.000301169	0.040273964	0.000236295	0.535562382	0.009334481	0.089578738	0.399822457	0.000301169	0.198402929	0.457625587	0.150192748	0.060364771	0.029665101	0.132373828
	2019	Tottori	Jul	166	GmWMC166	W2	191	3	0.851682457	0.532356948	0.000237727	0.375781335	0.318296126	0.011042143	0.292845475	0.030734699	0.191397147	0.137358849	0.061647184	2.157095871	0.023565284	1.020645362	1.095760169	0.000227066	4.252276239	0.000237727	0.021485926	0.04146851	0.274212187	2.168528803	0.013356149	0.027890128	0.019566752	0.010889373	0.059264305	0.000222232	0.000217794	0.026197551	0.205729229	0.046346951	0.046479308	0.299699991	0.000222232	0.267842753	0.331103605	0.187186097	0.061215036	0.015489577	0.219884569
	2019	Tottori	Jul	123	GmWMC123	W2	192	3	0.686013116	0.28702011	0.000266581	0.593030492	0.353972271	0.009980374	0.281197645	0.047315608	0.187209803	0.128172318	0.036231353	2.297663517	0.022784931	0.790815205	1.350466551	0.000276993	2.188179782	0.000266581	0.042727608	0.039795893	0.82018604	1.818989038	0.000244147	0.047608584	0.054009173	0.015454479	0.069220542	0.000244147	0.000239338	0.000266581	0.098448496	0.053429279	0.051742316	0.396778955	0.008398643	0.086568379	0.315925682	0.129641837	0.096446834	0.048243365	0.0935331
	2019	Tottori	Jul	163	GmWMC163	W2	193	3	0.593387455	0.295924626	0.000312198	0.462663773	0.284767745	0.034991828	0.152908394	0.000236776	0.158186641	0.106896444	0.04034664	1.050220202	0.000267931	0.787138325	0.61645638	0.014377898	1.760763011	0.000312198	0.012405724	0.073637354	0.432447791	2.01840688	0.000236776	0.050693754	0.032048119	0.000236776	0.03778492	0.000236776	0.000267931	0.000312198	0.050138928	0.043960433	0.011512887	0.352928738	0.000236776	0.05940037	0.29954539	0.041412132	0.000234957	0.100487759	0.109369558
	2019	Tottori	Jul	75	GmWMC075	W2	194	3	0.038963946	0.625932226	0.000250476	0.29586148	0.420595334	0.011902824	0.225990885	0.022199488	0.143790185	0.13024747	0.055918159	2.671222506	0.013672988	0.695959079	1.074704057	0.016093157	2.494689911	0.000250476	0.023859327	0.053503836	0.488306905	1.506287133	0.000204604	0.02573913	0.029835651	0.030117647	0.034257927	0.000204604	0.015789045	0.000250476	0.995316101	0.042064131	0.079025399	0.191817033	0.000204604	0.171705868	0.303304348	0.095324808	0.058246179	0.014424552	0.105050053
	2019	Tottori	Jul	103	GmWMC103	W2	195	3	0.961792814	0.459034636	0.000246548	0.352917456	0.413592524	0.016674059	0.186217186	0.075154936	0.152244042	0.119304734	0.0539551	3.231751531	0.019980644	0.668428855	1.319304237	0.000198716	3.249778107	0.000246548	0.027770481	0.079352039	0.875408548	2.089922981	0.009555107	0.015020271	0.017731827	0.008840707	0.044929754	0.0001786	0.012661801	0.008579882	0.706139053	0.027338912	0.078564191	0.317671783	0.006179565	0.215915964	0.298637281	0.130163776	0.04878598	0.057384222	0.143332392
	2019	Tottori	Jul	184	GmJMC184	W2	196	3	0.957999046	0.369038571	0.000238402	1.179170823	0.513986516	0.029619671	0.305715773	0.02293296	0.025087818	0.118771754	0.045569191	1.912740298	0.000216835	0.924418728	0.729655512	0.009049021	3.709364421	0.014232585	0.035002152	0.066785359	0.271232064	2.05223557	0.01555711	0.014243022	0.037789208	0.021025413	0.05168155	0.00021195	0.000216835	0.011705526	0.23644686	0.042318175	0.063794905	0.376478062	0.00021195	0.251788889	0.379114474	0.084355991	0.069102609	0.06551366	0.201049482
	2019	Tottori	Jul	26	GmJMC026	W2	197	3	0.852804789	0.483626541	0.000234588	0.339031733	0.45239207	0.020538464	0.245752154	0.056707317	0.161470049	0.122806606	0.077808574	3.997099039	0.019638717	0.853529194	3.864970189	0.000175399	3.866261612	0.000234588	0.00897924	0.055580192	0.409756098	1.508322663	0.013174427	0.031152993	0.040657999	0.035070214	0.030010699	0.000184775	0.056355331	0.008984705	1.257436427	0.034552116	0.051361253	0.224552834	0.000184775	0.203464027	0.334552846	0.108961567	0.059945406	0.033518108	0.135515797
	2019	Tottori	Jul	67	GmJMC067	W2	198	3	0.93362016	0.510251774	0.000237006	0.394992117	0.327260773	0.018572459	0.226530558	0.020959139	0.196547393	0.109899746	0.119152236	1.384478019	0.018866412	0.994384267	0.446894776	0.000278203	2.26369303	0.000237006	0.048543955	0.093117789	0.635118306	2.1931803	0.019831293	0.027068305	0.019395666	0.0293005	0.065405481	0.000234968	0.00026723	0.000237006	1.086459839	0.040051503	0.030107114	0.288579021	0.000234968	0.099516314	0.36351888	0.139335981	0.067912226	0.000234968	0.076400951
	2019	Tottori	Jul	119	GmWMC119	W2	199	3	0.904319663	0.405035147	0.000229954	1.048035275	0.511012939	0.025773598	0.183010107	0.031151242	0.151539392	0.092533401	0.042268623	2.327426637	0.017793733	0.730850263	1.366839747	0.021447661	2.315519581	0.000229954	0.026255182	0.058013544	0.224040632	2.06034651	0.014503386	0.014258841	0.023198359	0.012377728	0.036809127	0.000188111	0.000195107	0.008830225	0.927771518	0.02443365	0.036556258	0.5770487	0.000188111	0.113337496	0.366196388	0.12731377	0.051924124	0.03924003	0.104323565
	2019	Tottori	Jul	97	GmJMC097	W2	200	3	0.767580548	0.343022698	0.000231701	0.531338803	0.429504245	0.019551731	0.331779067	0.038237908	0.120612367	0.120693251	0.076790608	3.334752981	0.0111667	0.90835864	0.76948122	0.017575165	3.438471698	0.008040038	0.032720535	0.048718613	0.685523295	1.84934961	0.027164654	0.035404785	0.041804576	0.011702837	0.04675838	0.000185171	0.00020012	0.019601937	0.854792743	0.032108937	0.019139445	0.219330119	0.000185171	0.185511307	0.219150433	0.160247389	0.053928623	0.102288719	0.16241745
	2019	Tottori	Jul	190	GmWMC190	W3	1	3	1.107482064	0.284981031	0.000221818	0.607994534	0.444580606	0.023368637	0.269969252	0.050810065	0.239460198	0.106428286	0.042778352	3.729438125	0.025008541	0.896380558	2.524138153	0.000318806	1.340446298	0.000221818	0.06533587	0.146466736	1.748293692	2.811513495	0.000344709	0.000344709	0.032280951	0.060289555	0.021391909	0.000344709	0.000341647	0.000221818	0.240805643	0.069108968	0.059789093	0.748718114	0.000344709	0.099077554	0.299172699	0.127128576	0.098261795	0.023474664	0.09897506
	2019	Tottori	Jul	79	GmJMC079	W3	2	3	1.125543339	0.29762863	0.000227015	0.490923038	0.407281233	0.049632092	0.36776613	0.044834697	0.188073525	0.090170261	0.108660946	4.395097452	0.02511435	0.788731457	0.998398332	0.000309578	2.775278093	0.000227015	0.063507398	0.129914189	1.90504224	2.952839569	0.024612519	0.063659948	0.021762343	0.080788931	0.016314779	0.000332602	0.000284099	0.000227015	0.558433598	0.036736665	0.040728123	0.331265572	0.011541276	0.259467599	0.323355285	0.138295749	0.125896171	0.051519989	0.195914657
	2019	Tottori	Jul	38	GmWMC038	W3	3	3	1.769794398	0.315747701	0.00021926	1.164138506	0.978576137	0.027740339	0.264317397	0.009243526	0.190433014	0.099828977	0.136885747	4.328439702	0.056902002	0.755069213	1.066111844	0.000233438	2.239015085	0.00021926	0.140051637	0.14198328	1.143138721	2.192148406	0.024762682	0.027096219	0.050208745	0.009492739	0.034852234	0.000226557	0.000245056	0.012234696	2.278876513	0.0312294	0.156531532	0.443391562	0.000226557	0.312715956	0.485126532	0.144747276	0.134173808	0.032035162	0.086921362
	2019	Tottori	Jul	27	GmWMC027	W3	4	3	1.275951277	0.265523054	0.00022919	0.313544249	0.665174351	0.018917754	0.427940067	0.000277762	0.23515145	0.065021085	0.10607744	5.811982668	0.016788833	0.767568468	1.143818475	0.000271857	2.957233223	0.00022919	0.094433013	0.119604466	1.362924282	2.395925407	0.000277762	0.037553469	0.039569546	0.085189712	0.034770552	0.000277762	0.034224426	0.018656032	1.359735974	0.012652244	0.078360492	0.194427451	0.000277762	0.30230678	0.390783845	0.260485529	0.121517157	0.050469418	0.176107578
	2019	Tottori	Jul	123	GmWMC123	W3	5	3	1.030167971	0.297194866	0.000272695	1.427644224	0.672559782	0.000278559	0.353965292	0.057842537	0.136326917	0.103624117	0.066487082	4.949626546	0.057689629	0.923790866	3.153984058	0.00027664	3.561560906	0.000272695	0.077419533	0.100134688	0.781878291	2.598011087	0.023337823	0.021427697	0.034172711	0.074690829	0.072092509	0.000244888	0.000278559	0.000272695	0.458945761	0.041123093	0.057092424	0.242794495	0.000244888	0.4167247	0.332753765	0.212832129	0.121548942	0.060511816	0.181035683
	2019	Tottori	Jul	159	GmWMC159	W3	6	3	0.93710755	0.306175294	0.000227562	1.433289798	0.322177556	0.014190988	0.409278143	0.117680514	0.162581002	0.097851811	0.066765579	1.585089021	0.023961421	1.042161227	1.114665569	0.000261554	4.282973785	0.000227562	0.063931806	0.065430267	1.284742829	3.680966494	0.044732938	0.018298714	0.039255098	0.075272008	0.071979703	0.00024728	0.000251168	0.025851083	0.197000728	0.060226667	0.05274374	0.564852037	0.007690406	0.240066308	0.252868447	0.227299703	0.08359568	0.02425816	0.211131763
	2019	Tottori	Jul	13	GmJMC013	W3	7	3	0.641114682	0.228368761	0.000220264	1.02784548	0.355676716	0.00802364	0.267519358	0.163108317	0.188404547	0.108942731	0.044381492	2.859301228	0.01542178	0.721734724	1.340132564	0.010687677	4.16876652	0.000220264	0.034209964	0.067758355	1.426172874	2.326294675	0.018010548	0.034800433	0.014496472	0.054561367	0.036419033	0.000230314	0.000215689	0.000220264	0.716475771	0.055206329	0.097305965	0.547252512	0.000230314	0.279188146	0.263064557	0.126142933	0.092794526	0.027338262	0.109764252
	2019	Tottori	Jul	153	GmWMC153	W3	8	3	1.082593489	0.155253427	0.000235738	0.463127373	0.612908296	0.035153798	0.353540789	0.163215091	0.179535468	0.107732202	0.035003954	4.591317848	0.025199534	0.868947538	2.457552977	0.010787666	2.853206035	0.000235738	0.075752416	0.142534931	1.662585313	2.411203778	0.015407598	0.01892264	0.056840506	0.041828993	0.035365752	0.00029292	0.000298927	0.014026403	0.281329562	0.079419546	0.094716714	0.268119548	0.013181405	0.395958509	0.375875099	0.254547585	0.110956859	0.041448197	0.125399815
	2019	Tottori	Jul	45	GmWMC045	W3	9	3	1.578109065	0.578697653	0.000200831	0.675295459	0.836844562	0.023246745	0.514667946	0.241903656	0.271042054	0.076376197	0.142426001	6.33836332	0.036204931	0.911781776	1.73714019	0.000284107	2.972747173	0.000200831	0.124381515	0.117962855	0.890771909	2.975613414	0.000290192	0.040278584	0.064726933	0.089408009	0.034291721	0.000290192	0.035844982	0.012732713	1.661538771	0.064135678	0.133966081	0.356682745	0.000290192	0.309346691	0.487057458	0.215089959	0.163559981	0.049216483	0.239276501
	2019	Tottori	Jul	131	GmJMC131	W3	10	3	0.807957353	0.456412145	0.000212938	0.626498505	0.472886114	0.030789234	0.333896762	0.085056622	0.194929138	0.143584174	0.06025357	4.156049975	0.014640489	0.947747415	1.525985781	0.01407613	4.454601593	0.000212938	0.066348349	0.11979936	0.932976366	2.941073983	0.036958395	0.059114968	0.040270745	0.072624323	0.039282882	0.00030773	0.000260044	0.007388953	0.666091734	0.052207676	0.100558806	0.654904636	0.013940177	0.36005721	0.397895126	0.243537666	0.141170606	0.121768833	0.149213366
	2019	Tottori	Jul	69	GmJMC069	W3	11	3	1.172300784	0.294912946	0.000253582	1.419307391	0.558246136	0.01945706	0.62817403	0.072485461	0.199421965	0.10153417	0.07543003	3.012784335	0.03114678	0.735872206	1.223048862	0.011988133	5.696563966	0.000253582	0.099548814	0.123058425	0.690476775	2.766644302	0.030279979	0.033739847	0.029447058	0.07835006	0.05918685	0.000245381	0.000258051	0.015138836	1.036845442	0.046438514	0.072117692	0.218585005	0.000245381	0.456724814	0.376782077	0.174465684	0.139339541	0.025544132	0.178803675
	2019	Tottori	Jul	116	GmJMC116	W3	12	3	1.041564443	0.198573595	0.000221229	0.502738632	0.262820331	0.03166543	0.339504764	0.060768772	0.203999544	0.081168975	0.088212733	5.662092673	0.039111086	1.422142675	1.231149076	0.01774583	3.255608159	0.000221229	0.067826432	0.140998324	1.594789625	2.638785873	0.019915339	0.025256399	0.061242444	0.074888491	0.066266075	0.000284099	0.000285274	0.009269501	1.25751073	0.066606124	0.036268695	0.471805205	0.000284099	0.198750499	0.42620529	0.315491917	0.064222266	0.035711242	0.127916928
	2019	Tottori	Jul	24	GmWMC024	W3	13	3	0.778468011	0.369480348	0.000240529	0.313203811	0.428827007	0.034550179	0.44506868	0.118129812	0.173790372	0.135634396	0.054025877	1.81701775	0.031654498	0.765584902	1.277483924	0.011026114	4.075886951	0.000240529	0.041355528	0.175470488	1.244439692	3.199554511	0.033228186	0.031223268	0.033577059	0.076614628	0.060274334	0.000267322	0.000247494	0.017847264	0.432447384	0.043170504	0.07708463	0.548667289	0.000267322	0.27664893	0.243691189	0.064986099	0.126063057	0.053197177	0.179606484
	2019	Tottori	Jul	20	GmWMC020	W3	14	3	0.237283692	0.138677355	0.00023639	0.269336654	0.163083781	0.014639049	0.011427198	0.00022243	0.174182835	0.102545919	0.013234574	0.096401085	0.014070967	0.35128342	0.043140441	0.000222668	0.00023639	0.00023639	0.050160397	0.097958094	0.952755906	2.157926936	0.00022243	0.03676765	0.030392034	0.114017527	0.000222668	0.00022243	0.000218493	0.00023639	0.00023639	0.057326168	0.000208307	0.166270883	0.00022243	0.013852473	0.165532275	0.00022243	0.066783319	0.097424263	0.000218493
	2019	Tottori	Jul	44	GmJMC044	W3	15	3	1.284907259	0.283427115	0.000258104	0.465084895	0.577377921	0.036217556	0.28412265	0.110829712	0.176850893	0.122238282	0.132961119	6.032635911	0.063647491	0.625607966	2.550529056	0.000310878	3.98675924	0.000258104	0.044248288	0.144386566	1.130486085	2.903618617	0.000287795	0.037787435	0.060091665	0.039744438	0.026486772	0.000287795	0.015252801	0.000258104	1.053298575	0.059469247	0.15438805	0.360776325	0.013037097	0.353136867	0.402135436	0.136241978	0.120324789	0.046450053	0.113517246
	2019	Tottori	Jul	7	GmJMC007	W3	16	3	0.87725251	0.287845864	0.000211341	1.116557385	0.372282669	0.029253978	0.248911	0.071094329	0.260030263	0.125811019	0.112537064	3.060206635	0.021436104	0.69579318	1.37359009	0.000241441	3.70186191	0.01183507	0.045161433	0.030972016	0.687731653	2.441354487	0.000231653	0.045844144	0.037937377	0.037828947	0.045656478	0.000231653	0.000229263	0.017181985	1.388148023	0.046712611	0.111197288	0.516475724	0.000231653	0.196111697	0.397447183	0.128034655	0.117091763	0.055202928	0.118368563
	2019	Tottori	Jul	154	GmWMC154	W3	17	3	1.676826722	0.388872213	0.000199876	0.292014614	0.475179348	0.018449896	0.365970772	0.061453738	0.212134656	0.093202215	0.159237239	3.161593468	0.056524008	0.951834297	1.797455098	0.000272874	3.727948672	0.000199876	0.083259151	0.082221431	1.319543001	2.875887265	0.02520617	0.030220006	0.040163376	0.094276556	0.052637324	0.00027398	0.00026096	0.022705922	0.395994483	0.036288422	0.058883594	0.33879667	0.00027398	0.245668058	0.416915532	0.134551632	0.171492905	0.045645086	0.151748434
	2019	Tottori	Jul	149	GmJMC149	W3	18	3	0.887344291	0.423397436	0.000228389	0.444408101	0.661560435	0.022269469	0.391146728	0.060815621	0.237195737	0.096448555	0.063459778	2.008669785	0.000272576	0.903488254	0.887084127	0.000267094	4.096517072	0.000228389	0.098129271	0.134953727	1.191345469	4.819799929	0.033280789	0.01617004	0.033129831	0.104876436	0.09375	0.000254246	0.000272576	0.012013247	0.368048418	0.037834659	0.037806654	0.638456368	0.000254246	0.303867855	0.300493237	0.188955558	0.149406296	0.059722363	0.229127484
	2019	Tottori	Jul	25	GmJMC025	W3	19	3	1.322203408	0.591803584	0.000219452	1.095618584	0.46086347	0.022118743	0.371758916	0.046429587	0.281273151	0.149117802	0.128250356	12.38779516	0.023282887	1.40059744	1.650146681	0.00026629	4.513496313	0.000219452	0.084581635	0.000284495	0.461593172	2.874986771	0.000284495	0.029957326	0.023624705	0.095874822	0.039597369	0.000284495	0.053630014	0.013101299	1.762640449	0.050883979	0.048054207	0.541680729	0.000284495	0.303497725	0.654196302	0.309815078	0.150471196	0.111522048	0.165229125
	2019	Tottori	Jul	86	GmWMC086	W3	20	3	1.245769659	0.268054389	0.000228035	1.301393524	0.651332546	0.017331225	0.33951051	0.000305661	0.165202881	0.10085969	0.098086563	1.387547377	0.020844312	0.9685475	9.841709635	0.000311148	3.933550726	0.000228035	0.097720072	0.179178384	0.83671598	2.84641958	0.05104536	0.055813669	0.047338013	0.069782369	0.038706867	0.000305661	0.000292757	0.019360135	0.695938704	0.090420575	0.057557309	0.371839473	0.000305661	0.431641197	0.546185353	0.063332926	0.169441511	0.103374496	0.133263072
	2019	Tottori	Jul	119	GmWMC119	W3	21	3	1.371823859	0.359010206	0.00022305	0.512919897	0.574797325	0.045865633	0.300872093	0.19406026	0.200931309	0.113577053	0.080682663	6.670198231	0.020752584	0.82391716	2.581424936	0.000279603	2.294247541	0.00022305	0.079265045	0.083846689	1.460677389	3.838797373	0.019319734	0.035307654	0.015829339	0.092883339	0.032685586	0.000239699	0.087586133	0.00022305	1.207034997	0.06423457	0.22084147	0.366678502	0.012608164	0.352605512	0.330496896	0.167357799	0.151369904	0.042354802	0.120908699
	2019	Tottori	Jul	165	GmWMC165	W3	22	3	0.046746799	0.678778321	0.000235195	0.343323752	0.858947616	0.011889208	0.523595506	0.240035801	0.19798798	0.127781175	0.098397337	6.902329874	0.051580873	0.911615808	5.381261568	0.000321833	6.485982407	0.000235195	0.057114317	0.098816882	0.730232428	3.217637836	0.041814673	0.036276676	0.046420072	0.117276872	0.055130021	0.000279697	0.000261301	0.012300673	0.875158756	0.038693187	0.238358257	0.830978053	0.022711381	0.292082571	0.44080217	0.258160154	0.131415812	0.078930439	0.13676509
	2019	Tottori	Jul	186	GmWMC186	W3	23	3	1.342390281	0.485629429	0.000214197	1.394189113	0.598522222	0.020625353	0.499741006	0.096668986	0.189395366	0.097502463	0.049921726	5.356583754	0.039343568	0.704383371	2.784815167	0.000233858	4.409651716	0.000214197	0.068734376	0.196773352	0.45101322	2.703592955	0.040028701	0.016981214	0.029710417	0.009610367	0.073501555	0.000217429	0.008122999	0.015850576	0.180332434	0.050372763	0.124659868	0.26814592	0.010610541	0.278465813	0.312641329	0.331448948	0.094883083	0.025787093	0.230928612
	2019	Tottori	Jul	151	GmWMC151	W3	24	3	0.993606434	0.4470326	0.000216212	0.692588092	0.462185736	0.000289302	0.50185153	0.01327196	0.324133542	0.106830123	0.082265695	1.993939394	0.0392293	0.956271577	1.496049256	0.000278629	4.750881062	0.000216212	0.062237045	0.098631889	1.075463496	3.739628537	0.042526531	0.040327324	0.0211647	0.087073264	0.067679019	0.000255722	0.000289302	0.013729433	0.332727941	0.041944587	0.071523858	0.29576706	0.000255722	0.366226928	0.328576908	0.152333461	0.000256542	0.000255722	0.170225077
	2019	Tottori	Jul	160	GmWMC160	W3	25	3	1.201254329	0.306931041	0.000250025	0.548659865	0.54252751	0.025398608	0.360978502	0.079897894	0.234203875	0.130938094	0.067996171	11.99508615	0.050173172	1.38586471	2.699658275	0.000350939	3.690494049	0.000250025	0.023513183	0.160721123	0.649936184	3.003744267	0.030376516	0.055328653	0.050161457	0.146553925	0.068397965	0.000319081	0.046428906	0.023977398	0.373112311	0.048405806	0.08398909	0.573909772	0.000319081	0.375830759	0.496777281	0.181908105	0.150891933	0.026196554	0.211738276
	2019	Tottori	Jul	40	GmJMC040	W3	26	3	0.403789115	0.298112897	0.000228775	0.59732315	0.430686807	0.000370755	0.027547086	0.000386264	0.205806021	0.087346435	0.000386264	0.240874503	0.000370755	0.590521071	0.066336781	0.000411133	0.000228775	0.000228775	0.076493787	0.149098073	1.542547028	2.283108409	0.000386264	0.035459075	0.030136171	0.184325389	0.000411133	0.000386264	0.000370755	0.000228775	0.000228775	0.012947392	0.000372051	0.630590074	0.000386264	0.000370755	0.241801537	0.000386264	0.118647221	0.114179767	0.000370755
	2019	Tottori	Jul	102	GmJMC102	W3	27	3	2.229644311	0.634870363	0.000237801	1.266820227	1.037893323	0.000535676	0.562245554	0.057701045	0.259695736	0.132550176	0.15193094	11.25079509	0.068512963	1.40245343	2.288996546	0.000536797	4.085584514	0.000237801	0.150613968	0.237210359	2.313448433	5.614634669	0.000454339	0.058791458	0.061396777	0.16674239	0.061731709	0.000454339	0.000535676	0.000237801	0.706958052	0.056216424	0.106101305	0.710475825	0.022262608	0.508356546	0.689050432	0.285052249	0.244963546	0.155156747	0.34829655
	2019	Tottori	Jul	139	GmJMC139	W3	28	3	0.302939923	0.430835285	0.000246409	0.813165744	0.473051999	0.000426076	0.02803579	0.000391512	0.187345548	0.128994899	0.04690314	0.101049252	0.000426076	0.631743795	0.063537221	0.00039032	0.000246409	0.000246409	0.026473842	0.119920132	1.22770339	2.471793779	0.000391512	0.071607548	0.046072388	0.13323154	0.00039032	0.000391512	0.000426076	0.000246409	0.000246409	0.082147937	0.000395132	0.866484906	0.000391512	0.016276097	0.179234202	0.000391512	0.103208472	0.06221126	0.000426076
	2019	Tottori	Jul	72	GmWMC072	W3	29	3	0.015858618	0.603838914	0.000202721	0.474880768	0.496103357	0.021242356	0.240717442	0.071457054	0.306902303	0.081919358	0.059414626	2.815455778	0.015068613	0.842650929	1.055293804	0.000336157	2.1275112	0.000202721	0.087741133	0.078501741	1.113592259	2.370073441	0.000265837	0.031049791	0.043974279	0.094186139	0.063600914	0.000265837	0.000292594	0.009264327	0.978389994	0.031617625	0.055234539	0.541144398	0.000265837	0.113234046	0.274769386	0.142967275	0.106142768	0.054151049	0.091143166
	2019	Tottori	Jul	171	GmWMC171	W3	30	3	0.375248274	0.420574232	0.000264508	0.844840632	0.35589246	0.029650998	0.029840159	0.028476598	0.269223494	0.120377718	0.000481024	0.111597479	0.016409723	0.674298908	0.097837073	0.000480931	0.000264508	0.000264508	0.093794219	0.12545096	2.010871134	3.235410952	0.000481024	0.087498196	0.056923388	0.098032613	0.016688309	0.000481024	0.000472903	0.000264508	0.000264508	0.081867799	0.000404285	0.507580352	0.000481024	0.000472903	0.274856895	0.000481024	0.066464524	0.038337582	0.014707273
	2019	Tottori	Jul	39	GmJMC039	W3	31	3	0.185048705	0.537629229	0.000237846	0.811362471	0.361947555	0.01400282	0.022622405	0.00032496	0.267014868	0.116306726	0.013518344	0.203620057	0.000320431	0.578006694	0.048554758	0.000370549	0.000237846	0.000237846	0.011669237	0.11412602	1.707990771	2.219366829	0.00032496	0.046924252	0.04872242	0.097780522	0.017749287	0.00032496	0.000320431	0.000237846	0.000237846	0.068104084	0.000335323	0.567366374	0.00032496	0.000320431	0.154746044	0.00032496	0.050097244	0.042212329	0.000320431
	2019	Tottori	Jul	166	GmWMC166	W3	32	3	1.368715377	0.456238506	0.000241762	1.541179868	0.534449072	0.026070519	0.754049726	0.030535509	0.226653364	0.12844813	0.09239493	6.525532173	0.038882617	0.9295591	2.009640598	0.00025902	4.798491405	0.000241762	0.062393953	0.217569289	1.476863363	2.850245478	0.000303232	0.052914064	0.044629544	0.076444903	0.038853058	0.000303232	0.058100764	0.017020042	0.408698595	0.036557149	0.103218674	0.257879582	0.022378555	0.532831001	0.394111226	0.294105161	0.079130032	0.145218024	0.37478012
	2019	Tottori	Jul	61	GmJMC061	W3	33	3	0.02277755	0.385184358	0.000208208	1.371869452	0.585968002	0.026928854	0.516810051	0.111466264	0.205434931	0.091069979	0.072790144	3.017986866	0.026928854	1.12407741	1.124321151	0.000279119	2.801057694	0.000208208	0.092499633	0.198843494	0.958505259	2.257544722	0.018393677	0.042046841	0.015558491	0.081100715	0.091941832	0.000290579	0.000273112	0.018426367	0.763434592	0.066402466	0.061734919	0.391134596	0.010112164	0.175501844	0.389521706	0.253588656	0.134713049	0.023827512	0.148026765
	2019	Tottori	Jul	51	GmJMC051	W3	34	3	0.983800157	0.593088408	0.000192871	0.80686111	0.652540664	0.01865024	0.301841201	0.068604779	0.298131573	0.094005555	0.110450391	5.226149837	0.018990573	0.872040524	1.225265493	0.000335514	2.669669033	0.000192871	0.154086571	0.235803693	1.917299857	5.151516183	0.000367067	0.000367067	0.055753461	0.18977352	0.023754404	0.000367067	0.000340333	0.000192871	0.729555624	0.081865842	0.043722274	0.545234575	0.000367067	0.150086785	0.456043754	0.205997871	0.181005511	0.066402379	0.139060001
	2019	Tottori	Jul	91	GmJMC091	W3	35	3	1.603833245	0.432182613	0.000220429	1.054780462	1.151820644	0.03383907	0.527806285	0.273042631	0.191939644	0.130031301	0.071672257	9.627017574	0.057276787	0.651214128	2.699247668	0.013815266	3.579597055	0.000220429	0.036984652	0.110661965	0.870932599	2.369539289	0.016111923	0.035434764	0.044929281	0.013044351	0.062549695	0.009976778	0.000277369	0.014724684	1.487611868	0.06852242	0.229070117	0.370027084	0.013015682	0.50389704	0.427596686	0.232017431	0.171802588	0.016169261	0.186863784
	2019	Tottori	Jul	81	GmJMC081	W3	36	3	0.125440941	0.285563805	0.000234395	0.471779797	0.301231923	0.029235703	0.021672902	0.000260078	0.178353821	0.098492839	0.019089727	0.000260078	0.000267237	0.430403121	0.033101232	0.000256918	0.000234395	0.000234395	0.0747188	0.072925878	0.849830949	1.837386424	0.000260078	0.034330299	0.036154258	0.12496749	0.012614649	0.000260078	0.009273116	0.000234395	0.000234395	0.065077665	0.000267809	0.355811462	0.000260078	0.000267237	0.092093628	0.000260078	0.06695233	0.066501951	0.010288616
	2019	Tottori	Jul	74	GmWMC074	W3	37	3	0.049623173	0.294379631	0.000233596	2.044765277	0.57157487	0.048351948	0.241487333	0.058850842	0.362389903	0.118199444	0.061946218	1.182859354	0.035004086	0.983091507	0.808896211	0.000394135	1.800532598	0.000233596	0.115989136	0.221396789	1.381466435	4.190910742	0.000386922	0.050106404	0.050224854	0.127568195	0.0489516	0.000386922	0.05457187	0.000233596	0.147655867	0.087270137	0.000445256	0.637784407	0.000386922	0.069463361	0.27637841	0.041245889	0.202368761	0.22545947	0.14133297
	2019	Tottori	Jul	49	GmJMC049	W3	38	3	0.672252545	0.405105114	0.00023766	0.505325269	0.482651218	0.01118159	0.267443576	0.036112878	0.214397404	0.098842598	0.06274215	2.267854045	0.014987461	0.806598045	1.596461721	0.000292389	3.117047318	0.00023766	0.075499907	0.08968947	1.285404499	2.247765157	0.000289134	0.019169606	0.029091136	0.117157231	0.041431537	0.000289134	0.000295029	0.00023766	0.980488153	0.037345045	0.033077929	0.709960755	0.000289134	0.17374244	0.301596022	0.119210085	0.08390955	0.033568496	0.11107833
	2019	Tottori	Jul	225	UA-4805	W3	39	3	0.85202758	0.221214634	0.000217784	0.487226832	0.450833476	0.026691598	0.215893421	0.071134538	0.182026411	0.06794869	0.119477912	5.742269076	0.025242492	0.60938755	1.350938423	0.026557156	2.73831043	0.000217784	0.036341005	0.123368474	0.868900602	2.220474465	0.035542169	0.0187751	0.022356186	0.051104418	0.028500363	0.000251004	0.017178918	0.011477231	2.037611342	0.049593635	0.068093623	0.483464721	0.000251004	0.148509992	0.360592369	0.145230924	0.131550045	0.082580321	0.090499007
	2019	Tottori	Jul	124	GmWMC124	W3	40	3	0.888362962	0.473937908	0.000211829	0.452787564	0.654314761	0.025092112	0.322943281	0.033508159	0.275717398	0.101338756	0.0845783	3.883741259	0.021004222	0.75137741	1.18615454	0.000272331	3.016564989	0.000211829	0.103442784	0.061321255	1.484954439	2.69362343	0.027442255	0.039097266	0.054813792	0.052977326	0.050490196	0.000264887	0.038189495	0.000211829	0.90732503	0.066679054	0.11029119	0.345233987	0.000264887	0.222413469	0.421540581	0.261707989	0.064236987	0.070512821	0.135061722
	2019	Tottori	Jul	142	GmWMC142	W3	41	3	0.175478269	0.155928113	0.000223664	1.802586948	0.627973578	0.055764099	0.381936593	0.12740802	0.318122202	0.079266383	0.08697809	3.618561389	0.000452264	1.236254651	1.805718509	0.000430979	1.601923507	0.000223664	0.136634487	0.190326581	0.735882596	3.903486952	0.028937578	0.071723853	0.10859624	0.133319554	0.068698013	0.000413394	0.041743928	0.008588683	0.138917468	0.080003695	0.09727932	0.651069333	0.023026044	0.236986116	0.466184374	0.158619264	0.224721696	0.037866887	0.088598435
	2019	Tottori	Jul	17	GmJMC017	W3	42	3	1.84730272	0.382975134	0.000235827	1.60891026	0.808691213	0.054869117	0.522291574	0.116844208	0.272976244	0.099801905	0.138088609	6.243130372	0.021176995	0.758776177	1.773307383	0.000337393	3.337114423	0.000235827	0.040329271	0.080528992	0.694165355	3.274313738	0.000302627	0.06176613	0.081998596	0.101864181	0.045581835	0.000302627	0.000318451	0.000235827	2.015847562	0.077404122	0.209559058	0.341969243	0.000302627	0.449111522	0.55680305	0.213140056	0.141056729	0.074022515	0.188650404
	2019	Tottori	Jul	80	GmJMC080	W3	43	3	1.605030909	0.54018923	0.000235877	1.081878621	0.806701655	0.041289219	0.928540881	0.155564522	0.330313751	0.090340842	0.100029345	4.040385885	0.000388787	0.988518817	2.261808639	0.021619949	3.602004953	0.000235877	0.07634235	0.080588365	1.414899861	3.746355118	0.021751889	0.057075783	0.045377473	0.138030959	0.112344151	0.013608686	0.000388787	0.012383536	0.905979479	0.099071457	0.103754542	0.359870811	0.000366811	0.567823957	0.5442374	0.198371359	0.165320953	0.050179737	0.361727771
	2019	Tottori	Jul	11	GmWMC011	W3	44	3	1.580850947	0.41466128	0.000250307	0.540439163	0.701289378	0.018754791	0.493319461	0.058104437	0.18842405	0.074541313	0.118623604	8.502993259	0.010349359	0.884495422	2.992935703	0.012325078	3.877149508	0.000250307	0.098469402	0.162893651	0.753446021	2.002464133	0.000251534	0.049275581	0.04864601	0.061776839	0.052257158	0.000251534	0.047147081	0.000250307	2.434131811	0.054360624	0.096631537	0.563190994	0.000251534	0.36025627	0.513255861	0.242177281	0.161847055	0.026637489	0.15524039
	2019	Tottori	Jul	101	GmJMC101	W3	45	3	0.25586108	0.280457813	0.00022667	0.750093528	0.384461354	0.013810949	0.019734381	0.0002803	0.193602694	0.09071333	0.012305191	0.178187016	0.00031176	0.531870165	0.018576138	0.000315298	0.00022667	0.00022667	0.054927451	0.04055948	1.09325597	1.060637237	0.01171656	0.016733939	0.06093466	0.142869156	0.000315298	0.0002803	0.017552064	0.00022667	0.00022667	0.061304334	0.000308062	0.741936478	0.0002803	0.013000374	0.18609149	0.0002803	0.081359169	0.148951676	0.00031176
	2019	Tottori	Jul	41	GmJMC041	W3	46	3	1.611247284	0.357515794	0.000221558	0.304356303	0.466718872	0.000278536	0.272241101	0.01915051	0.235167957	0.089730808	0.129589519	1.650430556	0.030722522	0.778620107	2.302802327	0.000261056	4.204098815	0.000221558	0.040776373	0.055549686	0.422499868	3.879171077	0.035448254	0.046727244	0.052382817	0.08230757	0.03247533	0.000264145	0.000278536	0.01643957	0.695291902	0.034399821	0.048719096	0.610918447	0.000264145	0.211102446	0.416213218	0.17042633	0.070645486	0.015029848	0.125814718
	2019	Tottori	Jul	162	GmWMC162	W3	47	3	1.663896616	0.505188193	0.000235832	0.656185077	0.652655478	0.02387408	0.539455615	0.036083464	0.191802528	0.103200245	0.062652518	1.884593238	0.018592204	0.929697568	1.855306354	0.020881671	4.20989081	0.000235832	0.053723192	0.085465164	1.108606838	3.54177964	0.033122207	0.042993063	0.033473445	0.077239451	0.072602475	0.00027419	0.000352125	0.023465321	0.151522298	0.015279354	0.051452766	0.640321541	0.00027419	0.206345294	0.348523484	0.145704807	0.127788175	0.038743111	0.235149125
	2019	Tottori	Jul	78	GmJMC078	W3	48	3	0.204829133	0.193698377	0.000245688	0.584140388	0.313495316	0.014751286	0.000263887	0.010416667	0.190658398	0.11903592	0.026433044	0.121868979	0.000263887	0.542931118	0.057581967	0.0002888	0.000245688	0.000245688	0.041656909	0.060121628	0.973416426	1.987412587	0.00030106	0.035374518	0.030181499	0.081888247	0.0002888	0.00030106	0.000263887	0.000245688	0.000245688	0.050761124	0.00029274	0.311241218	0.00030106	0.016730439	0.086885838	0.00030106	0.05190281	0.14712789	0.000263887
	2019	Tottori	Jul	156	GmWMC156	W3	49	3	1.177124601	0.213800905	0.000216286	1.652438765	0.40054208	0.0314377	0.273780618	0.069335596	0.313780618	0.059457121	0.088753557	2.846153846	0.035697551	1.546049019	2.67015803	0.000471342	1.284784254	0.000216286	0.121416759	0.115659162	2.163729846	3.60600639	0.027854041	0.064843009	0.084665564	0.123296561	0.08074095	0.000499176	0.000425985	0.000216286	0.191175516	0.090270121	0.109977949	0.549384417	0.000499176	0.241576145	0.556132382	0.209654071	0.230154355	0.275745021	0.187902023
	2019	Tottori	Jul	89	GmWMC089	W3	50	3	1.894963871	0.499400567	0.000196529	0.433579691	0.853984576	0.000274748	0.337857516	0.09041181	0.210044784	0.087946858	0.167894328	8.194996115	0.0330247	0.90035742	2.054627249	0.016433229	2.561720024	0.000196529	0.147268638	0.104646465	0.580885781	2.90361843	0.0003108	0.032913753	0.027152956	0.116519037	0.036375333	0.0003108	0.020386296	0.008942083	2.497435293	0.066645244	0.123136247	0.635604113	0.017435897	0.147924279	0.624770785	0.168080808	0.210186375	0.075897436	0.114295134
	2019	Tottori	Jul	140	GmWMC140	W3	51	3	1.118516851	0.790737176	0.00020113	1.642910756	0.932138335	0.04758688	0.473166704	0.07296655	0.350972003	0.117098091	0.063211663	2.857614132	0.019552653	1.330814799	2.277184236	0.000377458	2.249824011	0.00020113	0.08820038	0.241814764	0.737469405	3.61074833	0.055478699	0.056649285	0.033673631	0.148877301	0.05156079	0.000354723	0.000375291	0.00020113	0.109696494	0.06746597	0.125989237	0.4892371	0.000354723	0.165540794	0.34308822	0.184314143	0.16488604	0.096378277	0.151992794
	2019	Tottori	Jul	42	GmWMC042	W3	52	3	1.716444934	0.964075885	0.000249532	0.779697709	0.600559701	0.015350705	0.315319216	0.036250278	0.290718728	0.135695571	0.141572033	2.127276776	0.000393608	1.138276553	9.904151119	0.000448491	3.073811603	0.000249532	0.08801306	0.129859719	2.457938098	3.661576006	0.026452906	0.069873079	0.031902985	0.191360499	0.044041799	0.000445335	0.000393608	0.000249532	0.434285714	0.064552239	0.031110075	0.477005597	0.000445335	0.160906872	0.518548208	0.112669784	0.175046642	0.040436428	0.174998032
	2019	Tottori	Jul	83	GmWMC083	W3	53	3	0.069376565	0.348890677	0.000264354	0.53909882	0.346654977	0.018387174	0.319257361	0.097888459	0.20064966	0.105900391	0.0822003	3.767476044	0.025151985	0.829437205	0.666737205	0.028825152	3.386354023	0.000264354	0.0915989	0.172174011	1.355032931	2.619501728	0.019249795	0.021256749	0.051392122	0.074935693	0.080296586	0.00028267	0.000298009	0.010124775	1.810801523	0.087003839	0.109344297	0.502675413	0.00028267	0.156156872	0.299064364	0.205020211	0.107681611	0.018910592	0.140004768
	2019	Tottori	Jul	52	GmJMC052	W3	54	3	1.621906521	0.659262174	0.000240906	0.545162665	0.475886819	0.126750959	0.492655207	0.000248484	0.249751385	0.090556492	0.1301312	6.63895239	0.077312118	0.990433357	9.902449875	0.000302636	6.257552397	0.000240906	0.127951121	0.109680946	1.129087566	4.453956528	0.058418646	0.149065699	0.142454621	0.017120565	0.075598463	0.019307226	0.045631482	0.012599374	0.759383281	0.068632103	0.296150196	0.587287935	0.000248484	0.662111095	0.476518239	0.221871583	0.100100842	0.09084584	0.217246768
	2019	Tottori	Jul	67	GmJMC067	W3	55	3	0.060630508	0.751185856	0.000212553	0.911691697	0.459331337	0.020696289	0.398411319	0.076220075	0.355932729	0.102812082	0.044648901	8.266354853	0.034907534	0.829158717	1.604634481	0.00035935	3.598996748	0.000212553	0.058975798	0.185919133	1.45264324	2.605094948	0.000307711	0.057695858	0.031094062	0.099052249	0.059005318	0.000307711	0.000310289	0.014942504	0.193912471	0.061034182	0.074663174	0.490238273	0.000307711	0.370392206	0.328512524	0.191057911	0.094685629	0.058772848	0.260922179
	2019	Tottori	Jul	4	GmJMC004	W3	56	3	0.636217161	0.608684264	0.000216029	1.299989076	0.269551543	0.018979737	0.204953848	0.000270292	0.196597302	0.107582631	0.046328081	0.80387599	0.039816484	0.703624618	1.627615063	0.000291028	1.900583279	0.000216029	0.093313864	0.106819472	1.142227748	2.294008411	0.02973214	0.03527313	0.07885204	0.065789118	0.022612846	0.000270292	0.00027309	0.009051631	0.409462087	0.072224874	0.039959563	0.911656511	0.000270292	0.151837894	0.289753223	0.059788632	0.037039117	0.071221991	0.074143864
	2019	Tottori	Jul	12	GmWMC012	W3	57	3	1.170545797	0.491371847	0.000206817	0.638393977	0.379672962	0.000313676	0.579924718	0.130577147	0.250345044	0.087876406	0.096150315	6.998928943	0.024278545	1.191045964	1.721274019	0.000288567	4.302779616	0.000206817	0.078648902	0.076718281	1.551594345	3.108437892	0.000306016	0.036936165	0.034740957	0.14679601	0.073382582	0.000306016	0.000313676	0.010134017	1.332623263	0.052964819	0.122419204	0.237901228	0.000306016	0.393569636	0.455229818	0.300140767	0.159968067	0.083879062	0.226442911
	2019	Tottori	Jul	54	GmJMC054	W3	58	3	1.475893281	0.670228041	0.000208677	1.834118034	0.583617985	0.063907442	0.430271178	0.270792441	0.332055914	0.08142568	0.160220144	5.07762768	0.066097303	1.249124428	1.507005925	0.014653716	3.29154233	0.000208677	0.158452422	0.12431205	0.90055036	4.17307201	0.000384867	0.166147096	0.036423841	0.173305623	0.115033784	0.000384867	0.000364977	0.000208677	0.304563761	0.059079819	0.128546532	0.398884629	0.000384867	0.467316325	0.648308509	0.335911942	0.142767515	0.046953777	0.188474032
	2019	Tottori	Jul	135	GmWMC135	W3	59	3	0.932986835	0.390119692	0.000232024	0.50647706	0.246482676	0.039469171	0.308234177	0.087088966	0.145080864	0.100628785	0.076862404	2.575896864	0.015539667	0.815486714	0.985390672	0.00028772	4.362537414	0.000232024	0.108859392	0.11907417	0.542034977	2.437643458	0.025947181	0.033671499	0.041440468	0.087741725	0.071066866	0.000271983	0.000263831	0.023898466	0.43478967	0.067447347	0.128357445	0.391751698	0.000271983	0.37010263	0.489079881	0.17276362	0.109683654	0.103870318	0.149565997
	2019	Tottori	Jul	75	GmWMC075	W3	60	3	1.369138474	0.562230653	0.000217917	0.831529787	1.304414805	0.026806394	0.617268482	0.239256056	0.290351976	0.086643858	0.137346447	6.350885921	0.070281353	0.994757185	1.527992865	0.000368338	3.328531892	0.000217917	0.146389914	0.10309594	0.975584555	3.613243726	0.000382687	0.076805327	0.051364171	0.080747005	0.045673874	0.000382687	0.116717925	0.007518142	0.737344462	0.117160579	0.11306604	0.696517615	0.000382687	0.469643467	0.423864376	0.167196051	0.16426805	0.066702384	0.311045297
	2019	Tottori	Jul	35	GmWMC035	W3	61	3	0.035794781	0.549978574	0.000227082	0.493594306	0.693908374	0.012485172	0.662396204	0.099505821	0.197419929	0.113041306	0.135243041	10.08375911	0.060112693	0.885975933	1.488739721	0.000285673	2.839180689	0.000227082	0.091089109	0.04606751	0.989027557	3.198843416	0.000279197	0.026802915	0.035643564	0.159533183	0.064247965	0.000279197	0.039531435	0.000227082	1.59947317	0.074509146	0.085081389	0.489981541	0.000279197	0.247153025	0.398721278	0.214451238	0.248229569	0.027472988	0.202402135
	2019	Tottori	Jul	172	GmJMC172	W3	62	3	1.02835339	0.408269632	0.000240298	0.54373349	0.344085146	0.000293513	0.284854711	0.017034803	0.238068682	0.102078577	0.071806993	2.512158013	0.026973877	0.851848833	1.798213461	0.00026728	3.656974649	0.000240298	0.080068421	0.056565327	1.349797593	2.338567655	0.013312685	0.037520037	0.035296354	0.055397071	0.076441974	0.000271687	0.000293513	0.013528776	0.388057191	0.072927697	0.114767451	0.422198691	0.013339854	0.22242442	0.315075937	0.116852773	0.118459993	0.022278371	0.211887291
	2019	Tottori	Jul	157	GmWMC157	W3	63	3	1.180926558	0.339741761	0.000250181	1.971614113	0.513201141	0.030829484	0.40777934	0.000358989	0.282653813	0.1147582	0.094629523	5.544945434	0.000334739	1.398190695	2.489543829	0.013482665	2.98991769	0.000250181	0.091378625	0.000358989	1.55033027	2.631853786	0.049791786	0.068351522	0.04298046	0.20031591	0.111142816	0.000358989	0.000334739	0.020339746	0.154436967	0.055043883	0.125365695	0.450825297	0.000358989	0.357468032	0.241922746	0.122128087	0.144219309	0.062320505	0.358572672
	2019	Tottori	Jul	224	5002T	W3	64	3	1.017675133	0.341776254	0.00021263	0.331678538	0.527383602	0.021848095	0.306185097	0.04273004	0.125860374	0.088262811	0.097401077	13.15549052	0.017723098	0.786045423	0.756376368	0.000270029	2.419221773	0.00021263	0.050268967	0.129594943	0.369140716	2.696141209	0.011027862	0.052727698	0.033783157	0.078927652	0.076310318	0.000234137	0.037244886	0.00021263	1.235339145	0.037191616	0.124791319	0.379057689	0.000234137	0.365565868	0.38489815	0.28143292	0.101882768	0.200749239	0.198911193
	2019	Tottori	Jul	227	Tachiutaka	W3	65	3	0.781746142	0.33137519	0.00019992	1.415893159	0.299337748	0.019423125	0.450444709	0.100634098	0.268321742	0.087964814	0.128411162	5.786434934	0.024355102	0.835519729	0.851255779	0.000286558	1.945281887	0.00019992	0.041809322	0.109773317	0.709829795	2.241195866	0.00025672	0.046440582	0.027089841	0.072651657	0.094535347	0.00025672	0.035521321	0.00019992	1.295901639	0.064225915	0.059777583	0.562888917	0.012502246	0.25094899	0.366929376	0.253690345	0.149993752	0.023207455	0.260812945
	2019	Tottori	Jul	187	GmWMC187	W3	66	3	1.310886644	0.484007821	0.000197289	0.634372398	0.63730191	0.015386843	0.593787336	0.060038302	0.21360559	0.060824274	0.075199489	4.018416853	0.021541581	0.893903607	2.136407964	0.000368908	2.715785113	0.000197289	0.157415685	0.1514842	0.578327482	3.413815575	0.033833387	0.038397702	0.035757822	0.079923396	0.133655513	0.012192786	0.000362043	0.000197289	0.195592558	0.089922796	0.218610321	0.621292158	0.000319183	0.596538865	0.351962975	0.130609639	0.182161723	0.047590169	0.447702835
	2019	Tottori	Jul	175	GmWMC175	W3	67	3	0.073007467	0.600423755	0.000223524	0.662095023	0.532513555	0.011364651	0.332549906	0.07958541	0.280308214	0.125910859	0.082673434	4.249549026	0.013417428	0.837680007	1.099826358	0.000311585	4.555903259	0.000223524	0.111591481	0.151924664	1.171370043	3.24148395	0.000305745	0.049072064	0.04486339	0.099611704	0.072163021	0.000305745	0.000297504	0.028633377	0.753609907	0.000354371	0.076012616	0.801445834	0.000305745	0.383036325	0.331121778	0.158865075	0.197987172	0.047329318	0.197631869
	2019	Tottori	Jul	97	GmJMC097	W3	68	3	1.124786139	0.169681266	0.000278513	0.447356272	0.32284397	0.025337425	0.425847975	0.031200366	0.224587893	0.146469851	0.094543301	5.281772418	0.075088939	0.919320537	0.863722254	0.000251566	4.312463445	0.000278513	0.059207377	0.000269201	0.266347215	2.510849198	0.030365844	0.018951732	0.063465269	0.125528306	0.060853815	0.000269201	0.000271569	0.021556886	1.770171285	0.052631579	0.086266408	0.376332166	0.000269201	0.351546588	0.46017175	0.30085875	0.106018997	0.054082429	0.183309345
	2019	Tottori	Jul	3	GmJMC003	W3	69	3	0.920034018	0.580033506	0.000209301	0.424419876	0.309003029	0.015016401	0.212197789	0.045421831	0.233969141	0.083092637	0.07231774	2.540956951	0.000242984	1.210529122	3.158095996	0.011600162	3.932856126	0.000209301	0.052372358	0.034199653	0.853685193	2.359421698	0.00026656	0.033879781	0.032793906	0.086765294	0.05165499	0.00026656	0.000242984	0.011009251	0.242266315	0.051179296	0.036923736	0.267307045	0.00026656	0.095832827	0.37798214	0.129095029	0.098718223	0.060215914	0.092260965
	2019	Tottori	Jul	189	GmWMC189	W3	70	3	1.173423566	0.44414315	0.000240269	0.449054456	0.352565112	0.023591171	0.555783948	0.056480005	0.195560053	0.096972609	0.049047633	2.598381127	0.039308077	1.165287515	1.969514692	0.029229071	3.120831331	0.000240269	0.12159481	0.13558812	1.219751452	2.921826576	0.000300906	0.066078897	0.035083299	0.077543406	0.153901939	0.000300906	0.000316236	0.0150889	0.089572321	0.027776903	0.083425188	0.360942273	0.011524689	0.360192271	0.26696356	0.223693317	0.097912008	0.074534348	0.237208273
	2019	Tottori	Jul	48	GmWMC048	W3	71	3	1.998147876	0.526323128	0.000206037	0.533940908	0.425610223	0.032720858	0.392209319	0.000279775	0.000293988	0.099021325	0.096466441	5.091710265	0.026929296	0.941834765	1.15246003	0.000278847	2.839600288	0.000206037	0.06536525	0.14774921	1.433119772	2.847537851	0.000279775	0.034859973	0.0328004	0.131494279	0.082873236	0.000279775	0.000293988	0.016771402	0.63815803	0.033065395	0.187969261	0.9220328	0.000279775	0.380655593	0.468063677	0.209943206	0.178429467	0.037629746	0.287872997
	2019	Tottori	Jul	132	GmWMC132	W3	72	3	0.051613817	0.366743244	0.000239143	1.131773428	0.391941862	0.034708285	0.37529809	0.140209508	0.18808585	0.107901282	0.08172173	5.477504701	0.011522206	0.782321604	1.189897797	0.000258124	3.713458963	0.000239143	0.070489446	0.100792372	0.592219536	2.254857979	0.022808667	0.032388755	0.054183144	0.038253201	0.072920162	0.000223834	0.000236111	0.012555003	1.487062368	0.039135124	0.184402445	0.722818551	0.010162056	0.328595377	0.301996598	0.176851106	0.127856813	0.024599337	0.201851109
	2019	Tottori	Jul	26	GmJMC026	W3	73	3	1.460480871	0.395595234	0.000208694	1.373738045	0.872679618	0.046891605	0.651168969	0.189181916	0.279357067	0.076194253	0.16045479	9.073903391	0.043338204	0.930335038	1.547116867	0.016847883	1.960953315	0.000208694	0.044865865	0.120122443	0.838199677	2.404290648	0.000336383	0.101924112	0.064878199	0.081842034	0.038107479	0.000336383	0.000332094	0.000208694	1.119706993	0.0613321	0.141381437	0.739592969	0.000336383	0.444341126	0.58594591	0.229312433	0.170983657	0.10777718	0.291179596
	2019	Tottori	Jul	92	GmJMC092	W3	74	3	1.614374823	0.600151999	0.000220085	0.401616104	0.525154387	0.017039977	0.436745109	0.086196884	0.279500992	0.094548496	0.097937233	3.948039488	0.015735753	0.846920999	1.902337095	0.000303998	4.188722847	0.000220085	0.06449638	0.054586311	0.887317898	3.012446839	0.000252481	0.054889287	0.040459966	0.091397985	0.040614075	0.000252481	0.000283527	0.017144618	1.477276229	0.016423552	0.104929727	0.484694421	0.000252481	0.495718741	0.335319514	0.216729366	0.150633518	0.03022193	0.308789339
	2019	Tottori	Jul	143	GmWMC143	W3	75	3	1.310957889	0.462500381	0.000210495	0.431563052	0.383966494	0.039546413	0.608952077	0.064062642	0.158926435	0.099290631	0.184599571	6.877618889	0.074904553	1.115881126	1.180922605	0.000304999	2.85056939	0.000210495	0.103291647	0.083139342	0.599963721	3.05208274	0.000302325	0.056413822	0.034568193	0.083320736	0.081800714	0.000302325	0.024787737	0.018649883	0.501336645	0.103852053	0.121578575	0.419242567	0.000302325	0.612200125	0.485715149	0.200773952	0.135618216	0.078332376	0.296939997
	2019	Tottori	Jul	33	GmJMC033	W3	76	3	0.506594485	0.720025429	0.000249719	0.55139338	0.858593853	0.014932965	0.242669767	0.049787899	0.285978999	0.120639281	0.080263452	1.031070924	0.000363332	0.671057528	0.470914127	0.000423819	1.61178674	0.000249719	0.081255771	0.212063705	1.777033564	2.308178614	0.000372107	0.042941133	0.102141318	0.154833668	0.028522992	0.000372107	0.000363332	0.000249719	0.663228868	0.084069824	0.013762476	0.961086928	0.000372107	0.130218363	0.270000744	0.040782913	0.131249176	0.042308551	0.097554772
	2019	Tottori	Jul	161	GmJMC161	W3	77	3	0.789671807	0.40491182	0.000232645	1.141120375	0.36705739	0.000278839	0.573934138	0.04789036	0.182583721	0.100921273	0.06855559	1.221219587	0.026740652	0.839236218	1.52759241	0.010354809	3.12520938	0.000232645	0.056635525	0.119802895	1.267046504	3.117558486	0.000307977	0.036803203	0.06034933	0.159778257	0.069410044	0.000307977	0.000278839	0.015587195	0.145333147	0.049556084	0.036035513	0.322230604	0.000307977	0.336893177	0.431906375	0.172343702	0.08002089	0.026670773	0.182332766
	2019	Tottori	Jul	185	GmWMC185	W3	78	3	2.439098697	0.457438747	0.000229595	0.712988658	0.765681961	0.027600145	0.322062017	0.00035163	0.178209459	0.109126392	0.267590281	6.631702943	0.047267133	1.725939731	1.995191703	0.000280654	3.217495121	0.000229595	0.040477687	0.100812265	1.242659728	2.842332288	0.00035163	0.050986322	0.060276556	0.080488062	0.053913727	0.00035163	0.000301641	0.000229595	0.425622776	0.043526084	0.04132621	0.463230673	0.00035163	0.25383084	0.666022012	0.153767713	0.053739786	0.101691339	0.105936293
	2019	Tottori	Jul	103	GmWMC103	W3	79	3	1.245618096	0.49258904	0.000220357	1.866029499	0.659899056	0.046100933	0.55555923	0.136305808	0.192737615	0.085344087	0.106719134	5.036362023	0.011442556	0.585816148	1.540249223	0.000309435	2.937903528	0.000220357	0.073255582	0.081185834	0.663303648	3.012070904	0.012396816	0.031924021	0.037697111	0.085357555	0.043011418	0.000295867	0.00033071	0.009166832	1.01820145	0.059938977	0.239584819	0.363027175	0.000295867	0.480521198	0.552649487	0.164353975	0.131768799	0.045918518	0.170877704
	2019	Tottori	Jul	105	GmJMC105	W3	80	3	1.066544919	0.458508348	0.000235449	0.630014097	1.01475846	0.032038959	0.328078944	0.106093501	0.266211713	0.085138444	0.122304241	4.873823998	0.066000256	1.032710957	1.535545024	0.024743214	2.677858354	0.000235449	0.079820404	0.112860038	0.74421045	3.737184416	0.000361847	0.072984513	0.088758626	0.082790563	0.027461085	0.000361847	0.009964116	0.01076003	0.821835562	0.075288933	0.171198138	0.79566808	0.000361847	0.290080738	0.471920683	0.254450716	0.11486655	0.062056738	0.157439446
	2019	Tottori	Jul	23	GmJMC023	W3	81	3	1.122636177	0.360080685	0.000229374	0.7586074	0.48611048	0.034480987	0.463001028	0.151322134	0.191058582	0.108126706	0.134321663	11.5875928	0.031988695	0.760266445	1.697090248	0.00024599	4.344220933	0.000229374	0.086519664	0.072689349	0.53627739	2.311356629	0.018099446	0.036198892	0.0194817	0.01018234	0.042507134	0.000224281	0.076284687	0.018602197	1.629653417	0.025687656	0.184541941	0.453080246	0.015789356	0.357553957	0.40018391	0.216744791	0.122232326	0.018234014	0.177158273
	2019	Tottori	Jul	96	GmJMC096	W3	82	3	1.802660754	0.5	0.000214225	0.54520114	0.404083808	0.024707	0.786601204	0.137057864	0.168736142	0.095736932	0.106877849	4.295378165	0.036965474	1.078827405	1.149128943	0.000307825	3.039138817	0.000214225	0.087971753	0.098026819	1.790337071	2.998669623	0.000332745	0.038798123	0.02141834	0.027018933	0.017268977	0.000332745	0.048083624	0.018187661	0.220201371	0.053362646	0.062989241	0.539255854	0.012744152	0.839309471	0.446211693	0.176787675	0.160654209	0.043190364	0.631929047
	2019	Tottori	Jul	32	GmJMC032	W3	83	3	0.98045246	0.285864232	0.000215197	0.419594454	0.658275836	0.035576522	0.487645955	0.048753051	0.307547957	0.092577848	0.065860129	5.506038417	0.000260634	0.670402207	0.981423914	0.000244099	3.811444189	0.000215197	0.053125079	0.158887828	1.024047543	2.279738324	0.021033641	0.029884326	0.053352541	0.069956489	0.037347133	0.000212247	0.044881151	0.008930685	1.011061138	0.000252736	0.107690752	0.677711224	0.000212247	0.304602794	0.337493367	0.135540698	0.1104203	0.038437865	0.206943286
	2019	Tottori	Jul	122	GmWMC122	W3	84	3	0.636109558	0.507444657	0.000202405	1.332268626	0.496956314	0.029332695	0.204663419	0.029672425	0.188080598	0.064364652	0.11226722	3.538899484	0.021400623	0.674052053	0.736273574	0.00028093	2.92332915	0.000202405	0.041984961	0.14045322	1.027681176	3.075780564	0.021623289	0.020725825	0.047475531	0.066188019	0.060147208	0.000280458	0.000266177	0.007023438	0.664575153	0.049832896	0.038105753	0.352769157	0.000280458	0.171204983	0.316889163	0.211521203	0.179517785	0.043050258	0.126886529
	2019	Tottori	Jul	125	GmWMC125	W3	85	3	1.022294354	0.421968461	0.000254168	1.166588366	0.513318783	0.013389425	0.343256172	0.097059739	0.155441189	0.112444083	0.052666696	5.280103198	0.000213547	0.631911392	2.708958952	0.012012457	3.930484953	0.000254168	0.000262957	0.07290601	1.830479071	2.096053643	0.00022241	0.029291402	0.061821242	0.08533873	0.048321716	0.014123037	0.000213547	0.032584384	0.394850549	0.045833443	0.130137527	0.556864498	0.00022241	0.246455112	0.272563498	0.170076954	0.113019012	0.00022241	0.171798924
	2019	Tottori	Jul	126	GmJMC126	W3	86	3	0.641106023	0.503595919	0.000210748	1.91535752	0.407381518	0.000352237	0.468580486	0.000275991	0.272631208	0.096923077	0.083818618	1.526757376	0.018245861	0.789804874	0.411960017	0.000334504	2.015616438	0.000210748	0.05092269	0.086412938	1.05420473	2.770517788	0.013882372	0.027295559	0.033412554	0.097976982	0.028399398	0.000275991	0.000352237	0.000210748	0.610748156	0.088144834	0.043513211	0.580560604	0.000275991	0.188446636	0.283470869	0.105787542	0.097231931	0.041812712	0.208559352
	2019	Tottori	Jul	141	GmWMC141	W3	87	3	0.889881115	0.334819284	0.000246749	0.386758341	0.502732835	0.029228072	0.392045143	0.088558079	0.183284939	0.105954055	0.072612192	3.307426926	0.024215198	0.803949799	1.750673012	0.000266937	4.24302317	0.000246749	0.059524133	0.190807345	1.223840052	2.632854873	0.016081712	0.028822123	0.026920462	0.070547648	0.025545886	0.000271651	0.036624117	0.000246749	0.249117872	0.055200544	0.071951054	0.45128484	0.000271651	0.209609379	0.317939802	0.105020102	0.083915704	0.031620124	0.150413631
	2019	Tottori	Jul	117	GmJMC117	W3	88	3	0.699187362	0.45890232	0.00025468	0.555166056	0.404861057	0.00022763	0.401197332	0.103201809	0.187953837	0.102304852	0.058274378	3.234920866	0.014955271	0.91702526	1.160655824	0.019854181	3.993403795	0.00025468	0.05149158	0.033525393	0.699365473	2.08479206	0.027058566	0.029562638	0.028914905	0.061750906	0.077041822	0.000243114	0.00022763	0.028982554	0.420527187	0.058222676	0.028233938	0.313899584	0.000243114	0.210216021	0.329638004	0.20363212	0.074330164	0.037220723	0.161821948
	2019	Tottori	Jul	106	GmJMC106	W3	89	3	0.031962551	0.645260732	0.000209174	0.818216137	0.532492014	0.023254643	0.48807067	0.022782966	0.205340514	0.070659108	0.065456874	2.978144248	0.000251674	0.986842396	0.850290622	0.000288101	4.898696844	0.000209174	0.082421323	0.109477449	0.879131068	2.426309961	0.030421441	0.021855752	0.050269676	0.073492726	0.08775569	0.000220765	0.042834852	0.018532851	0.359508022	0.039142274	0.076818348	0.548698748	0.000220765	0.463683495	0.337417489	0.160143056	0.113578049	0.100426077	0.260532541
	2019	Tottori	Jul	50	GmJMC050	W3	90	3	0.022357829	0.407531928	0.00022078	0.355595949	0.629892447	0.021293171	0.386652817	0.094025548	0.210750454	0.093279463	0.208371015	9.746919512	0.040664762	0.951277414	2.713067128	0.008124956	4.346491809	0.00022078	0.077265422	0.134071897	0.735897581	2.750662166	0.000282614	0.032981008	0.032191865	0.057568392	0.01550279	0.000282614	0.04211893	0.00022078	1.327129421	0.041636791	0.173692669	0.628730375	0.014837215	0.421293171	0.636474113	0.203962243	0.1046112	0.027922225	0.163152428
	2019	Tottori	Jul	168	GmWMC168	W3	91	3	0.049785796	0.631771309	0.000205723	0.591602139	0.323660542	0.017854767	0.478699343	0.00022523	0.234879327	0.09241087	0.032005225	3.300074326	0.025784306	0.82166265	1.793546891	0.015350476	4.433397108	0.000205723	0.018581038	0.06006892	0.450280412	2.695856949	0.028559202	0.029888061	0.038862975	0.092930021	0.088213027	0.00022523	0.064580506	0.010821041	0.17365097	0.035873515	0.070973894	0.303997114	0.00022523	0.452675554	0.221919413	0.138223834	0.130453831	0.028604248	0.213113009
	2019	Tottori	Jul	146	GmWMC146	W3	92	3	1.183996847	1.010388213	0.000209008	0.942648798	0.574393174	0.000394166	0.559203784	0.099834594	0.339495467	0.092486153	0.081246062	2.474283239	0.048679543	1.268706679	0.845331787	0.017299892	3.018204619	0.000209008	0.079902245	0.191162571	1.703607435	3.733780055	0.06821046	0.025559231	0.040717422	0.1142092	0.033730651	0.000393825	0.000394166	0.013230223	0.299132616	0.075884351	0.069588269	0.455264684	0.000393825	0.450453291	0.269730624	0.10849874	0.206942258	0.053205734	0.24355538
	2019	Tottori	Jul	56	GmJMC056	W3	93	3	1.173671044	0.591614404	0.000230915	1.576391495	0.419528411	0.027673546	0.461131957	0.091649962	0.271450907	0.101556366	0.059413098	5.954322894	0.029643527	1.167493674	1.484773361	0.000294438	2.48168845	0.000230915	0.07735865	0.06292925	1.176004732	3.116729206	0.000328612	0.052972298	0.076090937	0.144425093	0.014456909	0.000328612	0.000312695	0.000230915	0.305500393	0.052145252	0.067414148	0.662788405	0.081035786	0.301219512	0.335513128	0.135388255	0.119953799	0.099503795	0.287523452
	2019	Tottori	Jul	150	GmWMC150	W3	94	3	1.143743938	0.491883544	0.000222366	1.595150339	0.7318385	0.034788231	0.616456515	0.18585258	0.158648561	0.084120878	0.08948189	6.852217106	0.026317491	1.632174323	2.340698477	0.048665878	3.131551444	0.000222366	0.112839336	0.145027374	0.462927378	2.948852247	0.029150502	0.033972662	0.041210888	0.146948987	0.07137224	0.000362568	0.011121888	0.018056081	0.322963688	0.094123633	0.080459352	0.402878221	0.000362568	0.350889104	0.481635909	0.223994779	0.128611404	0.065624887	0.284642742
	2019	Tottori	Jul	29	GmWMC029	W3	95	3	0.896884788	0.27155209	0.000268745	0.772388829	0.579627424	0.028301356	0.322399145	0.111238686	0.138130873	0.117468422	0.052126988	8.683697878	0.016204355	0.569167767	3.48329251	0.000211918	5.164176297	0.000268745	0.111705355	0.091375318	0.396980309	1.718449333	0.01372065	0.033813652	0.031909395	0.055609775	0.025981182	0.014199055	0.045312178	0.000268745	1.648830959	0.050178648	0.160423361	0.523785982	0.009376734	0.360790713	0.460722965	0.206977056	0.078829689	0.025087548	0.143494814
	2019	Tottori	Jul	113	GmWMC113	W3	96	3	0.869906201	0.270198675	0.000220619	0.513913497	0.46975819	0.015685253	0.275299635	0.104329602	0.202084419	0.123546672	0.064253949	2.142641722	0.000260552	0.718627	0.980605458	0.000249906	3.592295983	0.000220619	0.037701249	0.147983438	0.524459439	2.476393955	0.000255585	0.050784644	0.050848511	0.046541941	0.02029239	0.000255585	0.000260552	0.010854458	1.502812893	0.06952819	0.147230683	0.301982968	0.000255585	0.233220427	0.320221847	0.173414098	0.151550942	0.050017891	0.122407504
	2019	Tottori	Jul	93	GmJMC093	W3	97	3	0.738705234	0.350922025	0.000203558	1.183149679	0.599421417	0.019398531	0.260078053	0.071795922	0.205693297	0.112974799	0.073275077	6.040915711	0.036065197	0.956171491	0.838064458	0.000230218	3.626124659	0.000203558	0.060728653	0.06503732	0.500705443	2.187878788	0.031426361	0.036432733	0.019956606	0.030015474	0.034440684	0.000227562	0.000229568	0.009994707	1.035358059	0.033788365	0.089838629	0.201713149	0.000227562	0.202892562	0.301110504	0.121632077	0.141865931	0.032359366	0.097015611
	2019	Tottori	Jul	178	GmWMC178	W3	98	3	0.744040151	0.704734166	0.000194715	0.369129333	0.377460095	0.047481979	0.330823923	0.088546847	0.200826629	0.092957143	0.089093893	2.93037597	0.017098433	0.774691665	0.732293352	0.000255487	2.135677707	0.000194715	0.061119026	0.122513427	0.620026855	2.986075233	0.024641934	0.040854386	0.072372075	0.0730555	0.019851307	0.011537696	0.000246021	0.009521584	0.686118737	0.052401536	0.063026732	0.411001908	0.012184205	0.235244914	0.306494927	0.174060076	0.095167951	0.051223394	0.142150712
	2019	Tottori	Jul	158	GmJMC158	W3	99	3	0.642020729	0.382844961	0.000201333	1.268358316	0.339758639	0.012739925	0.30241554	0.088055732	0.169087813	0.078338602	0.040001498	2.548466235	0.026993504	0.633750328	1.254026113	0.000217538	4.252350561	0.000201333	0.075826846	0.091613918	0.328102176	2.21071331	0.008483464	0.031312034	0.028543185	0.068504438	0.037329505	0.000187273	0.00021023	0.016408625	0.443214077	0.046192183	0.058219037	0.211952716	0.000187273	0.23655055	0.41040863	0.108655755	0.1122781	0.037847859	0.107049005
	2019	Tottori	Jul	60	GmJMC060	W3	100	3	0.660645483	0.637226316	0.000213438	1.125674267	0.433556239	0.020919269	0.28033634	0.025042631	0.192851639	0.127571929	0.072058465	3.246601705	0.022437786	0.693520097	0.556956753	0.000265069	2.686587552	0.000213438	0.076682787	0.158002436	0.43088916	2.336340148	0.013861145	0.025992692	0.020801999	0.108355664	0.039707364	0.000243605	0.000226644	0.000213438	0.975625374	0.059421061	0.033806141	0.416572182	0.000243605	0.193032954	0.327332521	0.210669915	0.07684476	0.012838002	0.085286252
	2019	Tottori	Jul	63	GmJMC063	W3	101	3	0.039514527	0.676037203	0.000226372	0.5	0.91380521	0.026756891	0.417556494	0.145806372	0.302799851	0.103701188	0.114254021	5.060454798	0.036348398	0.784094411	2.959167193	0.000348347	2.229451047	0.000226372	0.107717155	0.075645529	0.467030258	2.680096846	0.01821039	0.000308128	0.059160171	0.062580884	0.039641899	0.000308128	0.000310405	0.011907187	1.120701754	0.075486272	0.121971772	0.366161084	0.000308128	0.265489198	0.46564368	0.098169717	0.150200126	0.055832871	0.222994785
	2019	Tottori	Jul	1077	C1329	W3	102	3	1.186064292	0.586295204	0.000254466	0.539739357	0.53398432	0.015499566	0.367332754	0.149001479	0.340642919	0.098122042	0.091383136	5.63272929	0.032076455	1.100147929	1.773904522	0.000388018	2.178558705	0.000254466	0.058273835	0.038609467	1.58058432	3.056298871	0.000369822	0.039940828	0.061108778	0.062019231	0.025997206	0.000369822	0.056611642	0.000254466	0.217542878	0.059708806	0.090053199	0.482080358	0.012721893	0.193362294	0.363239645	0.192455621	0.171916562	0.024704142	0.121841877
	2019	Tottori	Jul	176	GmWMC176	W3	103	3	0.9235553	0.376809119	0.00022297	1.285088978	0.314720705	0.024253731	0.433577306	0.048290105	0.164944508	0.119958082	0.059547673	1.598088643	0.042336395	0.771062382	1.251831618	0.013469667	3.193404535	0.00022297	0.04880786	0.000202474	0.521148434	2.653750478	0.04754095	0.029480249	0.023588701	0.059426188	0.106433847	0.012128207	0.000239189	0.013311334	0.160159647	0.028225977	0.074302291	0.332359294	0.000202474	0.332017796	0.27874628	0.124197696	0.061936222	0.015894227	0.160615193
	2019	Tottori	Jul	112	GmJMC112	W3	104	3	0.041294551	0.553789299	0.000266951	0.396285675	0.424634375	0.051317766	0.288597569	0.027344792	0.221548546	0.103363588	0.063901481	2.880536229	0.027666257	0.637560302	0.683832014	0.000271732	2.520368393	0.000266951	0.032496981	0.156408329	0.376039369	2.141554008	0.000242418	0.032047708	0.029115792	0.064168141	0.061248336	0.000242418	0.000273112	0.000266951	0.630058729	0.058607272	0.110479002	0.360096605	0.000242418	0.210077837	0.320331628	0.138226952	0.062739836	0.03471431	0.142100232
	2019	Tottori	Jul	181	GmWMC181	W3	105	3	1.041561368	0.32410081	0.000248676	0.530310873	0.846994063	0.000304479	0.499223579	0.131745494	0.223061231	0.075050357	0.057580381	3.040458835	0.044393021	0.879358083	1.239639172	0.014717838	2.676746326	0.000248676	0.075335754	0.129993784	1.758038086	2.776847426	0.000282534	0.031954569	0.027119719	0.076029836	0.05603992	0.000282534	0.01485857	0.010394648	0.20625171	0.065767479	0.176984264	0.319557323	0.000282534	0.206680267	0.381392326	0.098095722	0.147472477	0.073374018	0.183631215
	2019	Tottori	Jul	108	GmWMC108	W3	106	3	1.174762373	0.463591715	0.000206612	0.515470338	0.564841218	0.020878401	0.512717142	0.132112076	0.311963291	0.061363636	0.144388258	3.187768343	0.000327761	0.885252679	1.307809462	0.000305055	1.859524793	0.000206612	0.125210629	0.000318036	0.960404542	3.023795477	0.000318036	0.039086601	0.03522359	0.109404319	0.048900278	0.000318036	0.000327761	0.000206612	0.094214876	0.012443292	0.125243033	0.627932599	0.015647362	0.175319567	0.349171517	0.176891518	0.154601426	0.045129282	0.175221239
	2019	Tottori	Jul	138	GmWMC138	W3	107	3	0.944283497	0.6103609	0.000227562	0.757165028	0.881137777	0.017744439	0.359105018	0.026463602	0.197361614	0.09737393	0.10783848	3.991644544	0.028349715	0.984071538	3.981928061	0.000266347	3.962406699	0.000227562	0.0423325	0.137683387	1.283666341	2.412545266	0.000279447	0.020958502	0.041199372	0.090149504	0.056944999	0.000279447	0.010812209	0.017704351	0.341957946	0.052472543	0.05703411	0.418385728	0.000279447	0.207320228	0.332066508	0.153444181	0.210848974	0.054492106	0.199844801
	2019	Tottori	Jul	43	GmJMC043	W3	108	3	1.449218641	0.672535005	0.000224729	0.398115792	0.472001478	0.000279556	0.464314668	0.142678869	0.250258589	0.090768124	0.067699667	5.385373336	0.01176931	0.736792845	0.825830979	0.000292929	2.498426896	0.000224729	0.075058743	0.184562188	0.636023295	2.08411842	0.000259983	0.038737521	0.040077092	0.087536398	0.01959693	0.009047421	0.000279556	0.000224729	0.993010922	0.051376825	0.146764527	0.391477678	0.009021423	0.44044058	0.315879784	0.173954867	0.100113525	0.107529118	0.190741103
	2019	Tottori	Jul	167	GmJMC167	W3	109	3	1.117112438	0.463215732	0.000214606	0.778297123	0.413401316	0.01217577	0.406993854	0.079225503	0.237283245	0.091486576	0.062641423	1.370807436	0.020802678	0.872654885	1.142605357	0.000289184	2.8943065	0.000214606	0.072986498	0.113367514	0.613267264	2.768342999	0.021367399	0.04843468	0.030119913	0.060350013	0.091150954	0.000286426	0.000288525	0.012060862	0.192802112	0.043212791	0.083152362	0.562301325	0.000286426	0.419342739	0.284220777	0.114026294	0.073269757	0.042849368	0.165584697
	2019	Tottori	Jul	59	GmJMC059	W3	110	3	1.108687264	0.667418658	0.000244332	0.599620099	0.956588741	0.035793785	0.413023477	0.120752247	0.284866293	0.083317045	0.108433018	6.002291258	0.041106461	0.718681188	1.504705072	0.015505846	2.104793784	0.000244332	0.094724417	0.164732488	0.779890496	2.462558989	0.000297566	0.039010891	0.047214663	0.07882521	0.020176665	0.000297566	0.035407948	0.01023749	0.602961298	0.081838749	0.150496738	0.642283354	0.000297566	0.369928472	0.475897161	0.145539487	0.112495492	0.044337321	0.171459947
	2019	Tottori	Jul	31	GmJMC031	W3	111	3	0.068992596	0.478487614	0.000245549	0.391126318	0.628321996	0.040077406	0.279672425	0.089316942	0.118914068	0.117667281	0.06906272	3.6026153	0.014583801	0.687390703	1.153121644	0.0002774	2.171467158	0.000245549	0.038968907	0.193380837	1.061545689	2.51419116	0.000261008	0.024456451	0.058301892	0.030798946	0.024522178	0.000261008	0.000280458	0.000245549	1.435310006	0.041888133	0.038225331	0.402026934	0.000261008	0.189421135	0.212538825	0.182705609	0.110186996	0.093884582	0.121802782
	2019	Tottori	Jul	95	GmJMC095	W3	112	3	0.874915958	0.487801365	0.000254233	1.380484668	0.712207211	0.012248239	0.273115262	0.102111394	0.091554854	0.09843901	0.08086744	2.871158147	0.028238183	0.698762286	0.95283396	0.000288043	2.589693395	0.000254233	0.051243105	0.110276145	1.038431536	2.503376304	0.015263404	0.027380519	0.035387854	0.072520672	0.050378777	0.000260024	0.025811921	0.013372655	0.456195658	0.049084659	0.083939564	0.289071868	0.000260024	0.215294221	0.29000468	0.163451037	0.058357982	0.027640543	0.183606653
	2019	Tottori	Jul	76	GmJMC076	W3	113	3	1.193979605	0.298571776	0.000247537	1.31428945	0.530394506	0.00032684	0.398777618	0.086334602	0.362073474	0.11658993	0.116913563	2.992185376	0.014609753	1.034384344	2.151317681	0.021301734	2.673251151	0.000247537	0.068743012	0.094115249	1.2097377	3.062099621	0.000339766	0.035131829	0.025395304	0.099687415	0.085832436	0.000339766	0.00032684	0.000247537	0.496806773	0.054304424	0.070627695	0.592940425	0.000339766	0.213688064	0.382169068	0.137605328	0.139466539	0.265765154	0.248104327
	2019	Tottori	Jul	114	GmJMC114	W3	114	3	0.896621622	0.163358304	0.000260383	1.117283073	0.509355355	0.032396871	0.309174964	0.038751968	0.228058321	0.093269106	0.043186273	1.315285499	0.000355619	0.716815012	0.703864896	0.00034522	1.843692228	0.000260383	0.096380612	0.135535491	1.498762893	2.661059744	0.01349571	0.019408117	0.057508463	0.088589698	0.073255774	0.000321326	0.000355619	0.000260383	0.071761489	0.062269836	0.036863445	0.486887624	0.000321326	0.208214794	0.381607275	0.084701648	0.149350891	0.018379872	0.167069701
	2019	Tottori	Jul	184	GmJMC184	W3	115	3	0.079973483	0.503938924	0.000218364	1.091815826	0.543770617	0.035376364	0.450822636	0.099278892	0.24712228	0.099312152	0.04383579	2.280979189	0.01672392	0.974255171	1.714888353	0.000304164	2.62426029	0.000218364	0.066702614	0.127047884	1.016572838	3.169107455	0.000316276	0.037099121	0.031939863	0.112119679	0.028043921	0.000316276	0.000301332	0.008319686	0.178774975	0.077106064	0.112503172	0.436818066	0.000316276	0.302296149	0.333575811	0.187393257	0.151738138	0.053893352	0.230549027
	2019	Tottori	Jul	8	GmJMC008	W3	116	3	1.188677127	0.476482518	0.000235899	0.334774188	0.593416001	0.029443961	0.319785556	0.013730288	0.223201504	0.114269538	0.05497553	2.249157151	0.000280686	1.781266993	11.47937636	0.010311042	1.88348942	0.000235899	0.067033309	0.083333333	0.845323545	2.098492716	0.02199565	0.017862969	0.038263983	0.073735726	0.04361424	0.008455682	0.031577175	0.007312873	0.105446911	0.04238871	0.02064958	0.638813946	0.000271887	0.151149409	0.307123437	0.032001088	0.124805437	0.034257749	0.154152749
	2019	Tottori	Jul	221	C0394	W3	117	3	0.904422289	0.448681106	0.000238538	1.239186862	0.492151028	0.021226015	0.392741916	0.040508132	0.207359969	0.086374696	0.072800665	2.455989552	0.000242583	0.871209783	1.248245925	0.017569683	3.226158103	0.000238538	0.034726583	0.078451858	0.403086786	2.109380686	0.025121691	0.025311647	0.028310901	0.059479995	0.089670802	0.000237445	0.036557262	0.013429703	0.705691522	0.011466324	0.08302165	0.320865981	0.000237445	0.249375349	0.282963315	0.205722427	0.107810751	0.020515256	0.220580744
	2019	Tottori	Jul	77	GmJMC077	W3	118	3	0.063082256	0.443923525	0.000267759	0.568787463	0.569924962	0.016573987	0.255398281	0.040607955	0.245323897	0.077516266	0.038945058	2.320739657	0.020040442	0.926599707	1.113420546	0.000332502	1.664792353	0.000267759	0.067268743	0.151722762	1.07376613	3.339568138	0.010409738	0.042304111	0.062089116	0.076127444	0.026999169	0.000332579	0.024409619	0.000267759	0.408252336	0.06504416	0.144398698	0.445647121	0.000332579	0.128114393	0.371956898	0.120194226	0.098147287	0.047957962	0.100779952
	2019	Tottori	Jul	99	GmJMC099	W3	119	3	0.913970093	0.615689117	0.000265724	0.687188468	0.408851329	0.015196012	0.318469621	0.06034315	0.159612017	0.099035421	0.08142154	2.697144128	0.032251111	0.960290315	1.060039457	0.010732605	2.916164005	0.000265724	0.040840965	0.067044854	0.431689886	2.296052809	0.000278079	0.028030366	0.067135832	0.106671116	0.048700937	0.009649342	0.000269433	0.000265724	0.3343608	0.060716704	0.058891081	0.400665469	0.000278079	0.263424491	0.406634966	0.261116209	0.104178322	0.025444231	0.18162468
	2019	Tottori	Jul	206	C1290	W3	120	3	0.952746249	0.784149035	0.000239051	0.98590998	0.495961092	0.014272668	0.413724723	0.049214837	0.224500978	0.100736278	0.048222798	2.163033221	0.02888454	0.823102422	1.844397238	0.00029063	3.624784854	0.000239051	0.033569053	0.044593385	0.850758547	3.068493151	0.020373104	0.028623969	0.030214943	0.03009993	0.071349686	0.000241961	0.000260926	0.016040352	0.286957353	0.062386449	0.051876904	0.396567627	0.000241961	0.265335943	0.247066225	0.189624719	0.046789837	0.045996758	0.183639922
	2019	Tottori	Jul	191	GmWMC191	W3	121	3	2.70874886	0.443689668	0.000232051	0.429321252	0.438708988	0.023591812	0.431199757	0.079353692	0.188043869	0.08052165	0.213824511	4.612121401	0.159120418	1.597523316	2.369162125	0.00027502	2.471782615	0.000232051	0.091615903	0.118375495	0.517077888	2.853973867	0.032159456	0.057986837	0.052794699	0.056832715	0.310387503	0.000311925	0.000276251	0.016336381	0.258597485	0.041118948	0.093699904	0.297077055	0.000311925	2.180474599	0.490876197	0.183536604	0.121673613	0.030100752	0.230144479
	2019	Tottori	Jul	28	GmJMC028	W3	122	3	0.978485484	0.404097129	0.000213799	0.910674918	0.445495417	0.014582061	0.371563654	0.072476139	0.186060719	0.09345135	0.052921549	2.768060837	0.011421286	0.651793797	1.152653705	0.000263651	2.312723152	0.000213799	0.088690372	0.061379685	1.07821836	2.591994475	0.000258659	0.028633507	0.024435102	0.125345956	0.061509663	0.000258659	0.008287073	0.000213799	0.151968016	0.034214982	0.101389619	0.246248613	0.012648405	0.243459322	0.318382866	0.124311321	0.089215858	0.021132407	0.185954474
	2019	Tottori	Jul	109	GmWMC109	W3	123	3	0.058617524	0.521702447	0.000209209	0.545578185	0.669844976	0.055795451	0.446261603	0.094740925	0.257998708	0.066695956	0.097423797	6.437889905	0.022542586	0.827294178	1.533177661	0.014249555	2.861838114	0.000209209	0.10303561	0.090506513	1.082490222	3.226581891	0.025180205	0.04063096	0.063436466	0.138442641	0.041092466	0.000323238	0.111828908	0.000209209	0.281344798	0.03204255	0.082311734	0.508594409	0.014674985	0.445071572	0.332029609	0.166111776	0.194590387	0.043055241	0.320084322
	2019	Tottori	Jul	170	GmWMC170	W3	124	3	1.054791546	0.605501894	0.000220804	0.249493341	0.421463504	0.000241266	0.435919707	0.078281081	0.179309014	0.094570425	0.066271895	7.569135837	0.009361127	1.261462686	2.554634583	0.000266823	4.579588863	0.000220804	0.025463229	0.159882675	0.490965439	2.764765489	0.028252027	0.029995296	0.02206507	0.080245718	0.079646726	0.000276709	0.000241266	0.021130959	0.33897856	0.044773035	0.088811333	0.610887884	0.000276709	0.28708261	0.362101884	0.17125543	0.116892063	0.000276709	0.20015441
	2019	Tottori	Jul	90	GmJMC090	W3	125	3	1.433383752	0.717225391	0.00024599	1.276565745	0.32736811	0.047196657	0.357679391	0.044864082	0.262004256	0.091656007	0.086634089	8.786115954	0.023508601	0.769908897	0.778802262	0.013935558	2.921233888	0.00024599	0.029546022	0.070304251	0.462023918	2.428692286	0.015347592	0.046509344	0.02266482	0.071237384	0.048370712	0.000245561	0.007972928	0.00024599	1.86148283	0.029023687	0.091976472	0.593077919	0.010239914	0.343912631	0.383591582	0.262087764	0.093611609	0.031333644	0.125080114
	2019	Tottori	Jul	180	GmJMC180	W3	126	3	1.226345523	0.565634765	0.000250715	1.999966172	0.825978468	0.015459558	0.370860255	0.058821621	0.277121884	0.142731786	0.1167348	9.814775161	0.027468624	0.983356044	2.372799148	0.021421899	3.651381437	0.000250715	0.027559717	0.077963792	1.061190059	3.678258516	0.022678606	0.01920706	0.04597959	0.100480176	0.048223432	0.000324444	0.000338284	0.000250715	0.580830367	0.04084894	0.033839856	0.562016373	0.029783921	0.362403166	0.565894491	0.257835312	0.111192105	0.025695931	0.110111295
	2019	Tottori	Jul	110	GmJMC110	W3	127	3	0.951058384	0.497287523	0.000212504	1.392190094	0.658232539	0.024591865	0.326992252	0.050433512	0.224093802	0.101746781	0.081398672	2.45132912	0.000345877	0.685425731	0.984569253	0.022014309	2.360406307	0.000212504	0.051514437	0.124749897	1.496522374	2.924598783	0.000317591	0.060914028	0.073312894	0.093308349	0.043399638	0.000317591	0.000345877	0.000212504	0.208444898	0.055928035	0.042990465	0.699706883	0.000317591	0.208702269	0.297646648	0.068123352	0.063912941	0.000317591	0.23713337
	2019	Tottori	Jul	129	GmWMC129	W3	128	3	0.910444773	0.473087598	0.00022169	0.445898931	0.495801631	0.025805321	0.391560083	0.054764912	0.148574575	0.085904939	0.038833301	2.488391296	0.020924586	0.962988148	1.966049289	0.000259397	2.757781325	0.00022169	0.064688229	0.119875656	0.500412862	2.346381999	0.035117544	0.038250437	0.047591621	0.058213522	0.040569635	0.00024286	0.000250294	0.007714818	0.212711714	0.056048986	0.11188578	0.360150353	0.00024286	0.259930418	0.321813678	0.189916456	0.090333141	0.009301535	0.123845518
	2019	Tottori	Jul	71	GmWMC071	W3	129	3	0.956243272	0.35997774	0.000211582	1.22704521	0.3814095	0.011221744	0.328067815	0.04140925	0.282400431	0.081035905	0.076640508	2.991873991	0.032669537	0.960455279	0.925727629	0.000252953	2.928548759	0.000211582	0.058752771	0.078226749	0.452718873	2.714262648	0.034368565	0.035648689	0.041086844	0.020704625	0.055042623	0.000278288	0.000269107	0.000211582	0.532848105	0.035072409	0.09045238	0.218878249	0.000278288	0.193353068	0.350141927	0.125368732	0.127836219	0.034368565	0.167034446
	2019	Tottori	Jul	73	GmWMC073	W3	130	3	0.044638736	0.595673919	0.000222732	1.330085637	0.715790368	0.01597354	0.363135224	0.329790758	0.20032306	0.096465243	0.078645172	13.78082041	0.022588585	0.718185833	3.343441207	0.000253878	2.60142103	0.000222732	0.000283134	0.074173246	2.073427925	3.195169478	0.000276045	0.039916082	0.061298451	0.082923867	0.053441316	0.026334677	0.000256397	0.007728801	1.263982003	0.044282114	0.179846542	0.447747671	0.024291945	0.375339726	0.36120466	0.241953293	0.150230754	0.062634572	0.130583047
	2019	Tottori	Jul	192	GmWMC192	W3	131	3	1.229849135	0.541616029	0.000220765	1.727306305	0.597963659	0.010910021	0.37591272	0.08348629	0.226070404	0.093604433	0.105456366	3.2132766	0.000284115	1.386756772	4.420018797	0.000311614	5.019471488	0.000220765	0.071303258	0.104510818	1.141748707	3.273659687	0.023416208	0.034011903	0.04495614	0.151760387	0.082608831	0.000278102	0.000284115	0.011126565	0.380334238	0.050971178	0.061466165	0.732362155	0.000278102	0.461090434	0.402552978	0.294732744	0.137155388	0.038878692	0.217404892
	2019	Tottori	Jul	57	GmJMC057	W3	132	3	1.334692861	0.415951076	0.000260139	1.678258974	0.523497901	0.000311342	0.326660232	0.07168802	0.23677574	0.105096121	0.067758552	6.684718003	0.056539743	0.890338132	1.646620278	0.000316867	3.407637679	0.000260139	0.058786172	0.17517501	0.876997755	2.805909275	0.038403117	0.054583278	0.037276342	0.116001849	0.069013594	0.000330207	0.000311342	0.000260139	1.218854868	0.055251822	0.123094765	0.5262315	0.000330207	0.304461534	0.406155065	0.219422798	0.093080406	0.028794083	0.196643731
	2019	Tottori	Jul	182	GmWMC182	W3	133	3	0.903700172	0.641650733	0.000250482	2.185742051	0.621254682	0.016685614	0.552715538	0.064608507	0.265502952	0.099591714	0.093979186	2.81801355	0.024496681	0.915170776	1.923905215	0.015176864	2.202439696	0.000250482	0.05301066	0.094049033	0.79080813	2.995526055	0.000349235	0.040057275	0.048833189	0.157889223	0.058197897	0.000349235	0.018079137	0.009618516	0.264634421	0.070440795	0.071953328	0.5	0.000349235	0.180204628	0.303310749	0.220542013	0.128025065	0.071034435	0.151234002
	2019	Tottori	Jul	46	GmWMC046	W3	134	3	3.056725239	0.722627521	0.000268976	1.089045433	0.432523874	0.02237349	0.321803599	0.016782163	0.170413171	0.105358007	0.352244652	3.820608617	0.084982323	1.109852365	4.468867667	0.00029656	3.275727581	0.000268976	0.027012278	0.085477553	1.160952094	3.08764709	0.000301296	0.047243146	0.028622101	0.092949684	0.034845789	0.000301296	0.000263838	0.018075206	0.760557319	0.03899045	0.035879945	0.303301501	0.000301296	0.186718379	0.687225068	0.215998795	0.133560709	0.057758361	0.153342832
	2019	Tottori	Jul	58	GmJMC058	W3	135	3	1.123873524	0.736765635	0.000216099	1.790591983	0.479410118	0.022917961	0.488851771	0.055871062	0.360083903	0.108006483	0.071544148	3.141628859	0.00038844	0.910942606	1.66701512	0.000315856	2.04732577	0.000216099	0.080418144	0.093403979	1.13027063	3.083980733	0.042704401	0.035819664	0.071271234	0.07141724	0.069046115	0.000317269	0.00038844	0.000216099	0.117860616	0.080791488	0.067911144	0.659958932	0.000317269	0.431401492	0.435927536	0.159269012	0.069105843	0.097972651	0.22292573
	2019	Tottori	Jul	134	GmWMC134	W3	136	3	0.959007388	0.394808228	0.000338914	0.50755825	0.522775559	0.00037886	0.356847888	0.000428964	0.188406895	0.114044601	0.076870281	1.489318806	0.068952453	0.950797872	1.915653947	0.026147238	3.104046635	0.000338914	0.112348092	0.131563143	1.932095058	2.817844289	0.000428964	0.03478895	0.060635676	0.016300618	0.060394846	0.000428964	0.00037886	0.000338914	0.260150478	0.128962352	0.035863007	0.512832498	0.000428964	0.129077477	0.288992793	0.152067605	0.096158749	0.018445436	0.138473196
	2019	Tottori	Jul	47	GmJMC047	W3	137	3	1.072787647	0.726700534	0.000211739	0.833272456	0.683083447	0.00033206	0.435862527	0.036180571	0.208965632	0.090857119	0.117171941	4.231688427	0.022082019	0.917265988	1.089898531	0.000319499	2.085542475	0.000211739	0.078873239	0.088349192	1.01009626	3.142819193	0.013553884	0.0235395	0.043010753	0.111058863	0.047860954	0.00027661	0.00033206	0.000211739	1.821567714	0.092018779	0.067060427	0.418506739	0.00027661	0.323426864	0.450486833	0.188730914	0.160290777	0.053109095	0.134517682
	2019	Tottori	Jul	15	GmWMC015	W3	138	3	1.224582701	0.418513233	0.000253126	1.176379932	0.500268948	0.026176024	0.344485015	0.020327655	0.179865326	0.092087278	0.130408563	7.858108448	0.030443854	1.080431177	0.940831434	0.014096497	4.451349162	0.000253126	0.047360467	0.08744158	0.853233831	2.431406487	0.000251269	0.047489824	0.033989908	0.052942359	0.067227522	0.000251269	0.000237102	0.012377867	2.108084848	0.030736918	0.089726185	0.452165672	0.000251269	0.297515175	0.360369868	0.179632142	0.175968853	0.035529424	0.23005975
	2019	Tottori	Jul	173	GmWMC173	W3	139	3	0.055920775	0.809262048	0.000216048	0.82920354	0.801660402	0.02806574	0.316434893	0.046580165	0.296207332	0.096033358	0.129466661	3.911055626	0.000421408	1.126969833	1.733468258	0.000376506	1.643369485	0.000216048	0.083474454	0.088657853	1.54606852	3.837378845	0.02578691	0.07429086	0.043203503	0.15267488	0.085993976	0.000409316	0.037294564	0.000216048	0.230544873	0.062368345	0.039403577	0.336954277	0.000409316	0.516982722	0.455118497	0.132700258	0.106852257	0.142687569	0.153813738
	2019	Tottori	Jul	66	GmWMC066	W3	140	3	1.900287604	0.204000257	0.00027377	0.98041415	1.153487505	0.063991947	0.375352315	0.1681408	0.261806155	0.08722315	0.150212156	17.33042491	0.025337935	1.080081277	3.731070496	0.000321564	3.168423358	0.00027377	0.142421982	0.100549812	1.182244666	2.73718723	0.014731369	0.109245204	0.066206639	0.020946632	0.057431346	0.010368732	0.000287604	0.011498344	1.659512142	0.087747109	0.33181027	0.337995773	0.023187713	0.390336497	0.545688161	0.26836192	0.187647644	0.05456284	0.173396606
	2019	Tottori	Jul	70	GmWMC070	W3	141	3	1.6679705	0.596453587	0.000247991	0.553402407	0.502275058	0.017586814	0.400435938	0.048447168	0.198829536	0.115811923	0.103682345	4.572625698	0.031680153	1.183937046	6.19334786	0.010853789	3.297143141	0.000247991	0.051877724	0.112602871	0.63119481	2.570929503	0.020003604	0.045653872	0.026595745	0.104853727	0.047296018	0.000300354	0.044967305	0.019219323	0.92813213	0.052710843	0.052422456	0.309568059	0.000300354	0.261980831	0.507899321	0.162671953	0.142431428	0.045713942	0.203696515
	2019	Tottori	Jul	179	GmJMC179	W3	142	3	0.052671951	0.44414977	0.000241955	0.95272593	0.686636071	0.019773289	0.343163158	0.029739378	0.233728231	0.061480765	0.093995759	5.143355611	0.04170573	1.190836621	1.50013659	0.000285168	3.543019598	0.000241955	0.031388297	0.120165338	0.589875728	2.960737521	0.022680302	0.035053815	0.03701579	0.059451915	0.096615051	0.008347425	0.000284099	0.019646746	0.88209533	0.059880894	0.134240288	0.633885155	0.000268406	0.29515043	0.44754006	0.218938723	0.110364421	0.037657353	0.189664479
	2019	Tottori	Jul	115	GmWMC115	W3	143	3	1.289792861	0.61109663	0.000244379	0.835556452	0.426435335	0.038172337	0.202788741	0.106766763	0.223905966	0.099608993	0.126034487	5.022342361	0.014030135	0.721386661	1.455891166	0.00037237	2.23030303	0.000244379	0.056124895	0.097542853	0.7151349	2.493359454	0.025212022	0.040533962	0.067901235	0.038125496	0.00037237	0.00025622	0.000288093	0.007600196	1.76815738	0.032692077	0.140776699	0.459397099	0.00025622	0.295122584	0.327013247	0.189910067	0.09852571	0.019754541	0.088617441
	2019	Tottori	Jul	222	C1322	W3	144	3	1.183039595	0.401578006	0.000230723	0.387075529	0.705899905	0.014146843	0.32874944	0.027726098	0.193076741	0.128443542	0.072118863	9.360904393	0.000263442	0.893152455	1.358931236	0.020877393	2.226731577	0.000230723	0.055499797	0.135633075	1.178992248	2.679496299	0.022739018	0.035426357	0.053411095	0.038682171	0.036603221	0.000258398	0.000263442	0.008813622	1.766900466	0.024060762	0.102970297	0.483575207	0.000258398	0.140941542	0.457984496	0.180129199	0.098603011	0.215400517	0.106720409
	2019	Tottori	Jul	34	GmJMC034	W3	145	3	1.330186112	0.338376746	0.000231621	1.231035046	0.805437765	0.045902264	0.307058119	0.131067832	0.219144536	0.071177097	0.100911337	17.3288785	0.047398781	0.854797141	1.326764779	0.026206312	2.191897902	0.000231621	0.071034617	0.197172995	0.799744932	3.615231824	0.000265696	0.037569413	0.102713339	0.052660945	0.018627945	0.000265696	0.021821942	0.011372585	1.573122713	0.029683213	0.205038663	0.388958177	0.009219651	0.237510884	0.46656216	0.222201557	0.136637011	0.065547201	0.139638659
	2019	Tottori	Jul	16	GmJMC016	W3	146	3	2.991245791	0.522579799	0.000214041	0.881871345	0.627845029	0.091795144	0.493283714	0.19844478	0.306397306	0.10047089	0.179035394	13.34267288	0.106432749	1.595828062	8.526385888	0.038998492	3.827076199	0.000214041	0.096960369	0.108957941	0.972660228	3.325252525	0.010830993	0.067701423	0.103974902	0.105162465	0.063118569	0.000308575	0.097465887	0.000214041	1.764297945	0.076064759	0.298724361	0.306922781	0.000308575	0.401311359	0.617119758	0.274786312	0.166306568	0.047829173	0.194648237
	2019	Tottori	Jul	98	GmJMC098	W3	147	3	2.079210305	0.533217616	0.000224876	0.488864813	0.919516672	0.035602504	0.452509931	0.163535212	0.230678945	0.111448425	0.18542208	8.478013192	0.033856988	1.62865614	1.752156623	0.000340344	3.597494884	0.000224876	0.067574182	0.124625225	0.927343594	3.099133261	0.062196016	0.043873676	0.034567146	0.097841295	0.048124702	0.000333133	0.000300951	0.010973937	1.762216375	0.063505659	0.122698073	0.408198226	0.000333133	0.376459612	0.631454461	0.273302685	0.176506577	0.232793657	0.167358854
	2019	Tottori	Jul	169	GmWMC169	W3	148	3	1.297979548	0.649207097	0.000252755	0.385392481	0.509018149	0.035543151	0.374796226	0.079107407	0.174949365	0.091472045	0.120393478	6.577447726	0.012102949	0.696460156	1.132087701	0.017208353	4.686128804	0.000252755	0.05568707	0.058125167	0.550892836	2.557698958	0.000242289	0.057277155	0.034776237	0.034574661	0.023394567	0.000242289	0.000246999	0.015974118	2.349181074	0.041088941	0.139076767	0.471761921	0.025779565	0.204959739	0.48203426	0.200227752	0.175600271	0.042449059	0.123153683
	2019	Tottori	Jul	37	GmJMC037	W3	149	3	1.647357364	0.341030982	0.000279501	0.324457664	0.817420698	0.07225645	0.348865755	0.137892774	0.180558506	0.099111186	0.146273519	15.04981232	0.000236055	0.652305295	0.943162231	0.029107003	2.585611269	0.000279501	0.000223859	0.062772964	0.411671664	2.066024597	0.000236077	0.055596213	0.066060755	0.068438821	0.053996355	0.000236077	0.053041569	0.000279501	3.26538655	0.058830113	0.132457299	0.431622305	0.000236077	0.343035196	0.495644373	0.213602776	0.158604016	0.098113742	0.181455515
	2019	Tottori	Jul	152	GmWMC152	W3	150	3	0.038194971	0.583406818	0.000238595	1.279455658	0.299814183	0.015809177	0.37388071	0.043511079	0.194136692	0.102786791	0.070732895	3.503140979	0.000252947	0.956805454	0.926947841	0.000251946	3.448773621	0.000238595	0.032993388	0.130533236	0.900121743	2.782313958	0.033503774	0.032822011	0.035651009	0.067129291	0.097276461	0.000243487	0.000252947	0.013432907	0.77364478	0.010673696	0.06654855	0.369409274	0.000243487	0.305003288	0.369880692	0.112783053	0.09096409	0.01266131	0.189811302
	2019	Tottori	Jul	30	GmJMC030	W3	151	3	2.305385414	0.647098516	0.000262075	0.565652509	0.559301607	0.022291395	0.458580179	0.038177624	0.266760384	0.114526823	0.071626298	3.363696655	0.000334706	0.739158016	6.147156984	0.000337382	2.855780067	0.000262075	0.03723733	0.04550173	0.908852364	2.79592998	0.000288351	0.043540946	0.041687268	0.056805075	0.093927126	0.000288351	0.067911772	0.000262075	0.733888933	0.036990111	0.053924598	0.595550062	0.019319493	0.189845031	0.540801615	0.118944637	0.131520396	0.056401384	0.218663186
	2019	Tottori	Jul	6	GmWMC006	W3	152	3	2.454664641	0.412972347	0.00026984	0.404308572	0.476645527	0.021006525	0.688835255	0.065543601	0.162182295	0.101945546	0.116053228	5.038929785	0.037007241	1.224292186	4.027509918	0.009989865	2.580857551	0.00026984	0.069093331	0.093403171	0.842978482	2.461219868	0.000283126	0.036636467	0.029015724	0.073980747	0.112031273	0.000283126	0.000297965	0.00026984	0.17148331	0.093128312	0.314134306	0.523962587	0.000283126	1.63904532	0.326302378	0.194195923	0.119393044	0.084711212	0.395310032
	2019	Tottori	Jul	1	GmWMC001	W3	153	3	2.317320517	0.298079481	0.000246342	0.496205675	0.536856606	0.04983213	0.444970795	0.266441778	0.109920434	0.109769917	0.246100388	4.582595683	0.008738445	0.759733178	3.781214778	0.011118796	2.925333793	0.000246342	0.0569067	0.091384077	1.115073427	3.410913857	0.034265858	0.056712405	0.054827802	0.018210871	0.095254562	0.016131078	0.000229959	0.000246342	0.586268907	0.070482154	0.14820288	0.31661866	0.012428032	0.511428966	0.703299769	0.185963933	0.141164684	0.026961219	0.162719036
	2019	Tottori	Jul	21	GmJMC021	W3	154	3	1.065174474	0.381527578	0.00025229	0.437119838	0.860512245	0.00026678	0.389472842	0.000261335	0.240796073	0.122410879	0.094969293	9.621847641	0.010191015	0.686502025	1.913885294	0.015983231	1.924464515	0.00025229	0.068095808	0.000261335	1.042676075	1.914950379	0.000261335	0.038912845	0.031227873	0.066196263	0.063644701	0.000261335	0.052769182	0.010495244	1.924388829	0.058329467	0.068144639	0.257611641	0.010009147	0.283881123	0.351391611	0.16333464	0.123226799	0.097608781	0.16561733
	2019	Tottori	Jul	87	GmWMC087	W3	155	3	1.260429592	0.466854169	0.000259269	0.383654562	0.445773863	0.033529104	0.475142692	0.040700844	0.177461604	0.113611615	0.081661259	4.702271252	0.011663496	0.821051265	1.375444368	0.011828409	2.833160487	0.000259269	0.064890964	0.089967554	0.327813108	2.608569774	0.000259572	0.080674886	0.050697724	0.122959117	0.077068657	0.000259572	0.000275733	0.000259269	0.55862069	0.065872553	0.106515626	0.369607895	0.000259572	0.412578929	0.34780013	0.249318624	0.127075927	0.019961064	0.327101773
	2019	Tottori	Jul	18	GmWMC018	W3	156	3	1.452465245	0.441155591	0.000266078	1.49989926	0.564473162	0.016032006	0.506490516	0.02851711	0.176265723	0.083681452	0.130505996	11.39947353	0.011973635	0.688476163	3.300260727	0.000308652	1.901152117	0.000266078	0.06863912	0.106814858	1.072740567	2.337679533	0.016115823	0.037233109	0.038825597	0.085931559	0.030679959	0.000292483	0.000287828	0.000266078	1.9281324	0.040185909	0.147452247	0.443575356	0.000292483	0.328958351	0.491079263	0.245890611	0.128747945	0.031149459	0.213021328
	2019	Tottori	Jul	88	GmJMC088	W3	157	3	0.047164812	0.436918346	0.000242978	0.895764543	0.667581752	0.026293262	0.144674086	0.000425713	0.339814928	0.090314899	0.033248191	2.40749255	0.033100974	0.772158365	1.098748486	0.019907745	1.056808242	0.000242978	0.055874041	0.147765006	1.424733929	2.861807509	0.000425713	0.06807152	0.063625353	0.1250745	0.032936797	0.000425713	0.000407647	0.000242978	0.121173097	0.121679451	0.000403714	0.336616875	0.000425713	0.163792752	0.287484036	0.089740315	0.102947113	0.220604513	0.173902409
	2019	Tottori	Jul	94	GmWMC094	W3	158	3	0.571651569	0.508222941	0.000252385	0.417268028	0.543850513	0.027329955	0.235452173	0.027578752	0.163186448	0.113245167	0.054045707	5.245398394	0.015865704	0.861519456	0.980578955	0.000347693	2.480616829	0.000252385	0.067636698	0.160006177	1.06571958	2.129203132	0.032489191	0.044904262	0.055383673	0.063032736	0.075797086	0.000308833	0.000255898	0.000252385	0.134874565	0.069995405	0.03908715	0.464941032	0.000308833	0.226291008	0.348733786	0.143545398	0.086108133	0.017479926	0.162521112
	2019	Tottori	Jul	10	GmWMC010	W3	159	3	0.766734703	0.579718967	0.000235599	1.255833372	0.351062412	0.021524331	0.317530269	0.021418789	0.169225774	0.087053834	0.029909614	1.30112298	0.012037853	0.851109285	3.108773894	0.00025364	0.843892096	0.000235599	0.035964702	0.118844152	0.828457957	1.990559911	0.000273898	0.04831553	0.043136314	0.052150096	0.059935068	0.000273898	0.008025235	0.000235599	0.133513959	0.066384068	0.029192994	0.440107707	0.017282936	0.182539314	0.226841961	0.041961107	0.061798502	0.026321556	0.153987104
	2019	Tottori	Jul	85	GmJMC085	W3	160	3	1.136224035	0.479183162	0.00023963	1.432779631	0.733437955	0.018460421	0.389386084	0.030911901	0.330405205	0.074764564	0.049590582	3.493472327	0.00033024	0.86217896	1.03998057	0.000329902	1.828592653	0.00023963	0.06886373	0.066493472	1.207011082	2.293352267	0.00032885	0.040382781	0.036318798	0.062086882	0.065881499	0.00032885	0.00033024	0.00023963	0.807864657	0.053955087	0.044875388	0.658521093	0.00032885	0.28242132	0.198625407	0.140353185	0.071030901	0.085501003	0.246293055
	2019	Tottori	Jul	133	GmJMC133	W3	161	3	0.053614654	0.405090816	0.008506763	1.567217024	0.902663105	0.031287257	0.441562195	0.026465941	0.314751255	0.102503165	0.094540028	7.133602528	0.025759601	1.215984902	1.283956613	0.000426367	1.325611354	0.000222109	0.067468027	0.227966994	1.497805478	2.75797536	0.020891854	0.054116924	0.036830176	0.103713132	0.040590091	0.000438904	0.000361285	0.000222109	0.034782222	0.087825805	0.000404727	0.556580864	0.000438904	0.354420319	0.28221559	0.104854284	0.178970374	0.182979284	0.272517071
	2019	Tottori	Jul	164	GmWMC164	W3	162	3	0.985787676	0.599440589	0.000239229	0.800192975	0.499701849	0.019401778	0.49821368	0.000253678	0.246538191	0.13932681	0.069228818	3.792998478	0.021096826	0.959436834	1.503642633	0.000263873	3.030764814	0.000239229	0.04848202	0.058269914	0.825215627	3.064229275	0.054185693	0.028285134	0.041326385	0.095814307	0.082170093	0.000253678	0.000260777	0.011674362	0.448290711	0.031967022	0.070415597	0.651836872	0.000253678	0.395754557	0.26920345	0.277118214	0.110134557	0.079350583	0.241009727
	2019	Tottori	Jul	68	GmJMC068	W3	163	3	1.39953003	0.588412173	0.000226331	0.601449073	0.749165692	0.035695303	0.454835371	0.046403712	0.213108792	0.113233597	0.08577121	6.556239282	0.018043472	0.944769495	1.570438404	0.015619345	2.48944164	0.000226331	0.069996292	0.073842429	0.730530616	2.259798025	0.042469485	0.030238071	0.054508115	0.077474024	0.083776485	0.000252194	0.000279744	0.000226331	0.532603037	0.042357169	0.149405288	0.222767335	0.000252194	0.424762917	0.409588419	0.262231413	0.13135001	0.018813679	0.179735362
	2019	Tottori	Jul	144	GmWMC144	W3	164	3	0.65317742	0.508266547	0.000246311	0.422753849	0.475410284	0.000255317	0.490438379	0.015507423	0.178083591	0.088795291	0.044717307	2.165548098	0.024535961	0.737670327	1.455853392	0.020428179	2.111505209	0.000246311	0.059545952	0.081858857	0.889338011	2.135930758	0.00025422	0.055623348	0.02833698	0.057377466	0.050243793	0.00025422	0.000255317	0.011084017	0.21059632	0.012062363	0.040891685	0.347866521	0.00025422	0.388439247	0.222950986	0.091976815	0.071444201	0.020515558	0.247734062
	2019	Tottori	Jul	5	GmJMC005	W3	165	3	1.096715908	0.577038762	0.000237614	1.239238188	0.386490395	0.030545721	0.45276523	0.010077501	0.199926749	0.104431508	0.069582743	5.414329246	0.013697961	0.738752789	6.886501871	0.000242565	1.917975526	0.000237614	0.053202965	0.04467692	0.766729851	2.026052985	0.00023994	0.033087794	0.028185178	0.048012093	0.041430165	0.00023994	0.00024417	0.000237614	0.87748604	0.065711859	0.088870527	0.243154536	0.00023994	0.230765474	0.357319385	0.143796339	0.06539053	0.026393454	0.175314369
	2019	Tottori	Jul	104	GmJMC104	W3	166	3	1.042985693	0.971447789	0.000217618	1.635301353	0.321365023	0.033242701	0.426231631	0.050756927	0.303910144	0.099799791	0.054947325	2.497919556	0.024017609	0.909375277	1.581246823	0.000336304	1.311781859	0.000217618	0.053253686	0.130197421	1.196269956	2.90794329	0.000295098	0.037123381	0.067647433	0.100451501	0.06608374	0.000295098	0.000323687	0.000217618	0.205671135	0.06227758	0.034824606	0.43200305	0.000295098	0.322360329	0.302416856	0.099330127	0.15918912	0.062442825	0.37829352
	2019	Tottori	Jul	136	GmWMC136	W3	167	3	0.981716001	0.694082454	0.000253633	1.898033027	0.488560819	0.000384926	0.533815774	0.044699236	0.246968705	0.108529688	0.068860086	3.505151213	0.072173679	0.881123297	1.888453016	0.000343843	1.809217034	0.000253633	0.061538001	0.063974742	0.634263875	3.340390315	0.027517448	0.036955799	0.071000779	0.070289133	0.110889523	0.000332336	0.000384926	0.000253633	0.201156568	0.056477211	0.097532491	0.45562077	0.000332336	0.541398822	0.452509139	0.276969093	0.064502605	0.021934197	0.258401016
	2019	Tottori	Jul	226	Houjaku Kuwazu	W3	168	3	0.642179753	0.525965569	0.00023839	1.081090839	0.248487994	0.023299475	0.365426274	0.000238407	0.258508641	0.12351006	0.048635117	3.981928716	0.010855437	0.640600787	1.118951977	0.000236804	3.296200057	0.00023839	0.02396642	0.063440219	0.679914173	2.506041496	0.018428895	0.023363929	0.033670338	0.097532483	0.052499467	0.000238407	0.000240697	0.008224468	0.226971489	0.040282542	0.049174039	0.156300776	0.000238407	0.280388004	0.215806413	0.159232328	0.059351869	0.097556324	0.181533722
	2019	Tottori	Jul	145	GmJMC145	W3	169	3	1.728041361	0.482606236	0.000255206	1.281241966	0.44836939	0.014881888	0.325516296	0.016974326	0.250992602	0.116042262	0.096359613	3.11918402	0.000285641	0.626473887	1.509912819	0.000353532	2.146615966	0.000255206	0.09341298	0.070655633	1.175472098	2.67102745	0.000303113	0.028765421	0.021472393	0.073565518	0.082125433	0.000303113	0.000285641	0.013347285	0.049203757	0.037617049	0.087730061	0.446787213	0.000303113	0.259533263	0.406565427	0.187293504	0.17229577	0.041253675	0.150646976
	2019	Tottori	Jul	823	GmWMC084	W3	170	3	0.969317041	0.606292606	0.000215694	1.464823567	0.432844742	0.014251781	0.396380733	0.039424026	0.151774126	0.092856218	0.073041863	3.816234106	0.023410143	0.716106369	1.303885015	0.000349589	1.307881455	0.000215694	0.048270955	0.080880218	1.031701794	2.363542866	0.000290309	0.035388724	0.000284616	0.095744063	0.087467226	0.000290309	0.000244876	0.000215694	0.289223933	0.054760211	0.043546321	0.333485129	0.010073739	0.256042315	0.293560936	0.252453115	0.111142735	0.066887302	0.218135514
	2019	Tottori	Jul	148	GmWMC148	W3	171	3	0.807838213	0.768390205	0.000255761	0.539073333	0.399503662	0.024278576	0.22358266	0.000246318	0.171415117	0.091434564	0.055741662	5.417853096	0.034508019	0.681388246	1.807352619	0.000248348	2.962786772	0.000255761	0.028344809	0.12783881	0.645130302	3.387018287	0.009433962	0.028597468	0.02917204	0.053697226	0.049719366	0.000246318	0.000261623	0.000255761	0.111921021	0.079097832	0.053842972	0.377582054	0.000246318	0.253852393	0.302404059	0.21498596	0.132040583	0.04083945	0.185071815
	2019	Tottori	Jul	100	GmJMC100	W3	172	3	0.831100303	0.667482373	0.000217023	1.123267872	0.430561043	0.013512893	0.262251078	0.000238863	0.211319629	0.10744824	0.044356861	3.274095306	0.018491328	0.601958677	0.896508297	0.01494924	2.605082686	0.000217023	0.032077242	0.095115251	0.575301565	2.334564559	0.014260122	0.021402126	0.032497037	0.049946256	0.064133937	0.000238863	0.000229421	0.007552411	0.630148878	0.039855788	0.049239431	0.307289609	0.000238863	0.285422593	0.237477607	0.161351965	0.131074674	0.084891914	0.154423236
	2019	Tottori	Jul	62	GmJMC062	W3	173	3	0.065611958	0.463950363	0.000262895	1.68514025	0.683447128	0.020414766	0.281309651	0.000358886	0.209453557	0.12250907	0.091336492	1.650373241	0.021611828	0.872918461	0.9710588	0.000331796	1.63510174	0.000262895	0.125343932	0.08728108	1.410134941	2.543983953	0.022573931	0.023255814	0.059173206	0.102784955	0.083114901	0.000358886	0.011194151	0.000262895	0.179241811	0.065457386	0.038554299	0.479398077	0.000358886	0.194085865	0.372990238	0.145169394	0.12327185	0.062984496	0.13691805
	2019	Tottori	Jul	14	GmWMC014	W3	174	3	1.768394576	0.293853039	0.000252111	0.433486439	0.665980972	0.010739283	0.238167104	0.017303155	0.198731409	0.106138913	0.137070698	8.630778642	0.034733158	0.576793673	1.340657799	0.000231873	2.239455439	0.000252111	0.034993805	0.112557896	0.365354365	2.307152231	0.000218474	0.038211133	0.037354777	0.054771476	0.038073597	0.000218474	0.000218723	0.000252111	2.070364301	0.041328689	0.132565044	0.375113958	0.013064756	0.18291776	0.312002971	0.199379533	0.142546577	0.015271345	0.118350831
	2019	Tottori	Jul	107	GmWMC107	W3	175	3	1.186935136	0.39318439	0.000252979	0.442150663	0.41886597	0.021637469	0.192411136	0.012393596	0.193816481	0.097978699	0.052066334	6.943060027	0.023115505	0.626891016	2.330931364	0.000221862	2.436059602	0.000252979	0.024094758	0.129735809	0.799629515	2.191296552	0.000220527	0.016782076	0.068546208	0.071141887	0.048987199	0.000220527	0.000242301	0.000252979	0.574287232	0.024274905	0.017474329	0.230521528	0.000220527	0.159312835	0.306267366	0.126626384	0.06690236	0.032130728	0.101572533
	2019	Tottori	Jul	111	GmJMC111	W3	176	3	1.102096508	0.412012295	0.007629295	0.601532366	0.709689764	0.031119624	0.354648264	0.055730454	0.000262391	0.094901577	0.100533368	6.864238324	0.018183726	0.802783921	1.270110701	0.000276909	2.965448099	0.000244529	0.051223179	0.08182646	0.631533758	2.459893469	0.033979446	0.070248471	0.049063824	0.028671784	0.06831335	0.009990894	0.000262391	0.010245751	1.076219587	0.030203635	0.078228782	0.482711494	0.00026018	0.253155257	0.430805256	0.154962924	0.080005467	0.031091453	0.148749705
	2019	Tottori	Jul	155	GmWMC155	W3	177	3	7.697025444	0.467623355	0.000232272	0.448541224	0.562851627	0.0264808	0.398377986	0.034092732	0.256335182	0.100480803	0.534948393	7.120059896	0.042234544	1.428472111	4.426309983	0.000252646	2.885908067	0.000232272	0.043160507	0.040643885	0.86012621	2.899077577	0.046419595	0.026739398	0.030557088	0.028236804	0.101260706	0.000267394	0.000259108	0.01386663	0.083246231	0.0641754	0.041230006	0.361003861	0.000267394	1.186272478	1.212738649	0.138055511	0.122421401	0.039868442	0.219775095
	2019	Tottori	Jul	120	GmWMC120	W3	178	3	1.152932561	0.865575687	0.000223959	0.341220623	0.367215391	0.017506121	0.297764251	0.043443971	0.24838097	0.125999418	0.097748935	8.35343293	0.000228838	0.698280718	2.629239389	0.000265661	2.457682919	0.010078162	0.062475208	0.055814687	0.4608486	1.957710703	0.015863359	0.037788143	0.041600555	0.031050722	0.066494873	0.000225332	0.000228838	0.000223959	0.664867528	0.053798096	0.141387346	0.391833598	0.000225332	0.247671571	0.287974042	0.122918497	0.136428996	0.022420514	0.105082496
	2019	Tottori	Jul	163	GmWMC163	W3	179	3	0.927569469	0.356011692	0.000228807	0.453397756	0.429834355	0.021041147	0.257703954	0.000212139	0.182490203	0.086763528	0.059992787	4.405439233	0.032040435	0.687604743	2.944359635	0.000218131	1.914426267	0.000228807	0.049101142	0.130825855	0.571755871	2.014739936	0.0205138	0.000212139	0.032331564	0.037866735	0.074666259	0.000212139	0.000222658	0.012012356	0.323464135	0.038027752	0.07589601	0.459408964	0.000212139	0.343560741	0.442478627	0.217993593	0.125566771	0.113706273	0.176678839
	2019	Tottori	Jul	177	GmJMC177	W3	180	3	0.919339639	0.531279377	0.00027049	1.891591917	0.755064935	0.02422254	0.31224041	0.022757268	0.181669052	0.091804166	0.089316925	2.74321384	0.02572336	0.706616729	1.05987013	0.017042181	1.866432242	0.00027049	0.030876623	0.308257535	0.787230248	3.345153747	0.000356697	0.057535224	0.063344156	0.079044052	0.081359736	0.000356697	0.000349028	0.00027049	0.120205572	0.061266234	0.045032468	0.499675325	0.000356697	0.20299466	0.457321206	0.175209559	0.091720779	0.033993223	0.13720289
	2019	Tottori	Jul	118	GmWMC118	W3	181	3	0.922775541	0.855743821	0.012189459	1.244183847	0.514375738	0.013267043	0.253532924	0.06660634	0.214920695	0.127327606	0.074421411	5.307173412	0.036342511	0.588817594	0.880084023	0.000259081	1.307383329	0.00023218	0.031560982	0.050564879	0.571816387	2.184792888	0.000274213	0.043078864	0.035998425	0.087446528	0.053603814	0.000274213	0.000270205	0.00023218	0.545925238	0.014940265	0.038309046	0.699986871	0.000274213	0.149423113	0.364648459	0.228885598	0.089982933	0.038417243	0.116214975
	2019	Tottori	Jul	137	GmJMC137	W3	182	3	1.2106663	0.818998086	0.000258031	0.517265098	0.497600375	0.000229284	0.274544871	0.049914153	0.18386298	0.115752806	0.064974246	4.178685308	0.041064796	0.82315428	0.967154395	0.017099259	2.330821829	0.008953683	0.029287136	0.099043414	0.767132696	1.947287568	0.018690213	0.020014717	0.023504624	0.033725779	0.02691232	0.000245278	0.000229284	0.021906851	0.736395304	0.04014983	0.085520309	0.280135784	0.000245278	0.203512634	0.345106696	0.283590876	0.093409809	0.016556291	0.116866144
	2019	Tottori	Jul	82	GmJMC082	W3	183	3	1.063883911	0.713218532	0.000234302	0.36653755	0.732828556	0.023269931	0.224316355	0.042591918	0.157512864	0.086621368	0.081300813	5.149587429	0.022142568	0.704253125	0.834823275	0.000350717	1.662980319	0.000234302	0.042598543	0.137392307	0.516138818	2.710354397	0.01510739	0.039861667	0.02494194	0.095680136	0.055062603	0.000303361	0.000289067	0.000234302	0.775749766	0.043934718	0.074953075	0.46349378	0.000303361	0.146239232	0.38626987	0.131628443	0.082811058	0.024754277	0.131583512
	2019	Tottori	Jul	127	GmWMC127	W3	184	3	0.091621532	0.827186976	0.000236765	1.26394142	0.639476711	0.031407909	0.281430603	0.057172069	0.252080244	0.104673738	0.055983862	4.037331786	0.04175618	0.882533366	2.331052329	0.000275005	1.370536983	0.000236765	0.058568143	0.206968968	0.831164166	2.620956761	0.029345934	0.028323524	0.042610696	0.046340048	0.038115667	0.000276327	0.000302581	0.008239417	0.169973482	0.062708453	0.148504888	0.420557792	0.000276327	0.199975794	0.42979911	0.266931941	0.107648074	0.138605654	0.112832461
	2019	Tottori	Jul	2	GmJMC002	W3	185	3	1.910615934	0.809142953	0.00020879	0.728736599	0.637171787	0.056968678	0.324616355	0.05396619	0.544124448	0.081762188	0.079706265	2.444312706	0.019045617	1.229327622	7.790252274	0.000420946	0.8130285	0.00020879	0.00034323	0.102004131	1.170083378	2.871137271	0.000382468	0.084716591	0.089136777	0.044633978	0.043146994	0.000382468	0.024637376	0.00020879	0.118363086	0.077295349	0.152394028	0.540449631	0.037940794	0.244565903	0.333856039	0.088770749	0.14182255	0.030979882	0.179398781
	2019	Tottori	Jul	19	GmWMC019	W3	186	3	1.608416053	0.483229618	0.00026058	0.320445085	0.542371522	0.037463977	0.298110791	0.034913614	0.233989753	0.12486971	0.115825847	4.434941258	0.02529619	1.174263994	15.36118015	0.000224653	2.25356994	0.00026058	0.029049413	0.054623359	0.71430546	2.521000107	0.000276434	0.04691085	0.026804565	0.054125777	0.047289556	0.000276434	0.064761447	0.011856369	0.905096936	0.052967744	0.059141078	0.534514551	0.000276434	0.206185292	0.536475466	0.233282654	0.119377856	0.042045612	0.070605187
	2019	Tottori	Jul	36	GmWMC036	W3	187	3	0.047304425	0.487191162	0.000238806	1.328438177	0.510387679	0.028899006	0.38831825	0.05662847	0.165093554	0.095976119	0.097204386	3.800948335	0.036089057	1.446211597	22.33912292	0.018644108	2.224668657	0.000238806	0.034329719	0.093574039	0.700755705	2.349175504	0.000246962	0.033364615	0.025693312	0.055196088	0.051355173	0.000246962	0.000277608	0.016071642	0.732155224	0.052034354	0.055392957	0.313333653	0.000246962	0.266364999	0.514965919	0.183443643	0.099462624	0.119307518	0.188301593
	2019	Tottori	Jul	53	GmJMC053	W3	188	3	1.0388449	0.79954532	0.000234505	0.813879832	0.994422227	0.020680019	0.352026083	0.000314713	0.263934172	0.105808691	0.086042486	6.161132966	0.023847229	0.94404406	2.0567249	0.000329478	2.485050301	0.000234505	0.031852943	0.086420142	0.463225806	2.385002329	0.000314713	0.066593234	0.041394794	0.065712038	0.032288887	0.000314713	0.000310511	0.000234505	1.108482049	0.070160668	0.05879464	0.636287097	0.000314713	0.254463593	0.352793076	0.224925256	0.150564793	0.033422502	0.181679863
	2019	Tottori	Jul	22	GmWMC022	W3	189	3	0.01914849	0.214931916	0.000278567	1.181690436	0.642162309	0.02307047	0.376384228	0.02117897	0.138527685	0.085157948	0.091322358	6.504577801	0.010339765	0.748380244	1.093263191	0.034438538	2.38670678	0.000278567	0.047640643	0.147849177	0.838937865	1.663108221	0.000212427	0.040021243	0.036575134	0.058523633	0.038239134	0.000212427	0.000209732	0.000278567	2.4709176	0.035509399	0.077095757	0.283190857	0.009601699	0.32426594	0.312161445	0.13960701	0.108682343	0.028359002	0.20272651
	2019	Tottori	Jul	147	GmWMC147	W3	190	3	0.033012072	0.678300306	0.000264606	0.441701028	0.620090925	0.020939937	0.346589498	0.013413198	0.192135725	0.104043184	0.06194645	5.809757846	0.022678722	0.727921978	1.395885239	0.000246475	2.435356689	0.000264606	0.016489867	0.102774791	0.314774996	2.720577277	0.012517278	0.060359392	0.051267562	0.073951774	0.035122745	0.000255977	0.000248398	0.000264606	0.535827688	0.061310456	0.081884263	0.413222716	0.000255977	0.262531671	0.319203399	0.162699022	0.128220276	0.036451134	0.129216553
	2019	Tottori	Jul	65	GmJMC065	W3	191	3	1.066802233	0.457269447	0.000302042	1.162138191	0.595431796	0.000216328	0.260416216	0.03055134	0.186691472	0.103811768	0.06138088	5.952377339	0.027754943	0.560571573	1.409161123	0.007970584	2.680409569	0.000302042	0.052169794	0.120030349	0.454046535	1.805931727	0.014871017	0.0179565	0.063827158	0.042640364	0.042387978	0.008775923	0.000216328	0.000302042	1.553370787	0.01590015	0.044858196	0.391778057	0.019600405	0.208194523	0.392336874	0.250935761	0.053261384	0.139580172	0.109765067
	2019	Tottori	Jul	64	GmJMC064	W3	192	3	0.677388993	0.502631349	0.000235516	0.552596612	0.245491686	0.032250028	0.376314915	0.026185548	0.201195881	0.130051813	0.035933891	2.676445004	0.015502159	0.767479528	0.71932655	0.010089262	1.84955252	0.000235516	0.054724297	0.121419359	0.409520382	2.301932233	0.026635472	0.068358379	0.037783965	0.053570893	0.022649958	0.000299949	0.000276824	0.013188884	0.750235516	0.061984439	0.020167061	0.571833771	0.011488047	0.209860481	0.313566694	0.08164612	0.05282469	0.153963826	0.212739453
	2019	Tottori	Jul	55	GmJMC055	W3	193	3	0.042875747	0.130552975	0.000241313	0.554245834	0.403901607	0.000333923	0.031923064	0.000299751	0.224129295	0.109917954	0.086568148	0.658253649	0.000333923	0.587932016	0.200847408	0.000344104	0.000241313	0.000241313	0.05452245	0.000299751	0.703546057	2.116439042	0.012559576	0.029555469	0.064085212	0.037349	0.000344104	0.000299751	0.000333923	0.000241313	0.000241313	0.070058259	0.000294239	0.36359089	0.000299751	0.000333923	0.337969485	0.000299751	0.074707232	0.000299751	0.000333923
	2019	Tottori	Jul	174	GmWMC174	W3	194	3	0.884158811	0.600835674	0.000246148	0.950283256	0.499772469	0.038410004	0.256011847	0.031513516	0.167908606	0.089080884	0.080205272	3.837999325	0.018828894	0.690960343	1.210216155	0.000236066	2.516368828	0.000246148	0.038794084	0.148508649	0.262781285	2.188476999	0.011444129	0.033440948	0.022434585	0.063798005	0.030995491	0.000240929	0.000235067	0.01385812	0.253876828	0.023390216	0.051968146	0.232104664	0.000240929	0.217131708	0.30159495	0.13913651	0.075767918	0.048258083	0.135821913
	2019	Tottori	Jul	9	GmJMC009	W3	195	3	1.063844998	0.356871711	0.000222787	0.286890054	0.400354242	0.018825384	0.184477765	0.060064586	0.174835942	0.12217618	0.10262648	4.699935414	0.038622283	0.630290635	3.242248417	0.012445	2.238225727	0.000222787	0.034263727	0.09270183	0.714553283	1.467885031	0.000215285	0.030699677	0.022679615	0.031862217	0.023013545	0.008137783	0.03653261	0.013344918	0.813794947	0.017284554	0.13876504	0.467191922	0.022002153	0.146863658	0.401291712	0.108116254	0.108878438	0.027427341	0.082120468
	2019	Tottori	Jul	128	GmJMC128	W3	196	3	1.085802106	0.500271088	0.000238339	1.079066117	0.38453809	0.037364027	0.216053016	0.019081956	0.180236741	0.117096075	0.110578614	3.397467464	0.026071981	0.604313225	0.723125877	0.016536394	1.857449293	0.000238339	0.010927589	0.059993845	0.332197503	2.036077867	0.000219838	0.045220718	0.054240198	0.033745164	0.029571228	0.000219838	0.000217993	0.000238339	1.745739686	0.03238502	0.045699094	0.27285478	0.000219838	0.154884137	0.325932114	0.106533591	0.089158241	0.041219662	0.08122425
	2019	Tottori	Jul	188	GmWMC188	W3	197	3	0.917570912	0.507562889	0.000227159	0.4445079	0.926665912	0.000237959	0.259470779	0.016718024	0.200742433	0.088637499	0.058915513	3.221358598	0.000237959	0.604815343	1.908111777	0.000269622	1.652991686	0.000227159	0.046249576	0.120636527	0.37039507	1.804397487	0.015246286	0.020328382	0.049869895	0.107298901	0.043139475	0.000229959	0.031505806	0.010335741	0.28992322	0.008598258	0.076999661	0.496911415	0.000229959	0.222301542	0.329278388	0.171871407	0.089150356	0.032401233	0.084356558
	2019	Tottori	Jul	130	GmJMC130	W3	198	3	0.834825871	0.514708845	0.000228896	0.442210003	0.637160752	0.024142446	0.243728725	0.069819979	0.169887405	0.086820179	0.061207201	1.646099541	0.024980361	0.537310272	1.161169102	0.000251864	1.135758103	0.000228896	0.033059069	0.104412284	1.316107777	1.99423933	0.000235322	0.055135898	0.055949896	0.052123779	0.034933508	0.000235322	0.000261849	0.000228896	0.414988097	0.047107945	0.081738917	0.292300135	0.000235322	0.259806232	0.189339922	0.092693258	0.084047648	0.019508177	0.078659335
	2019	Tottori	Jul	121	GmJMC121	W3	199	3	0.713458097	0.275338785	0.000283094	0.703873336	0.563738254	0.024659529	0.256149716	0.000278334	0.216658073	0.098007021	0.106852594	1.923096192	0.038066062	0.565742596	0.561275897	0.000295238	1.348063639	0.000283094	0.069596966	0.050684703	1.298207526	2.184355	0.000278334	0.000278334	0.099852825	0.092546204	0.03973901	0.000278334	0.000303315	0.010842487	0.568140641	0.036510812	0.037190083	0.322681988	0.000278334	0.24089296	0.296203518	0.135715876	0.081965357	0.051130038	0.134823622
	2019	Tottori	Jul	183	GmWMC183	W3	200	3	0.000201918	0.523013773	0.000251718	0.3113579	0.312335299	0.009914185	0.252317012	0.071057264	0.207733468	0.126991718	0.04363674	4.841151496	0.015709238	0.606503055	1.241623792	0.009522222	2.531653535	0.000251718	0.035700841	0.089158124	0.306554831	1.909298334	0.024769597	0.02491457	0.020998034	0.039950295	0.041651908	0.000207104	0.000201918	0.01049664	0.416517734	0.03689296	0.061383695	0.349855691	0.000207104	0.176274609	0.214642228	0.126436782	0.057138077	0.025577301	0.136294801
	2019	Tottori	Jul	13	GmJMC013	W4	1	3	1.609089109	0.30680459	0.000204336	0.264443879	0.472188122	0.049800628	0.448912644	0.15225391	0.225248155	0.07325446	0.153812736	5.38252581	0.025706287	1.109603394	14.74114085	0.052367868	3.166962954	0.000204336	0.060288622	0.092149647	0.72700092	2.483611889	0.027215578	0.047326996	0.053332242	0.030742104	0.050589947	0.000255545	0.077599615	0.011504117	0.262960011	0.038601086	0.121286521	0.430013367	0.008841869	0.526993015	0.361673311	0.151231729	0.116130616	0.052795666	0.119679873
	2019	Tottori	Jul	55	GmJMC055	W4	2	3	1.644243208	0.248159832	0.000214399	1.341009056	0.613524421	0.000323415	0.482729625	0.000314149	0.229786546	0.077526693	0.174415682	6.647398844	0.06335705	0.9364476	4.783977883	0.000339202	2.325607821	0.000214399	0.079125489	0.077469213	1.107690374	3.335446313	0.030975119	0.046305604	0.056881375	0.134110329	0.034835996	0.000314149	0.05274903	0.000214399	0.356588482	0.05977311	0.068035209	0.513298802	0.000314149	0.290653299	0.390958784	0.130152048	0.124471702	0.077155064	0.27648771
	2019	Tottori	Jul	72	GmWMC072	W4	3	3	1.629067805	0.54494829	0.000198318	0.530666792	0.65402181	0.04149864	0.954726625	0.336010112	0.201889712	0.067943836	0.195008303	12.61969911	0.039271312	0.831536422	8.643815826	0.000274326	5.041785658	0.000198318	0.088917886	0.094554738	0.726348923	2.54820407	0.028205319	0.017027288	0.051332836	0.012194215	0.031190848	0.00024785	0.03875551	0.018284944	1.026911788	0.02709945	0.129508808	0.39039053	0.00024785	0.665033293	0.598111384	0.554043671	0.154045111	0.096289687	0.318437588
	2019	Tottori	Jul	81	GmJMC081	W4	4	3	0.307453869	0.317371189	0.000211434	0.526657428	0.227562225	0.025344614	0.052002042	0.013109724	0.209430384	0.05290088	0.033227572	0.162825564	0.000364671	0.423451065	0.160505124	0.000395429	0.182171854	0.000211434	0.059956076	0.13929082	1.432899829	2.331011597	0.000348663	0.02789303	0.054941435	0.192810571	0.000395429	0.000348663	0.000364671	0.000211434	0.000211434	0.093704246	0.000366032	0.385285505	0.000348663	0.029684195	0.220320073	0.000348663	0.110578331	0.058540497	0.012617606
	2019	Tottori	Jul	39	GmJMC039	W4	5	3	1.921940838	0.506449642	0.000199025	0.910661843	0.624535434	0.052096191	0.889593531	0.210045499	0.244988295	0.06924072	0.196252642	7.001683803	0.091636518	0.954035754	6.523299768	0.015917502	2.52112648	0.000199025	0.042883009	0.095081145	0.702719163	3.556288572	0.028158922	0.057356787	0.057272641	0.116576506	0.026589055	0.016193172	0.014854224	0.000199025	0.580097522	0.033734634	0.131063181	0.50948191	0.024003153	0.549350926	0.493569305	0.271378927	0.164988406	0.264392935	0.287422856
	2019	Tottori	Jul	61	GmJMC061	W4	6	3	0.255973352	0.205046481	0.000230378	0.47072577	0.294512232	0.014412914	0.015726091	0.000332779	0.228076356	0.090860921	0.03843594	0.206988353	0.014380885	0.346622296	0.058580708	0.000332005	0.000230378	0.000230378	0.076337036	0.128186356	1.308685524	2.148709243	0.000332779	0.047554077	0.078613489	0.149617304	0.000332005	0.000332779	0.000320287	0.000230378	0.000230378	0.050719359	0.000303527	0.439446367	0.000332779	0.000320287	0.000332779	0.000332779	0.071510957	0.055141431	0.000320287
	2019	Tottori	Jul	37	GmJMC037	W4	7	3	0.880363394	0.294442021	0.000204215	0.494401528	0.395195528	0.020513266	0.563261291	0.035116153	0.233804936	0.073088548	0.170860701	4.198697717	0.036860226	0.532713469	4.345885083	0.000311546	2.709197843	0.000204215	0.067637054	0.095055304	0.43308027	2.37820791	0.017003611	0.064687651	0.057484904	0.032812989	0.044364135	0.000284341	0.046523739	0.000204215	0.439981212	0.059357118	0.135168631	0.302138544	0.000284341	0.238839221	0.295999318	0.154112997	0.089338924	0.043845432	0.1827677
	2019	Tottori	Jul	22	GmWMC022	W4	8	3	1.011713158	0.206648404	0.000207762	0.859832545	0.494344308	0.0254002	0.369832111	0.061690408	0.19487224	0.062494806	0.133085166	8.044928347	0.021929634	0.81017343	11.01701306	0.029872163	3.936881908	0.000207762	0.055729262	0.073481947	0.997719155	2.113031973	0.019107458	0.034105091	0.04267059	0.026875242	0.017697191	0.000215174	0.00021691	0.009432394	0.96004737	0.014553062	0.108009932	0.232067317	0.000215174	0.260487614	0.392649654	0.143413522	0.109918153	0.03901106	0.201444623
	2019	Tottori	Jul	54	GmJMC054	W4	9	3	0.24990572	0.472965538	0.000223339	0.542509952	0.737788698	0.038801592	0.029164048	0.000450288	0.242949927	0.088017867	0.060113473	0.252701729	0.000419024	0.590778098	0.056167076	0.000500175	0.000223339	0.000223339	0.126437346	0.290435879	1.618831052	1.944437461	0.000450288	0.060878963	0.082604423	0.161293228	0.015555444	0.000450288	0.000419024	0.000223339	0.000223339	0.059115479	0.0004914	0.684520885	0.000450288	0.000419024	0.319614553	0.000450288	0.183882064	0.043722983	0.000419024
	2019	Tottori	Jul	155	GmWMC155	W4	10	3	1.499014421	0.181334177	0.000209135	1.33756095	0.929312562	0.034547152	0.687026663	0.097659766	0.177196805	0.071084992	0.144252661	15.79647377	0.029074593	1.67771483	20.91065395	0.022798556	3.242492053	0.000209135	0.162874144	0.092179806	1.024011225	2.378332815	0.03060306	0.050405041	0.070777143	0.093000477	0.064020453	0.000264732	0.060094408	0.00949473	0.318826334	0.08010645	0.11251981	0.420416829	0.000264732	0.781564478	0.714115529	0.228252237	0.202613402	0.039021549	0.361863264
	2019	Tottori	Jul	150	GmWMC150	W4	11	3	0.696227443	0.331270735	0.000229022	0.762504542	0.454944823	0.038906382	0.181452101	0.044720801	0.231318881	0.062293881	0.047385671	0.758109474	0.035545598	0.579410053	1.528642722	0.000372759	1.262779406	0.000229022	0.096822942	0.100346127	1.172481392	2.025099915	0.000306307	0.060158667	0.04357911	0.104297485	0.023632907	0.000306307	0.000302773	0.010397582	0.0911048	0.103219231	0.000351444	0.499332256	0.000306307	0.163043478	0.293196925	0.054614513	0.138539397	0.063589304	0.156049413
	2019	Tottori	Jul	65	GmJMC065	W4	12	3	0.506812119	0.229894997	0.000224331	1.974323552	0.599318912	0.083317454	0.028391768	0.000368772	0.332936357	0.051663414	0.000368772	0.24132463	0.000476372	0.4927905	0.04817925	0.022524192	0.000224331	0.000224331	0.117758601	0.136482649	1.501309142	3.364662729	0.000368772	0.063982004	0.090321582	0.136224509	0.000411777	0.000368772	0.000476372	0.000224331	0.000224331	0.046437831	0.000386982	0.461205062	0.000368772	0.000476372	0.212339123	0.000368772	0.126852676	0.020651252	0.000476372
	2019	Tottori	Jul	41	GmJMC041	W4	13	3	1.637441773	0.345228742	0.000203091	0.473014938	0.49860835	0.044118434	0.361728329	0.148795768	0.195373989	0.080139727	0.133899485	3.858694139	0.032258928	1.797661144	12.6601723	0.014806309	2.255793172	0.000203091	0.084267727	0.108422665	0.781818182	2.230658029	0.022358346	0.07673674	0.045858184	0.119393011	0.021031003	0.000278435	0.000267709	0.010682589	0.513698491	0.029052353	0.109131875	0.328455931	0.000278435	0.351394764	0.453737992	0.147821245	0.171981445	0.056160379	0.180703539
	2019	Tottori	Jul	15	GmWMC015	W4	14	3	0.612023909	0.320400965	0.000215531	1.253356819	0.487273713	0.02477549	0.430019347	0.074985958	0.216482342	0.082569994	0.08865381	1.673500593	0.044093442	0.703675966	2.02927799	0.000309387	1.878957691	0.000215531	0.063375403	0.076140548	1.483118018	2.281424158	0.017225239	0.081445422	0.076387843	0.086032578	0.024101231	0.000312051	0.000288759	0.000215531	0.30943811	0.06135727	0.000301214	0.364016988	0.000312051	0.231353412	0.297821881	0.072520751	0.087743607	0.06899457	0.204325604
	2019	Tottori	Jul	153	GmWMC153	W4	15	3	1.514973532	0.341100904	0.000179128	0.911444416	0.533432461	0.038013612	0.991051172	0.145487522	0.126014621	0.084011034	0.134054228	5.676768372	0.029568944	0.979222628	8.906509921	0.009560087	3.247304124	0.000179128	0.136633985	0.000229584	0.542737103	2.475195362	0.023830842	0.069380352	0.056038288	0.090548018	0.041775587	0.000229584	0.010562138	0.015243793	0.580697166	0.018400632	0.04309744	0.261837275	0.000229584	0.814040837	0.428771495	0.20299837	0.138330003	0.322680625	0.247290144
	2019	Tottori	Jul	152	GmWMC152	W4	16	3	0.065979015	0.515579936	0.00021846	0.351917719	0.754879889	0.052166696	0.577894362	0.02438586	0.155255202	0.094068815	0.168753745	17.57016177	0.058657893	1.147753146	12.74159472	0.033506758	1.943069361	0.00021846	0.081393335	0.123786699	1.142360695	3.540873792	0.000299581	0.04706411	0.049602929	0.043768724	0.027088164	0.000299581	0.05450827	0.011403605	0.379486619	0.000247396	0.036936246	0.215110957	0.000299581	0.417867093	0.499430797	0.250718993	0.10682566	0.074505692	0.22354615
	2019	Tottori	Jul	24	GmWMC024	W4	17	3	1.22861708	0.696158324	0.000182183	0.705872762	0.621040887	0.04894512	0.560537385	0.159813277	0.246421235	0.057496812	0.128132079	3.193073385	0.066423191	1.536006041	14.55549957	0.031819946	2.335106577	0.000182183	0.17923985	0.164412714	2.246378801	2.461212378	0.037344683	0.059003226	0.0696444	0.086805794	0.051328183	0.000343242	0.000326083	0.000182183	0.393878666	0.036927728	0.115822056	0.394579614	0.000343242	0.527831219	0.289249674	0.15133521	0.198675497	0.036211986	0.183715394
	2019	Tottori	Jul	94	GmWMC094	W4	18	3	2.370947347	0.497657181	0.000201227	0.856001214	0.76740637	0.075893986	0.993399423	0.321717211	0.190759193	0.067853909	0.238585276	17.58005249	0.049314653	1.39219355	11.8812389	0.000264725	3.379857128	0.000201227	0.153386205	0.134455965	0.712195629	3.298568611	0.026584548	0.114394117	0.065147232	0.019282243	0.052945069	0.010004938	0.077815993	0.000201227	0.816681759	0.037952516	0.148907958	0.2502064	0.018294743	1.06929341	0.563368935	0.268911931	0.179555178	0.046646397	0.313615902
	2019	Tottori	Jul	124	GmWMC124	W4	19	3	1.449052013	0.348600752	0.000199988	1.309709689	0.497187125	0.044239413	0.42532698	0.040107629	0.116766366	0.07083575	0.069484014	2.658562836	0.023691237	0.673156062	3.711949338	0.000318735	2.675019499	0.000199988	0.103476898	0.037638493	0.642196898	3.072020007	0.043336499	0.073504274	0.067355283	0.096106363	0.049977689	0.000316556	0.012943999	0.000199988	0.104053757	0.036920901	0.072335455	0.484091119	0.012060779	0.300010139	0.383380817	0.24662868	0.139537028	0.027255461	0.253742945
	2019	Tottori	Jul	109	GmWMC109	W4	20	3	1.096495055	0.500698422	0.000203442	0.873666861	0.294191382	0.01849428	0.536406826	0.095526644	0.169623812	0.074581926	0.060595259	3.0705311	0.024141943	0.459788808	2.90766648	0.000232807	4.754221427	0.000203442	0.049401231	0.027535199	1.117626092	2.626211945	0.039654251	0.033995723	0.041925014	0.066743896	0.042440751	0.000222777	0.000242389	0.01574643	0.36808805	0.022092893	0.043066592	0.232143257	0.011740331	0.314645143	0.326390127	0.110274461	0.10997202	0.021720727	0.273657165
	2019	Tottori	Jul	59	GmJMC059	W4	21	3	0.796985049	0.28384755	0.000201284	0.500654887	0.689701616	0.037711603	0.413320153	0.000266759	0.182058569	0.068537268	0.057006429	8.786699389	0.026343754	0.815856163	3.482490676	0.00030248	2.686117429	0.006984562	0.092623291	0.121802225	0.566863179	2.635734585	0.013284605	0.048256729	0.070192706	0.063035186	0.040502117	0.000266759	0.064920301	0.007628671	0.260502003	0.033619975	0.038722545	0.21495545	0.000266759	0.318967009	0.295542455	0.160855763	0.174134894	0.028516552	0.220190288
	2019	Tottori	Jul	90	GmJMC090	W4	22	3	1.798377924	0.455410088	0.00019668	0.703229316	0.48370693	0.034568023	0.634513624	0.124030852	0.117501607	0.068464322	0.104758089	8.262606431	0.053286188	0.73621156	2.445625157	0.000232542	3.592301943	0.00019668	0.084121953	0.045156767	0.525132726	2.527965976	0.031753982	0.071201042	0.045675324	0.039286788	0.040671581	0.000200341	0.026779091	0.00818189	0.991365746	0.029849725	0.124347251	0.44749504	0.000200341	0.424311359	0.357728138	0.254893319	0.131758375	0.028227988	0.334355373
	2019	Tottori	Jul	112	GmJMC112	W4	23	3	0.367863707	0.265922939	0.000227046	0.4912337	0.378065738	0.02182094	0.035298579	0.000289277	0.182560751	0.068772137	0.017038387	0.11802482	0.000291724	0.351933814	0.057069317	0.00030315	0.000227046	0.000227046	0.068607438	0.094824843	1.159998843	1.710609994	0.000289277	0.028406954	0.026863111	0.134918569	0.00030315	0.000289277	0.000291724	0.000227046	0.000227046	0.032632171	0.000295849	0.174373539	0.000289277	0.017153359	0.145419306	0.000289277	0.067690305	0.032022911	0.000291724
	2019	Tottori	Jul	127	GmWMC127	W4	24	3	1.609375	0.493462232	0.00023467	0.865195468	0.577868597	0.041054532	0.587836155	0.147564662	0.226967131	0.086194354	0.116560296	11.06530064	0.035856574	1.03775613	4.259000437	0.023693266	2.522493136	0.00023467	0.000311974	0.095868324	1.02529392	2.740911355	0.000335909	0.051864293	0.052723529	0.075646624	0.049090611	0.000335909	0.061130478	0.008964401	0.369605519	0.055125725	0.053409871	0.199600674	0.01400739	0.723605578	0.485623111	0.29492778	0.125038997	0.023580786	0.334879233
	2019	Tottori	Jul	28	GmJMC028	W4	25	3	2.152716053	0.306681951	0.000196788	0.455204235	1.068720062	0.086251309	0.91496589	0.303530525	0.189741557	0.069879565	0.167189523	11.99193307	0.076683556	0.856712479	10.05756108	0.000238812	4.48844852	0.00612012	0.175600096	0.066701524	0.870381436	2.21533105	0.04892441	0.085823125	0.055500549	0.062195	0.070927067	0.000248979	0.040224191	0.015349496	1.108233627	0.0179293	0.271053547	0.493189542	0.008788965	1.438786198	0.503411015	0.28600239	0.2230726	0.034508515	0.340900727
	2019	Tottori	Jul	126	GmJMC126	W4	26	3	1.303895971	0.363794055	0.000208173	1.531766754	0.654880656	0.028541443	0.560973737	0.069164046	0.189909384	0.115744114	0.105889216	8.243050624	0.028746224	0.753347875	5.016150101	0.000262819	4.055207444	0.000208173	0.089003681	0.000253627	1.113269758	2.447217529	0.06429441	0.034417165	0.025412659	0.099294917	0.046808063	0.000253627	0.079890442	0.018381664	0.441055853	0.011340696	0.06887543	0.273631398	0.012402354	0.535273639	0.355128335	0.15303845	0.204755967	0.023764837	0.237341934
	2019	Tottori	Jul	48	GmWMC048	W4	27	3	2.707598372	0.657430977	0.000190749	0.867240502	0.676969765	0.021285617	0.710608887	0.348877786	0.286422999	0.079046257	0.238083908	6.307875327	0.058768657	1.125228012	11.76407778	0.000489524	2.937033858	0.000190749	0.148214754	0.108850821	1.45907685	3.708022388	0.069553494	0.086446189	0.085159792	0.212348323	0.041560603	0.036799112	0.133395522	0.008679065	0.465903672	0.081787869	0.142070361	0.377542992	0.000396542	0.77942673	0.477912602	0.236259814	0.195346746	0.066024268	0.274041723
	2019	Tottori	Jul	44	GmJMC044	W4	28	3	0.043179622	0.370571937	0.000201195	0.838568273	0.580738074	0.036794146	0.548771227	0.139418727	0.335806986	0.077138201	0.229215679	3.61160375	0.070309264	1.568605451	15.42516652	0.000329837	3.02339899	0.000201195	0.03589559	0.184733432	0.901914655	3.071103134	0.036881538	0.082051468	0.065526553	0.126823265	0.02803615	0.000361939	0.047597681	0.00696135	0.361145203	0.051089109	0.149450945	0.37890189	0.000361939	0.394553362	0.536356727	0.177820406	0.211377138	0.04958558	0.285206406
	2019	Tottori	Jul	160	GmWMC160	W4	29	3	1.279811757	0.239178911	0.000192864	0.48868682	0.712501939	0.031453564	0.525218686	0.08401526	0.174629763	0.079402122	0.174408107	14.30490113	0.037701736	1.178892804	6.614290885	0.000305465	2.708775313	0.000192864	0.0775296	0.089373599	0.908675267	2.594879158	0.029616471	0.049273421	0.04536994	0.165176621	0.037908177	0.000291214	0.00026588	0.009411765	0.583008679	0.014528721	0.077710563	0.31223825	0.000291214	0.549972083	0.466379335	0.177611462	0.126182721	0.085354844	0.394884475
	2019	Tottori	Jul	121	GmJMC121	W4	30	3	1.159211552	0.725370999	0.000226296	1.207580088	0.533278071	0.02383162	0.636846208	0.051190674	0.193214299	0.066576148	0.092689425	10.3516403	0.028805821	0.926427977	2.643042172	0.00035759	3.002353474	0.000226296	0.085137982	0.105978351	1.574421316	3.876164668	0.051656953	0.049059117	0.100887645	0.124229808	0.056070088	0.000333056	0.000371209	0.008689749	0.182914687	0.062756882	0.02676752	0.406935378	0.01152373	0.501874606	0.281898418	0.210457952	0.141263427	0.075137386	0.165039534
	2019	Tottori	Jul	135	GmWMC135	W4	31	3	1.267154912	0.471490089	0.000205297	0.548293796	0.820423534	0.038024731	0.429071804	0.175465613	0.223053654	0.079244508	0.264869105	11.03437255	0.029029348	1.026789087	8.931981738	0.023241609	3.285526586	0.000205297	0.102968867	0.023999768	0.709968911	2.280448973	0.048115757	0.062381962	0.038664913	0.102885202	0.069816449	0.000290554	0.090962161	0.015992609	0.542804352	0.074492507	0.064432923	0.224483479	0.000290554	0.55771374	0.682598716	0.303716187	0.141788542	0.044570997	0.256408215
	2019	Tottori	Jul	36	GmWMC036	W4	32	3	1.695654863	0.426444392	0.000204032	0.579557755	0.702194357	0.017535179	0.356826968	0.143195075	0.285387351	0.06198482	0.12977965	7.524886585	0.089314984	2.526117952	28.68909091	0.020602964	1.798273892	0.000204032	0.097335423	0.132209981	1.653629294	2.535673419	0.000324044	0.030913804	0.05169279	0.096338302	0.062380264	0.000324044	0.000309262	0.000204032	0.40290133	0.081504702	0.052413793	0.229937304	0.022877511	0.286809958	0.580492547	0.323687622	0.134137931	0.076020739	0.165269831
	2019	Tottori	Jul	16	GmJMC016	W4	33	3	2.060156301	0.35398143	0.000219366	0.548039666	0.580036128	0.079956656	0.762100217	0.239902623	0.30156958	0.079410345	0.098262698	6.04489875	0.057365207	1.549131349	17.12012703	0.035302996	4.547909446	0.000219366	0.07834625	0.031730663	0.535437645	3.219380049	0.039116964	0.043294235	0.037701766	0.011591236	0.044784934	0.00027664	0.000328364	0.000219366	0.499407713	0.045626712	0.133675194	0.421216712	0.037346465	0.743252118	0.350033197	0.297443842	0.186760678	0.093061857	0.290241019
	2019	Tottori	Jul	95	GmJMC095	W4	34	3	1.73345943	0.392218897	0.000193949	0.654404385	0.590086193	0.025862735	0.958581024	0.17755243	0.314251525	0.062451513	0.281067132	11.5289863	0.039566124	0.889979283	4.86439809	0.000427533	2.469666408	0.006749418	0.094459931	0.086141097	2.135281503	2.961784915	0.067240941	0.083415113	0.051363389	0.164285974	0.039375802	0.000363465	0.000386011	0.009503491	1.043987587	0.046525041	0.051299305	0.350123362	0.000363465	0.481664479	0.394940574	0.334096609	0.209875356	0.051212154	0.328611133
	2019	Tottori	Jul	102	GmJMC102	W4	35	3	0.044164636	0.468175012	0.000235855	0.506661251	0.762551804	0.046141348	0.579826699	0.107157793	0.194151097	0.105827968	0.149654174	9.643429307	0.049147035	1.58886923	7.497010666	0.026285144	4.734899408	0.000235855	0.127454311	0.09203796	0.899404858	2.712131059	0.052533376	0.046903651	0.064746246	0.113784784	0.042588588	0.000321699	0.043298132	0.014953183	0.458076841	0.045961003	0.307425776	0.377675114	0.000321699	0.504711617	0.757503619	0.36413061	0.24828453	0.072864726	0.264662876
	2019	Tottori	Jul	128	GmJMC128	W4	36	3	1.540360382	0.418143869	0.000205078	0.627960066	0.584997013	0.039295063	0.609940951	0.079249694	0.19297498	0.098375784	0.161720688	6.135123578	0.042277957	1.17782719	20.08834533	0.040744334	4.70567245	0.000205078	0.079196403	0.101228655	0.852931954	3.541517015	0.068474016	0.068388495	0.053258717	0.130933037	0.06723109	0.000285071	0.044895599	0.000205078	0.563881711	0.046970793	0.087622222	0.498821014	0.000285071	0.469531868	0.33376094	0.18418427	0.130128588	0.047549816	0.191270469
	2019	Tottori	Jul	108	GmWMC108	W4	37	3	1.689043395	0.470549761	0.000220955	1.179162243	0.834243495	0.042778368	1.008357023	0.157245802	0.212967086	0.074395687	0.140850192	9.661741372	0.038805357	1.148056327	12.42210087	0.000344246	3.901608555	0.000220955	0.1464468	0.06207854	0.949854555	3.205363565	0.113579267	0.053252678	0.103508584	0.107662303	0.098454336	0.000330557	0.063122924	0.014052764	0.364664811	0.03794125	0.104579363	0.349502088	0.017354225	0.717196972	0.551599894	0.314623827	0.225398865	0.043302922	0.222488612
	2019	Tottori	Jul	144	GmWMC144	W4	38	3	1.558621268	0.505559795	0.0002258	1.146734876	0.584451563	0.02074248	0.607458347	0.103862427	0.172229677	0.098945514	0.134188617	13.30154224	0.048837079	0.886856831	3.697169076	0.000272539	3.875042337	0.0002258	0.077713329	0.074109458	0.845966971	2.89050095	0.064037123	0.055957418	0.032378149	0.094117647	0.105581598	0.000272963	0.095940959	0.019192991	1.082800822	0.056618475	0.080483652	0.546330765	0.000272963	0.735435536	0.350102361	0.23734134	0.156782963	0.056339566	0.274236833
	2019	Tottori	Jul	6	GmWMC006	W4	39	3	2.306197206	0.522665675	0.000187101	0.623247041	0.610986384	0.035264208	0.574369208	0.214875105	0.238265766	0.073568208	0.20954252	6.255823744	0.046417539	1.596856582	16.41805406	0.038475846	2.751791494	0.000187101	0.114733067	0.068060623	1.192955375	2.814821902	0.080971092	0.061493124	0.030527451	0.099494808	0.069431897	0.017429133	0.000273366	0.014537766	0.844481449	0.057468583	0.141091058	0.288975712	0.029862475	0.832454006	0.485658153	0.267751894	0.164708284	0.053550379	0.264262869
	2019	Tottori	Jul	31	GmJMC031	W4	40	3	0.199952996	0.343662962	0.000205508	0.300987074	0.223940033	0.000235018	0.03920094	0.000253492	0.171609871	0.061528977	0.000253492	0.095465031	0.000235018	0.388045324	0.032456209	0.000270409	0.000205508	0.000205508	0.04643294	0.075185683	0.919921925	1.349142186	0.008770818	0.038809602	0.041357591	0.076301047	0.000270409	0.000253492	0.000235018	0.000205508	0.000205508	0.035709638	0.000260274	0.162723511	0.000253492	0.000235018	0.152754189	0.000253492	0.029410999	0.191538442	0.000235018
	2019	Tottori	Jul	57	GmJMC057	W4	41	3	1.324594341	0.177822551	0.000207658	0.598062223	0.445539437	0.026149926	0.671919002	0.131030151	0.143053507	0.05421962	0.06736809	4.666111809	0.02702159	0.780150754	4.526963234	0.000373106	3.990115458	0.000207658	0.086489094	0.040138191	0.66589196	3.454103527	0.044629397	0.041896985	0.071568864	0.093247487	0.064099694	0.00031407	0.045225962	0.009448459	0.352520974	0.038902863	0.044002619	0.333206988	0.00031407	0.636884806	0.455967337	0.188787688	0.191757693	0.032066583	0.24322784
	2019	Tottori	Jul	111	GmJMC111	W4	42	3	2.357228723	0.696485212	0.000211408	2.185847091	0.765636291	0.055337394	0.680197147	0.076482767	0.350296522	0.077988246	0.191491089	4.318312832	0.041192499	0.760443308	3.518305901	0.000428633	2.330260877	0.000211408	0.157486953	0.112166606	1.36313076	3.334709088	0.088296188	0.052449965	0.023845845	0.209312711	0.064123446	0.000405959	0.021077096	0.000211408	0.620713712	0.087956644	0.025371337	0.631914894	0.000405959	0.675789389	0.386514026	0.241667682	0.187193898	0.000405959	1.096209328
	2019	Tottori	Jul	172	GmJMC172	W4	43	3	1.443609928	0.359324367	0.000204236	0.566837582	0.677388103	0.032425796	0.576948075	0.085363265	0.148046508	0.065886486	0.142625909	29.44761981	0.023711514	1.214005201	13.86336627	0.019930601	3.873782244	0.000204236	0.113124072	0.0679032	0.901554954	2.588262199	0.000265351	0.036883723	0.064651553	0.138937536	0.064638238	0.000265351	0.076791603	0.016645222	0.776259625	0.052799845	0.047051605	0.24003746	0.000265351	0.587636311	0.631030091	0.345300642	0.182845702	0.054821419	0.209263138
	2019	Tottori	Jul	183	GmWMC183	W4	44	3	0.032465105	0.780023126	0.000216939	0.940615653	0.473365913	0.044242273	0.072532403	0.00057205	0.4861665	0.079920167	0.053658258	0.335564327	0.000623131	0.890795721	0.138240684	0.00055063	0.000216939	0.000216939	0.159376909	0.190492535	2.470682455	3.563621635	0.00057205	0.00057205	0.065729994	0.231851725	0.024998623	0.00057205	0.000623131	0.000216939	0.000216939	0.121747098	0.000610874	0.554917532	0.00057205	0.000623131	0.219152222	0.00057205	0.209040929	0.129912476	0.000623131
	2019	Tottori	Jul	91	GmJMC091	W4	45	3	2.300427322	0.260587303	0.000219553	0.536689591	0.860574513	0.029812379	0.898677973	0.321893154	0.141149763	0.075175094	0.215225061	13.42638726	0.023402551	1.101963719	7.485560054	0.000377444	2.64553099	0.000219553	0.106072874	0.078441855	0.833315514	3.569907191	0.078798247	0.046081471	0.097320224	0.122384975	0.048275081	0.000356392	0.093643587	0.000219553	0.945375107	0.053209948	0.178330441	0.456178909	0.017391924	0.613540763	0.617484586	0.347054421	0.226180837	0.000356392	0.336015223
	2019	Tottori	Jul	77	GmJMC077	W4	46	3	1.913143115	0.171268245	0.000233122	1.79991608	0.909179276	0.046898199	0.921438254	0.243367287	0.165967336	0.077536367	0.226459789	12.15296695	0.099283455	0.962690987	6.008294722	0.000298481	4.014337001	0.000233122	0.083854454	0.128005448	0.750532986	3.125814989	0.047317304	0.04782068	0.064996922	0.066682459	0.066979077	0.000296103	0.000322768	0.000233122	0.821288698	0.023166899	0.161455464	0.292129735	0.000296103	0.516493448	0.518358403	0.290033164	0.150795451	0.026116309	0.384061713
	2019	Tottori	Jul	21	GmJMC021	W4	47	3	2.014496925	0.243955426	0.000213056	0.444197305	0.540768485	0.071123904	0.762841816	0.042410538	0.210205417	0.057162945	0.178161071	7.488759761	0.063352087	1.629611127	15.18714477	0.021775801	3.607401568	0.000213056	0.06663349	0.173507217	0.762706071	2.301426142	0.016143875	0.074566824	0.062495089	0.036862724	0.052369269	0.024215813	0.115321209	0.010461053	1.057162945	0.062730821	0.231383745	0.360014668	0.041201062	0.942221641	0.426813557	0.287434596	0.12643076	0.05434754	0.244354311
	2019	Tottori	Jul	180	GmJMC180	W4	48	3	1.81393161	0.414989387	0.000207697	0.521760471	0.830858398	0.053992147	0.547161322	0.047044997	0.280268325	0.079464972	0.173237072	9.339187374	0.056405432	1.163498993	6.092241837	0.023384323	2.596859617	0.000207697	0.021289492	0.153055742	1.494560107	3.479712042	0.027568838	0.026427132	0.074096522	0.08952317	0.052221328	0.000335796	0.000409031	0.013188776	0.596298835	0.046064096	0.055269339	0.500416698	0.000335796	0.411567408	0.457689725	0.265211551	0.140351542	0.100335796	0.261207461
	2019	Tottori	Jul	29	GmWMC029	W4	49	3	1.424784681	0.187054506	0.000196002	0.297516515	0.677350225	0.00027873	0.400005575	0.071169335	0.176854252	0.063622109	0.106443273	5.707890027	0.017197648	1.0399473	8.737575242	0.017197974	2.968894551	0.00750686	0.125177271	0.129486925	0.881923039	2.65429105	0.012130854	0.040842199	0.054016577	0.080168042	0.076192787	0.000248583	0.00027873	0.012387299	0.831027048	0.042387571	0.092496297	0.441902241	0.000248583	0.346071299	0.445883464	0.152605151	0.184173206	0.046485035	0.227360147
	2019	Tottori	Jul	169	GmWMC169	W4	50	3	1.858312003	0.340274426	0.000193255	0.394281288	0.63098171	0.040583322	0.759834299	0.206773935	0.207901118	0.075388926	0.106616884	4.76750526	0.010474202	2.01623848	21.10593505	0.03609598	2.520765291	0.000193255	0.140948115	0.221738229	0.721071503	3.153138893	0.000296323	0.055441965	0.090220231	0.009215634	0.06526236	0.000296323	0.031321568	0.000193255	0.424968596	0.063568496	0.179283315	0.741620007	0.015556938	0.586521622	0.451743859	0.411147658	0.251026502	0.073902865	0.258823926
	2019	Tottori	Jul	70	GmWMC070	W4	51	3	0.051392602	0.187587803	0.000202511	1.755367768	0.507158258	0.071785807	1.537854618	0.136294101	0.252004829	0.087363305	0.117028397	1.905344679	0.040182806	1.70551678	18.72988357	0.020163623	2.456500608	0.000202511	0.092022423	0.208146094	1.164834114	4.024144175	0.000478057	0.084711732	0.071884433	0.164164834	0.070655318	0.000478057	0.000431146	0.009923046	0.052106116	0.08581285	0.093833549	0.531263476	0.000478057	0.806760369	0.469452146	0.174825509	0.188702027	0.134573095	0.381046822
	2019	Tottori	Jul	129	GmWMC129	W4	52	3	2.290668835	0.57210921	0.000206147	0.929213255	0.706117523	0.022809514	1.754096361	0.197631384	0.279121773	0.080150075	0.165770927	9.985614521	0.016873348	0.847134168	5.277325187	0.000414302	3.455585561	0.000206147	0.131968017	0.049914717	1.354391272	3.586582639	0.032761561	0.047661957	0.0575545	0.130917517	0.060653768	0.000321823	0.000406587	0.009359088	0.419695314	0.07392321	0.116014181	0.76295542	0.013484376	0.952632649	0.454574711	0.276123966	0.246737573	0.075563994	0.636145558
	2019	Tottori	Jul	154	GmWMC154	W4	53	3	1.45836514	0.558875524	0.000199422	1.502735369	0.730852805	0.017875318	1.22274173	0.116436589	0.161800254	0.081284276	0.289059476	4.68974971	0.039312977	0.845310283	2.246256883	0.000346632	2.608595074	0.000199422	0.057984819	0.141110824	1.179654238	3.804548346	0.020190943	0.026254677	0.043250484	0.09934202	0.068078616	0.000322539	0.000318066	0.013281484	0.422514707	0.065277571	0.064860842	0.376305998	0.012385499	1.118956743	0.361953296	0.171106954	0.152463164	0.172106825	0.590394402
	2019	Tottori	Jul	141	GmWMC141	W4	54	3	2.451182017	0.474379999	0.000216521	1.643311014	0.526847546	0.016602897	0.80271249	0.146870229	0.156634326	0.072945762	0.20210687	4.350412214	0.030199508	0.794442748	3.872670704	0.000334683	3.053545523	0.000216521	0.104011241	0.124366412	1.181923664	3.341520907	0.038870229	0.042229008	0.032718879	0.093007634	0.034271562	0.000305344	0.000341623	0.023059435	0.151542709	0.056371483	0.065538122	0.387775585	0.000305344	0.757242416	0.516244275	0.249435115	0.139975243	0.06351145	0.453060946
	2019	Tottori	Jul	53	GmJMC053	W4	55	3	1.493757308	0.856530277	0.000208095	0.634755385	0.692761105	0.022669835	0.917543661	0.000406504	0.179397231	0.077973156	0.158861789	3.926097561	0.056052205	0.739105691	7.490310899	0.000400753	3.112579336	0.000208095	0.129483376	0.092682927	1.150650407	3.380596733	0.055894309	0.048333333	0.072119274	0.131138211	0.046928225	0.000406504	0.042020293	0.000208095	0.260909375	0.046307354	0.103170628	0.55969488	0.000406504	0.65946211	0.399756098	0.201260163	0.162075741	0.061707317	0.230093169
	2019	Tottori	Jul	184	GmJMC184	W4	56	3	0.063846741	0.53231784	0.000210013	0.709253295	0.497617804	0.039177928	0.884591122	0.093697946	0.210597961	0.074407762	0.161993337	6.975534425	0.033002424	0.942531927	5.608765174	0.000340009	2.820123488	0.000210013	0.074892312	0.127498612	1.462867851	3.280819416	0.000347029	0.028803443	0.063503459	0.117677679	0.027642719	0.000347029	0.000332016	0.000210013	0.281397009	0.055606318	0.16851586	0.38571988	0.000347029	0.722899167	0.441699056	0.203463354	0.124885785	0.061424209	0.416547694
	2019	Tottori	Jul	32	GmJMC032	W4	57	3	1.732692366	0.625649274	0.00019566	1.532113686	0.64189695	0.027818801	0.92962416	0.195595855	0.294071551	0.064880941	0.191076569	8.464997121	0.011573586	1.02193437	4.483351235	0.027210884	3.63235438	0.00019566	0.108127462	0.09945308	0.529936672	2.757889026	0.000287853	0.058146229	0.063828402	0.124985607	0.09114976	0.000287853	0.061213418	0.01097654	0.472930404	0.05080884	0.217198841	0.28171077	0.011888313	0.783387082	0.427576281	0.231260794	0.250463822	0.0472654	0.624551674
	2019	Tottori	Jul	52	GmJMC052	W4	58	3	0.040625918	0.201505686	0.000213333	0.391100989	0.46591935	0.014448036	0.435938877	0.049967985	0.121241062	0.090837333	0.070137418	2.056149338	0.02933686	0.65184948	7.097126091	0.007963205	3.327445333	0.000213333	0.101339151	0.08602177	1.227257056	2.385199334	0.000246269	0.033837364	0.052262012	0.104491947	0.053957575	0.000246269	0.000244882	0.000213333	0.059605333	0.062769586	0.074355502	0.395776908	0.000246269	0.331153884	0.237132443	0.058858297	0.137426021	0.049943358	0.237608972
	2019	Tottori	Jul	86	GmWMC086	W4	59	3	5.579177777	0.98288115	0.000199892	0.655112031	0.783531064	0.072511641	2.129382736	0.198992338	0.282564572	0.082415496	0.41959527	3.38682545	0.042384686	2.963815789	30.01241823	0.078330519	4.559377936	0.000199892	0.152049377	0.000416389	1.157644903	3.923031003	0.025191539	0.080279813	0.119229774	0.03314457	0.057285327	0.023567622	0.202292355	0.000199892	0.231714874	0.015448867	0.406253465	0.319214991	0.000416389	0.883551558	0.760118254	0.583569287	0.281701593	0.16959527	0.736140407
	2019	Tottori	Jul	122	GmWMC122	W4	60	3	1.948725627	0.579857871	0.000208699	1.801157916	0.713613182	0.02562055	0.861682305	0.215062562	0.301756838	0.069580099	0.135283488	9.971736388	0.072236641	1.113497665	10.86461714	0.000358912	3.972973537	0.000208699	0.09832733	0.064232382	1.419215165	3.374958408	0.032627595	0.024786063	0.061343129	0.106235723	0.051073146	0.000340936	0.012777001	0.016236748	0.321291427	0.053140269	0.127786298	0.430329184	0.000340936	0.935582618	0.497187276	0.272919437	0.258354435	0.040025911	0.395987223
	2019	Tottori	Jul	221	C0394	W4	61	3	1.918954248	0.900138313	0.000199597	1.04663487	0.623606658	0.034163575	0.719448861	0.253558923	0.288040982	0.089339534	0.11974343	9.370324312	0.038685745	0.908989757	7.434631241	0.000345781	4.235324644	0.000199597	0.071858299	0.08973394	0.896619433	3.490796679	0.000327257	0.028733187	0.036921667	0.133586412	0.057745505	0.000327257	0.000353294	0.019780044	0.289934333	0.069690029	0.142281264	0.315223698	0.000327257	0.95205794	0.51183035	0.334980528	0.166620858	0.101875184	0.345239357
	2019	Tottori	Jul	142	GmWMC142	W4	62	3	2.58758996	0.921171171	0.000208277	0.802703177	0.89073294	0.032736528	1.285501141	0.242734901	0.267728629	0.07518797	0.154850978	8.163614567	0.071660523	1.209458063	6.327548441	0.000479203	2.487576281	0.000208277	0.10168492	0.235831508	1.596957546	4.288660699	0.059154231	0.112479848	0.073378265	0.120209995	0.059660725	0.000413377	0.1144462	0.007956179	0.264949076	0.00042123	0.151010952	0.513984836	0.000413377	0.74328594	0.783969245	0.444008102	0.207455771	0.217890951	0.367210813
	2019	Tottori	Jul	136	GmWMC136	W4	63	3	3.471164669	0.826113287	0.006084599	1.776600675	0.804989618	0.04773886	1.891213666	0.435451234	0.310567437	0.064473351	0.30881866	16.35969979	0.058895584	1.593649976	12.6025824	0.00040373	3.608420929	0.000195019	0.104042305	0.18075126	1.057760936	3.394855327	0.095765424	0.049777418	0.086588373	0.126558993	0.116960717	0.000367904	0.141428855	0.022173684	0.59644675	0.056352193	0.310018168	0.261906307	0.000367904	1.317287956	0.819984548	0.580920496	0.13580327	0.065634083	0.437893134
	2019	Tottori	Jul	187	GmWMC187	W4	64	3	2.812689188	0.221726581	0.000230835	0.741050167	0.911918655	0.031319369	0.974573193	0.298278734	0.294264842	0.10752291	0.320377568	59.13514714	0.074544941	2.067962243	21.46481895	0.027770489	2.146811015	0.000230835	0.110048052	0.173459189	2.079622432	2.955523268	0.000555247	0.072959467	0.074523769	0.155413659	0.057596431	0.000555247	0.133914517	0.010410655	0.265552503	0.02707225	0.110434186	0.699588124	0.023153803	0.947128385	1.444197668	0.638478623	0.184614725	0.146973903	0.612503532
	2019	Tottori	Jul	137	GmJMC137	W4	65	3	1.614649079	0.66184677	0.000197316	0.521522343	0.456575682	0.046105781	0.569931835	0.083580135	0.201937642	0.078314917	0.13769991	9.713533061	0.046768493	1.128160364	6.049847662	0.015137968	3.574506709	0.000197316	0.089706945	0.091716806	1.117716744	3.412648321	0.071203666	0.07354179	0.0003141	0.104779125	0.033883151	0.00031175	0.036101994	0.018863457	0.280189424	0.033231774	0.038979803	0.284888652	0.00031175	0.939472355	0.435545718	0.159896499	0.163771712	0.070985441	0.263001767
	2019	Tottori	Jul	149	GmJMC149	W4	66	3	1.580942176	0.425942735	0.000190996	0.625907846	0.782961373	0.032106997	0.735047823	0.149319048	0.306703179	0.070802376	0.120232391	11.02614404	0.06195182	1.632361263	6.3572103	0.040391121	2.43799301	0.000190996	0.159742489	0.207530086	1.378126533	3.556336072	0.019277927	0.062474063	0.058111588	0.158033727	0.026776137	0.000377259	0.000396873	0.018297458	0.128483297	0.048712446	0.059484979	0.286824034	0.000377259	0.802516173	0.619723092	0.235371789	0.197639485	0.038329498	0.568083502
	2019	Tottori	Jul	226	Houjaku Kuwazu	W4	67	3	0.029731741	0.781023008	0.000196144	0.623976753	0.556662745	0.034763812	0.949005989	0.14193401	0.281264396	0.088539317	0.115857838	14.09382853	0.020482654	0.659639046	5.030666274	0.032743868	3.283329737	0.000196144	0.124871305	0.111941516	1.241832838	3.469612672	0.053392513	0.052413433	0.057287836	0.12868379	0.144324016	0.00032636	0.000354371	0.013122021	0.12982759	0.076003824	0.024341815	0.38318135	0.00032636	0.85066799	0.424072321	0.30955256	0.193374026	0.037335596	0.364116375
	2019	Tottori	Jul	62	GmJMC062	W4	68	3	1.81098103	0.675030584	0.000203393	1.462579678	0.457217159	0.048987988	1.045229449	0.217520872	0.159509358	0.085974047	0.115418273	30.54151983	0.036696549	0.733710177	5.118615396	0.000260288	3.365984624	0.010637432	0.058928977	0.048224971	1.11830373	2.737232395	0.043471063	0.05096852	0.082384427	0.10267023	0.117650121	0.01031196	0.171191305	0.000203393	0.23902697	0.033933396	0.052288737	0.280051506	0.000236513	0.754222008	0.479269648	0.317423902	0.164642614	0.051961874	0.450288239
	2019	Tottori	Jul	1077	C1329	W4	69	3	1.642427556	0.53569976	0.000220444	1.502855234	0.733089141	0.02876496	1.152633497	0.14867289	0.189569285	0.107466437	0.115174812	11.98019403	0.053520442	1.176386601	4.829556347	0.000369754	2.4841611	0.000220444	0.151923867	0.294856306	1.163902618	2.738442379	0.043858686	0.098004759	0.05829796	0.135200439	0.109890923	0.000366099	0.000303748	0.01077971	0.302471177	0.051314528	0.313603998	0.412672874	0.000366099	0.838618553	0.571334432	0.338092623	0.187696837	0.043089877	0.52776259
	2019	Tottori	Jul	171	GmWMC171	W4	70	3	1.455445239	0.576226438	0.0002027	1.423532314	0.504607446	0.050567341	1.194900099	0.151428884	0.284780464	0.091032554	0.184577904	7.217809044	0.041440553	0.890643819	3.303421238	0.018910788	3.292090647	0.0002027	0.082297356	0.07544071	0.877203548	2.989023187	0.046507172	0.039225884	0.0816942	0.108972955	0.069196292	0.000273733	0.057751603	0.0002027	0.295333847	0.048453574	0.134537412	0.470059981	0.000273733	1.192587568	0.384211103	0.318460528	0.224809838	0.051051133	0.582326098
	2019	Tottori	Jul	138	GmWMC138	W4	71	3	1.419699499	0.545481416	0.000196626	0.663138564	0.346258192	0.028046745	1.079165275	0.205031942	0.206978297	0.063982068	0.20851373	5.694662266	0.04754591	1.043386115	3.074927602	0.000369467	1.691513626	0.000196626	0.098003353	0.090314572	1.202579551	3.274691152	0.000302764	0.0303067	0.040938881	0.129128947	0.043707973	0.000302764	0.054457429	0.008159975	0.074009989	0.014814815	0.029172382	0.376131687	0.000302764	0.879766277	0.347088922	0.077901238	0.154305746	0.040328196	0.800367279
	2019	Tottori	Jul	92	GmJMC092	W4	72	3	1.502875559	0.497847627	0.000208411	0.434584503	0.3244619	0.029033423	0.727974884	0.00023758	0.160642347	0.06350298	0.098524625	15.35190421	0.024476982	1.189327885	4.074700912	0.000254719	3.963277896	0.000208411	0.082995271	0.044213727	0.848875056	2.445281027	0.041695374	0.034377896	0.033565024	0.04150531	0.079344864	0.00023758	0.121606979	0.000208411	0.377808345	0.035968063	0.088834914	0.298855327	0.00023758	0.481732559	0.397163289	0.216198237	0.11376967	0.031336865	0.317617314
	2019	Tottori	Jul	97	GmJMC097	W4	73	3	1.234084791	0.249194624	0.000212685	0.741218035	0.31963581	0.037314939	1.252792732	0.156903766	0.276615074	0.069781786	0.15399617	9.055315226	0.017631225	0.76374016	1.076196081	0.000325404	1.818324897	0.000212685	0.150903552	0.159421318	1.374512446	3.090881561	0.031238919	0.083256507	0.050578135	0.146159847	0.047020923	0.000354585	0.119044415	0.000212685	0.09606959	0.039292391	0.026864225	0.482655958	0.000354585	1.132738896	0.318807177	0.101553081	0.213252094	0.165839302	0.522745626
	2019	Tottori	Jul	2	GmJMC002	W4	74	3	1.054911839	0.898813765	0.000201223	0.725368838	0.490496324	0.03324937	0.270169126	0.000373804	0.230442605	0.068355602	0.102011065	19.14028858	0.04836272	1.009831041	14.33462842	0.000419164	0.011349002	0.011268513	0.095036758	0.072966507	1.4121561	2.065671105	0.000373804	0.074499103	0.155182265	0.109487141	0.064341703	0.000373804	0.093810723	0.011308757	0.211868158	0.054089056	0.041823792	0.90915324	0.000373804	0.325800648	0.310107656	0.000373804	0.174532434	0.101749402	0.12374955
	2019	Tottori	Jul	156	GmWMC156	W4	75	3	3.129814166	0.733486855	0.000191696	1.062598592	0.617579129	0.021853719	1.83348082	0.301418832	0.274787426	0.083138443	0.1793993	9.421116639	0.015505367	1.099834163	5.039458703	0.016158127	1.906452479	0.000191696	0.043232166	0.091873964	1.347189976	3.918433304	0.087414778	0.036705362	0.056374223	0.10923162	0.112492804	0.000368528	0.217960063	0.000191696	0.271556186	0.045444195	0.09310042	0.433167431	0.000368528	1.432457389	0.537718813	0.16159941	0.174425035	0.247982311	0.777730753
	2019	Tottori	Jul	68	GmJMC068	W4	76	3	0.195278644	0.390854542	0.000195549	0.473542158	0.273933144	0.023606782	0.048734129	0.000407282	0.285828328	0.073878525	0.000407282	0.133547835	0.000380141	0.581761903	0.100426743	0.000344851	0.000195549	0.000195549	0.086308677	0.140471633	1.350384882	2.368395043	0.000407282	0.023052173	0.062446657	0.176801206	0.016932202	0.000407282	0.000380141	0.000195549	0.000195549	0.097119488	0.000355619	0.561059744	0.000407282	0.000380141	0.217407241	0.000407282	0.124644381	0.243880585	0.000380141
	2019	Tottori	Jul	33	GmJMC033	W4	77	3	0.906941425	0.407367564	0.000201959	0.481492511	0.337790717	0.014264018	0.04883714	0.000248775	0.142997528	0.109219428	0.085628281	0.642635023	0.015455168	0.411821778	0.200040624	0.017910101	0.000201959	0.000201959	0.067639392	0.000248775	1.039306416	1.36937554	0.000248775	0.035450407	0.081587054	0.134860811	0.01892772	0.000248775	0.000297787	0.000201959	0.000201959	0.000338535	0.000338535	0.535360032	0.000248775	0.000297787	0.316342016	0.000248775	0.103253326	0.095877802	0.015633841
	2019	Tottori	Jul	147	GmWMC147	W4	78	3	1.375809994	0.281601616	0.000201755	0.485237101	0.716090962	0.035382154	0.808150096	0.186128313	0.151153648	0.063512559	0.141045331	8.767996037	0.077596725	0.875352985	10.1967601	0.000280591	3.501967114	0.000201755	0.066802127	0.093336636	0.992742135	2.766776021	0.021996532	0.042531583	0.052105659	0.06324003	0.035943769	0.000247709	0.053276577	0.009825482	0.787874508	0.02354775	0.137723718	0.282044145	0.000247709	0.7994469	0.400495417	0.487143919	0.147827539	0.019742383	0.268009652
	2019	Tottori	Jul	151	GmWMC151	W4	79	3	1.264270009	0.676595494	0.000216765	0.519859513	0.618632355	0.019559693	0.994003598	0.129466109	0.250706719	0.12206013	0.118499199	9.826760519	0.009851232	0.993620966	6.770007898	0.000294916	4.512778272	0.000216765	0.091549296	0.056185778	1.020928259	2.78889809	0.054771706	0.07903089	0.049197051	0.072431889	0.088592662	0.000314238	0.054338825	0.01762296	0.37732209	0.025635119	0.062228511	0.597143609	0.000314238	0.960109648	0.593501555	0.253433052	0.126990917	0.05002671	0.306844465
	2019	Tottori	Jul	139	GmJMC139	W4	80	3	2.155331362	0.550119033	0.000213757	1.437757291	0.68086685	0.048849075	1.165999884	0.298097193	0.220647069	0.075798384	0.132974592	9.692888051	0.063170406	0.910629091	9.659813893	0.000313244	4.640053867	0.000213757	0.115064766	0.033534894	0.30431044	3.163767612	0.026683679	0.066709198	0.057099576	0.093170975	0.079469991	0.010401642	0.000289905	0.021974264	0.444380317	0.045722942	0.176337837	0.423315918	0.014617774	1.484026207	0.50327305	0.248224786	0.141002257	0.09674914	0.453499159
	2019	Tottori	Jul	140	GmWMC140	W4	81	3	1.955249825	0.270590235	0.000214869	0.389566065	0.690825688	0.034447671	1.137069934	0.329687263	0.17026689	0.085345939	0.174405093	19.04488961	0.046318869	1.811322185	12.54250765	0.023394132	3.938053287	0.000214869	0.185070892	0.037538524	0.322664578	2.203167066	0.055853079	0.044839085	0.042869058	0.007856313	0.05772063	0.000252615	0.065121998	0.015169746	0.466587881	0.029274395	0.102390881	0.282874618	0.000252615	0.776100736	0.598317587	0.519678674	0.205115374	0.097888142	0.318678057
	2019	Tottori	Jul	182	GmWMC182	W4	82	3	1.310086148	0.482822256	0.000201151	1.501282548	0.507219792	0.03283806	1.100619495	0.291055091	0.219485045	0.077161363	0.157353167	7.246407337	0.051858484	0.833059084	2.412304219	0.0002528	3.86518888	0.008428209	0.107732468	0.061014941	0.565282257	2.597352628	0.044932974	0.046402949	0.049738959	0.106891332	0.067093056	0.000219399	0.00024199	0.01916965	0.828740395	0.020389445	0.05968675	0.270589342	0.000219399	1.119276934	0.365716668	0.252353057	0.170735149	0.037648917	0.440349434
	2019	Tottori	Jul	131	GmJMC131	W4	83	3	2.120685015	0.462855312	0.000200317	0.430629969	0.680729843	0.04795107	1.028795107	0.366888301	0.227474006	0.0606959	0.234098329	9.331831939	0.018250765	0.97938562	7.80275494	0.000228864	4.693956451	0.006930951	0.068416751	0.085650962	0.613021615	2.796550459	0.040203999	0.058435214	0.076157508	0.063868831	0.046551014	0.000238317	0.095412844	0.011978927	0.856393101	0.041564498	0.147410933	0.424155007	0.019375134	0.863094801	0.591096494	0.32117919	0.208687918	0.03157694	0.437259939
	2019	Tottori	Jul	103	GmWMC103	W4	84	3	2.772242509	0.449014594	0.00018701	0.488320872	0.607313329	0.055903321	1.066249348	0.242627816	0.201733032	0.076431096	0.131579657	4.524510994	0.038167275	2.899608795	23.93660851	0.000311837	2.787537636	0.005816019	0.143949756	0.153864832	0.715149062	2.7741842	0.049534601	0.10001349	0.042233077	0.113800081	0.036516153	0.009442871	0.163884542	0.013202925	0.239784564	0.051249128	0.097920447	0.391765527	0.000269796	0.652814003	0.539026035	0.251935788	0.13593859	0.060677189	0.282211789
	2019	Tottori	Jul	190	GmWMC190	W4	85	3	1.973796671	0.296324655	0.000197352	1.228126406	0.693303199	0.036212326	1.019455691	0.201843453	0.18401372	0.076355312	0.140658376	19.01738113	0.088618983	1.360965618	6.052089219	0.000273463	3.461092143	0.000197352	0.088196518	0.061155816	0.419575713	3.076023392	0.083335772	0.035230432	0.056421019	0.106715435	0.079222271	0.000292612	0.079678363	0.012551558	0.460756646	0.040170043	0.083757096	0.308849248	0.000292612	1.032613585	0.565940015	0.313621068	0.166330347	0.041492319	0.391278677
	2019	Tottori	Jul	118	GmWMC118	W4	86	3	1.697942627	0.392196708	0.000215983	0.471445994	0.578974438	0.034148152	1.224322605	0.175444673	0.230632589	0.085140389	0.168641615	3.970610791	0.05103664	0.928011281	12.25317595	0.016227828	4.012397408	0.000215983	0.08267757	0.052841204	0.299928259	2.46879474	0.036637558	0.060658536	0.043460371	0.116196225	0.051818736	0.000247384	0.000265125	0.01049676	0.453650108	0.05881294	0.108702361	0.61181402	0.000247384	0.92131078	0.439452787	0.27637731	0.140924754	0.168072632	0.312317726
	2019	Tottori	Jul	3	GmJMC003	W4	87	3	1.279397618	0.515674033	0.000212152	0.755829767	0.404098252	0.037582512	0.795170332	0.124201487	0.277506883	0.07578072	0.111634726	1.727161657	0.027763957	0.872412469	10.05707097	0.014963829	2.773570095	0.000212152	0.068326271	0.078507348	1.300380494	3.891597837	0.000349077	0.068035047	0.024860964	0.133417112	0.048128696	0.000349077	0.094702624	0.000212152	0.115728955	0.05538268	0.107852225	0.548364672	0.000349077	0.41274422	0.290571439	0.156840158	0.14175053	0.028240304	0.250174147
	2019	Tottori	Jul	1	GmWMC001	W4	88	3	1.05047423	0.721469495	0.000237389	0.504668774	0.312958941	0.00036762	0.437320785	0.000335717	0.321005808	0.075465875	0.075670595	1.024305905	0.028417028	0.701883372	5.246630124	0.000387117	0.675560831	0.000237389	0.067500948	0.11921308	1.073522006	2.887949415	0.024876624	0.094437171	0.083634985	0.11763521	0.048196036	0.000335717	0.00036762	0.000237389	0.04147181	0.043024098	0.017995656	0.414899852	0.000335717	0.245680465	0.197166549	0.017625138	0.074912952	0.061939772	0.156826704
	2019	Tottori	Jul	101	GmJMC101	W4	89	3	1.891014975	0.277248149	0.000202008	0.373044925	0.442876021	0.040848586	1.350103993	0.276707235	0.151081531	0.080176959	0.140783469	13.52256592	0.052308652	0.555273834	5.857039885	0.00021716	4.902510959	0.000202008	0.0734823	0.081009128	0.408510818	2.175478369	0.058274172	0.05461883	0.03005366	0.064359364	0.051162892	0.000211291	0.117741265	0.000202008	0.700341393	0.010331571	0.112806343	0.193496716	0.000211291	0.907861897	0.520854462	0.26722025	0.165485344	0.044561359	0.34625624
	2019	Tottori	Jul	110	GmJMC110	W4	90	3	1.217506443	0.369480458	0.00019486	1.309814863	0.46709197	0.027876954	0.841652283	0.137565475	0.155888681	0.067616282	0.078486613	4.689517728	0.026387345	0.73119222	5.968647127	0.039670237	4.843176991	0.00019486	0.071310191	0.021807634	0.582837705	2.371810938	0.029967236	0.035560008	0.058846232	0.087522695	0.061278655	0.000208685	0.038067765	0.013718116	0.285157544	0.053374804	0.062501419	0.267895657	0.000208685	0.86236493	0.3828544	0.180471212	0.109042614	0.041945784	0.272834748
	2019	Tottori	Jul	123	GmWMC123	W4	91	3	2.896100468	0.513353409	0.0001954	1.267424726	0.450348122	0.013306354	0.998680362	0.110698203	0.127279126	0.067119995	0.197459887	12.39522581	0.038599424	0.877257028	6.432193522	0.026262527	2.768528831	0.0001954	0.109759285	0.076640581	0.837428409	2.129500517	0.014930267	0.032068378	0.053917259	0.104183972	0.072394728	0.000218598	0.009215475	0.017957285	0.649432362	0.03122401	0.020887294	0.248960388	0.000218598	0.96175248	0.626262405	0.14947755	0.158995319	0.068618021	0.352013548
	2019	Tottori	Jul	87	GmWMC087	W4	92	3	2.791692572	0.751416637	0.000213475	1.31882642	0.885937411	0.03526068	1.966693312	0.096123727	0.261213252	0.127166766	0.227290525	13.82839244	0.020901797	1.275310437	12.19626062	0.013502574	2.379280164	0.000213475	0.05939691	0.000279673	0.738617295	2.938834118	0.029729276	0.047376664	0.068061335	0.01174628	0.069293786	0.000279673	0.083755218	0.000213475	0.591367091	0.09163199	0.109160349	0.569714416	0.010655554	0.890013915	0.73772234	0.281714957	0.173915522	0.045642689	0.603990881
	2019	Tottori	Jul	148	GmWMC148	W4	93	3	1.539203241	0.546500251	0.000203017	1.421850101	0.758253058	0.045995949	0.803024983	0.249228615	0.351735314	0.091743306	0.215106179	17.18295434	0.026819716	0.848808567	6.781605152	0.021868472	2.94825101	0.000203017	0.059313779	0.056991729	1.006948946	2.682916948	0.024632458	0.041849249	0.045919472	0.142946042	0.031652431	0.000259289	0.087697502	0.021174655	0.872525732	0.041292348	0.090107154	0.291508821	0.000259289	0.757326131	0.539476755	0.252366012	0.163654075	0.048875982	0.384713032
	2019	Tottori	Jul	823	GmWMC084	W4	94	3	1.056383283	0.56348152	0.00020859	1.44842441	0.292506728	0.023990861	0.567736101	0.022860753	0.186857388	0.076927891	0.089313709	2.089594497	0.024347867	0.44476683	5.666816186	0.013213455	2.896164035	0.00020859	0.053992162	0.055268269	1.046774458	2.412723724	0.020754849	0.050986265	0.000236083	0.067880291	0.030317408	0.000233989	0.000238005	0.00020859	0.101750068	0.021200246	0.020846121	0.295410548	0.000233989	0.468464395	0.307110934	0.097339542	0.129845602	0.069471418	0.325185644
	2019	Tottori	Jul	10	GmWMC010	W4	95	3	1.24386468	0.097182837	0.000219539	0.418597569	0.661825374	0.045478771	0.676141411	0.076788875	0.13958328	0.05881449	0.111074589	3.797648546	0.026825369	2.369279393	17.58567392	0.014284578	0.240724479	0.000219539	0.089799378	0.063059418	0.60965866	2.016953024	0.032338812	0.052136536	0.055693699	0.023994943	0.021572629	0.000252845	0.01370454	0.000219539	0.526783754	0.056400113	0.099180559	0.303701611	0.000252845	0.392432048	0.206523388	0.039570164	0.123368183	0.106548673	0.218891963
	2019	Tottori	Jul	45	GmWMC045	W4	96	3	1.206211691	0.350123585	0.000214069	1.180719499	0.579720345	0.012150484	0.571939096	0.137255323	0.153862814	0.084492872	0.084506134	8.650738059	0.007580516	0.757267785	7.705846471	0.031039417	4.333219163	0.000214069	0.056329767	0.04931136	0.479362283	2.054016591	0.046432178	0.030983434	0.082465278	0.051352571	0.064108235	0.000214864	0.054276494	0.000214069	0.569465257	0.01951952	0.106817755	0.342811562	0.000214864	0.449676204	0.487677532	0.237596958	0.157516892	0.054231753	0.191375539
	2019	Tottori	Jul	206	C1290	W4	97	3	1.452560837	0.154690868	0.00021485	1.039744879	0.457898429	0.027374098	0.803565696	0.27216439	0.152173448	0.088776212	0.151987152	10.96404938	0.025597671	1.138152548	8.710720435	0.017946682	3.772494844	0.00021485	0.050445356	0.062149298	0.322975117	3.200051367	0.027475717	0.060427228	0.021428116	0.04775357	0.026591038	0.000193491	0.09507095	0.009732726	1.091827088	0.022533535	0.066920346	0.205862971	0.007372006	0.537080239	0.357300414	0.219825084	0.129057631	0.000193491	0.244654667
	2019	Tottori	Jul	51	GmJMC051	W4	98	3	1.413600599	0.391979019	0.000184877	0.262120644	0.609622673	0.033982765	0.879149494	0.217427862	0.158823529	0.046921797	0.117655503	5.832509588	0.04340577	0.762494617	4.90452008	0.000218555	6.305916066	0.000184877	0.073411624	0.072373413	0.499702631	1.778175347	0.033551404	0.047968663	0.0440059	0.008551916	0.062550541	0.009823424	0.000187336	0.000184877	0.533481235	0.031403447	0.125987192	0.369933347	0.011505096	0.642825028	0.389183979	0.255716659	0.125893841	0.023440865	0.260097415
	2019	Tottori	Jul	38	GmWMC038	W4	99	3	0.713501512	0.26708787	0.000196171	0.292984388	0.218055275	0.014999738	0.652191395	0.083500242	0.092061328	0.063932046	0.097641412	1.886179985	0.023461128	0.550383314	3.6949768	0.000182076	2.627726773	0.000196171	0.065584023	0.045445127	0.646781546	1.988706491	0.016472132	0.027954279	0.032438975	0.066820913	0.046939296	0.000172664	0.000174822	0.000196171	0.424768519	0.000201735	0.027980633	0.216804519	0.000172664	0.381863953	0.205815319	0.076904482	0.142323986	0.03644934	0.293596266
	2019	Tottori	Jul	162	GmWMC162	W4	100	3	0.034559478	0.438959956	0.000198712	0.498961732	0.197083879	0.00037081	0.020839513	0.000361651	0.176283002	0.083141245	0.000361651	0.203934758	0.015462771	0.469567104	0.04951671	0.000347608	0.000198712	0.000198712	0.106897117	0.08860439	1.594662038	2.231681993	0.000361651	0.067628657	0.048779489	0.14187552	0.018145161	0.000361651	0.00037081	0.000198712	0.000198712	0.058609109	0.000409567	0.371191022	0.000361651	0.014239098	0.308234784	0.000361651	0.140317824	0.06336118	0.00037081
	2019	Tottori	Jul	176	GmWMC176	W4	101	3	0.846723818	0.212859665	0.000210265	0.417321653	0.449633856	0.025324054	0.394680073	0.150321995	0.076816297	0.064782691	0.061330337	17.74244716	0.022585305	0.548709859	2.534805007	0.00019402	2.368069135	0.000210265	0.091429666	0.000216104	0.785970523	2.748616556	0.012058607	0.081600899	0.041382834	0.068440161	0.041656157	0.007606863	0.000187586	0.008789083	0.225971951	0.041723433	0.041978883	0.183753406	0.000216104	0.382862181	0.284522626	0.190690236	0.111077997	0.175433289	0.147498546
	2019	Tottori	Jul	115	GmWMC115	W4	102	3	1.354478327	0.513487979	0.000201025	0.369012406	0.338638161	0.018577235	0.713957398	0.106939008	0.155512523	0.082078601	0.166585127	2.557403783	0.034090184	0.826341324	12.69122546	0.014694058	2.944255704	0.000201025	0.000239676	0.044867091	0.260987443	2.218585747	0.066984671	0.019447162	0.066102629	0.074425147	0.029347913	0.000203849	0.08148022	0.008422957	0.64868831	0.044411955	0.042710256	0.296790739	0.000203849	0.517034452	0.341079583	0.125	0.120149558	0.132705479	0.204924138
	2019	Tottori	Jul	170	GmWMC170	W4	103	3	1.675903361	0.426913126	0.000179231	0.432163866	0.568787959	0.014306723	0.753235294	0.316731784	0.127710084	0.054324838	0.222499698	22.36812744	0.046890756	1.760563097	17.11750726	0.046758817	3.224307273	0.000179231	0.083240235	0.024247795	0.740564708	1.929495798	0.025597132	0.054678374	0.036988889	0.062613284	0.072562411	0.000201394	0.167226891	0.011416998	0.926569165	0.038187321	0.161889866	0.310231358	0.0126878	0.738907563	0.589096548	0.316026906	0.145599318	0.0266041	0.257563025
	2019	Tottori	Jul	83	GmWMC083	W4	104	3	0.065073225	0.223259432	0.000228014	1.366088699	0.232962831	0.000345399	0.029635258	0.000327354	0.193078198	0.067606083	0.035812492	0.267775304	0.02414341	0.512144821	0.109011958	0.000353594	0.000228014	0.000228014	0.064810914	0.15863559	1.196477674	2.255457309	0.000327354	0.065437999	0.07589358	0.053816944	0.000353594	0.000327354	0.000345399	0.000228014	0.000228014	0.024012444	0.000324055	0.399202826	0.000327354	0.021829235	0.198605473	0.000327354	0.033053566	0.201191567	0.000345399
	2019	Tottori	Jul	163	GmWMC163	W4	105	3	0.025099925	0.223502036	0.000213771	0.488076689	0.436217376	0.032314884	0.048269087	0.000362976	0.240837342	0.054276492	0.028166969	0.200181488	0.00033873	0.532631579	0.037003933	0.000290867	0.000213771	0.000213771	0.111369324	0.21862069	1.228784029	2.065645959	0.015136116	0.058402904	0.07089739	0.126170599	0.012012798	0.000362976	0.00033873	0.000213771	0.000213771	0.047086164	0.000357526	0.371004648	0.000362976	0.018664047	0.184500907	0.000362976	0.111834108	0.029292196	0.00033873
	2019	Tottori	Jul	178	GmWMC178	W4	106	3	0.19508103	0.304108542	0.00022523	0.62650143	0.485228977	0.000381316	0.03656816	0.000371002	0.285109628	0.064641096	0.047080211	0.09538473	0.000381316	0.399903539	0.017229954	0.00038219	0.00022523	0.00022523	0.075790869	0.18943385	1.41511464	2.162364156	0.000371002	0.040810269	0.105088766	0.128923351	0.00038219	0.000371002	0.024175405	0.00022523	0.00022523	0.057967982	0.000348784	0.479927453	0.000371002	0.01742612	0.169511019	0.000371002	0.121481636	0.053275952	0.000381316
	2019	Tottori	Jul	25	GmJMC025	W4	107	3	1.386303967	0.356435237	0.000193956	1.150938351	0.477721042	0.050247958	1.017211202	0.11980279	0.112723648	0.072830599	0.186826919	8.081383196	0.025306301	0.663061753	3.793991144	0.000205107	2.403235191	0.000193956	0.061741212	0.151701731	0.54684873	2.638880786	0.039691916	0.025491889	0.026315232	0.054459945	0.021064506	0.0002272	0.057224815	0.006730284	1.2726444	0.050087929	0.048350531	0.442316249	0.0002272	0.616710424	0.402144772	0.223678829	0.159395724	0.029922297	0.00867853
	2019	Tottori	Jul	42	GmWMC042	W4	108	3	0.040720842	0.306162426	0.000198965	0.382202821	0.382753941	0.019767182	0.72603537	0.151445398	0.163331095	0.091285316	0.097611049	12.01779271	0.030333557	1.408382066	25.78131329	0.05420354	1.808853959	0.000198965	0.056623865	0.04288499	0.674692049	2.015468995	0.014516196	0.040189125	0.021860319	0.056426527	0.036850111	0.000207374	0.148533692	0.000198965	0.172284123	0.039440443	0.071051258	0.208581272	0.000207374	0.438907544	0.359089212	0.095288458	0.131057522	0.026606113	0.301768525
	2019	Tottori	Jul	56	GmJMC056	W4	109	3	1.823851001	0.341555596	0.000223684	0.698920497	0.399366757	0.027566716	0.659330986	0.119591346	0.104290215	0.092627388	0.200340545	4.557512019	0.035535582	0.591967147	3.821046596	0.018414651	3.902205521	0.000223684	0.052354716	0.056510417	0.305849359	2.303535026	0.020612981	0.052083333	0.02104161	0.035356571	0.038719016	0.000200321	0.039913825	0.013398649	0.800071579	0.072099923	0.051357483	0.408416644	0.000200321	0.452603781	0.32880609	0.158914263	0.088629054	0.052524038	0.24812361
	2019	Tottori	Jul	146	GmWMC146	W4	110	3	1.240219072	0.413233831	0.000205187	0.532163594	0.392912922	0.039427977	1.363472705	0.123158544	0.127335886	0.105917597	0.180259099	4.371548427	0.024239966	0.750104874	3.67109609	0.009552239	3.320440742	0.008576822	0.04552321	0.000246761	0.818186305	2.581277416	0.032449105	0.06477483	0.051514453	0.067686613	0.04880597	0.012954966	0.000253556	0.01083388	0.924778398	0.046547354	0.1257137	0.221266354	0.000246761	1.003549786	0.343343615	0.21534855	0.1249968	0.059321407	0.351935901
	2019	Tottori	Jul	9	GmJMC009	W4	111	3	1.455883363	0.369622246	0.000183857	0.535213202	0.359097161	0.043899201	0.894188735	0.09566252	0.113478748	0.069700313	0.181460249	6.298799351	0.031585452	1.568912926	13.05766775	0.065677764	2.109156095	0.000183857	0.09576088	0.034115738	0.34818821	2.230802682	0.015251487	0.041600865	0.052141664	0.015575987	0.076027855	0.009021092	0.126296034	0.007703622	0.816602317	0.032493369	0.163351017	0.249042146	0.008826393	0.631892152	0.315457004	0.265743645	0.133706651	0.04776636	0.261655719
	2019	Tottori	Jul	74	GmWMC074	W4	112	3	1.547077583	0.422629034	0.000202245	0.505750732	0.469395495	0.033484944	0.55575596	0.070963261	0.062369302	0.062513904	0.112755664	9.19401734	0.000261397	0.649207262	9.081055799	0.000246719	3.047729801	0.000202245	0.036002326	0.152919481	0.361905446	2.256299665	0.000239498	0.033218374	0.06039997	0.051228625	0.045864996	0.011519854	0.085006274	0.018626757	0.524380625	0.050666195	0.054079337	0.458524006	0.000239498	0.491818277	0.448436078	0.251305264	0.167876014	0.185610959	0.312918235
	2019	Tottori	Jul	161	GmJMC161	W4	113	3	1.320091749	0.539312947	0.000181136	0.442647262	0.371177041	0.021988017	0.763747454	0.142596273	0.157495106	0.071367761	0.080741894	9.56775337	0.047634113	0.652290671	3.780789575	0.000194522	4.471407611	0.000181136	0.07725534	0.060977138	0.389924271	2.310640065	0.049805754	0.032296758	0.034518733	0.057987361	0.054271709	0.000179029	0.006149526	0.035520858	0.616860181	0.039826491	0.075406776	0.290499112	0.012621516	0.614972416	0.317238663	0.251338239	0.13240112	0.121954276	0.263144366
	2019	Tottori	Jul	71	GmWMC071	W4	114	3	1.028467013	0.665850073	0.000192189	0.574629736	0.356597729	0.04784574	0.449749952	0.032295064	0.162242739	0.068169588	0.054537277	17.44752052	0.046258896	1.685010683	4.912823291	0.038758091	2.496982626	0.000192189	0.087176709	0.037625098	0.843922186	2.15087036	0.030653323	0.074238165	0.033777736	0.073113685	0.097037056	0.014235916	0.076793614	0.005957872	0.124865467	0.015711123	0.04531964	0.29855844	0.000224896	0.239372956	0.306623187	0.254604745	0.227681726	0.076149781	0.236728217
	2019	Tottori	Jul	23	GmJMC023	W4	115	3	1.620365326	0.633552632	0.00018349	0.505720758	0.419505937	0.02658217	0.477618788	0.083729725	0.288331947	0.075505973	0.165804946	3.965787219	0.058010495	0.684285166	10.53971001	0.000313283	2.20352667	0.00018349	0.061549018	0.000295447	0.505421455	2.309809882	0.038851301	0.044642066	0.085804642	0.133364848	0.032205514	0.000295447	0.000286755	0.006367089	0.428466577	0.039978519	0.033802733	0.343636255	0.000295447	0.254552232	0.386947145	0.189795255	0.196789785	0.113983514	0.161586328
	2019	Tottori	Jul	8	GmJMC008	W4	116	3	1.185454729	0.436315647	0.000189011	0.671114143	0.305120022	0.023930458	0.38720845	0.083831628	0.198822429	0.066059312	0.04882891	1.291886271	0.020038915	0.736853301	11.9575644	0.000225591	0.299090858	0.000189011	0.049350169	0.000236345	0.573751507	1.79091805	0.000236345	0.040604098	0.055917858	0.066176644	0.03300397	0.000236345	0.000252698	0.000189011	0.077910295	0.034572869	0.017945516	0.418019518	0.000236345	0.329846107	0.209000024	0.082177212	0.107626844	0.046489093	0.312536325
	2019	Tottori	Jul	165	GmWMC165	W4	117	3	1.506487804	0.450560729	0.000190996	0.495114936	0.479980729	0.031132676	1.338792895	0.06439749	0.149098733	0.081498176	0.142063893	8.215643855	0.03040815	1.713035744	18.38397951	0.015695404	2.73741811	0.000190996	0.062175115	0.119804812	0.347948367	2.061562781	0.000240379	0.051320882	0.05322413	0.010095911	0.050090117	0.000240379	0.08165192	0.000190996	0.648089081	0.000253569	0.147906788	0.297411061	0.000240379	0.482644301	0.335592894	0.293670825	0.177802571	0.000240379	0.309416647
	2019	Tottori	Jul	11	GmWMC011	W4	118	3	1.538618096	0.47335642	0.000201082	0.427066158	0.631983679	0.048768549	0.956306678	0.179109815	0.178380049	0.102672377	0.132372359	13.02244718	0.03395507	1.12568772	6.221829881	0.000268449	2.342281474	0.000201082	0.078023645	0.155177157	0.613418794	1.804771228	0.018293354	0.040658011	0.090107763	0.080298195	0.085339991	0.000275088	0.067137263	0.018499527	0.56497959	0.076454279	0.059766688	0.525737602	0.000275088	0.835763603	0.53815471	0.361988336	0.174565809	0.08087588	0.454812448
	2019	Tottori	Jul	43	GmJMC043	W4	119	3	1.362219114	0.522442528	0.000176782	0.466744879	0.499454215	0.056244924	1.091914087	0.122077819	0.147617544	0.074036099	0.098878675	11.62514859	0.015115964	1.089230525	20.65625227	0.013109877	3.350964343	0.000176782	0.092856277	0.061256835	0.889392979	1.953208194	0.023218956	0.053035106	0.026682838	0.072430462	0.06891983	0.000198114	0.148948651	0.000176782	0.211165521	0.043759854	0.172419648	0.510612492	0.000198114	0.578963992	0.351553213	0.178619542	0.155560946	0.044753942	0.441566646
	2019	Tottori	Jul	166	GmWMC166	W4	120	3	1.717257521	0.513315652	0.000198523	0.479953996	0.252369035	0.029478824	1.085006356	0.099862632	0.161760255	0.081870881	0.136265246	10.81020272	0.04802163	0.96761437	6.378853024	0.000219188	3.529480664	0.000198523	0.074162014	0.038692087	0.736356825	1.913137346	0.026599509	0.036236107	0.027829472	0.056445906	0.095828858	0.000208134	0.103327213	0.013261336	0.211149051	0.061733941	0.121307408	0.206186229	0.000208134	0.815843102	0.447467011	0.249052991	0.106055745	0.065000208	0.472649866
	2019	Tottori	Jul	30	GmJMC030	W4	121	3	0.029036718	0.317017531	0.000191062	0.520919752	0.402919147	0.038613202	0.714907564	0.075614861	0.154068725	0.088041422	0.000218036	1.09314495	0.028038101	0.976800977	9.730434991	0.000247961	2.293146602	0.000191062	0.064504513	0.040772719	0.907727193	2.427177754	0.01899093	0.041208791	0.043715191	0.055228502	0.070123236	0.000218036	0.073103907	0.000191062	0.093754179	0.023285961	0.058238909	0.253768965	0.000218036	0.435704409	0.206807082	0.086364033	0.114221241	0.031462585	0.279638449
	2019	Tottori	Jul	224	5002T	W4	122	3	1.03882259	0.255120591	0.000205158	0.246370477	0.334098341	0.018698693	1.182103223	0.045467943	0.101816662	0.082904212	0.121352642	32.56555911	0.019819854	1.085728882	8.238032374	0.044046609	2.378782594	0.000205158	0.033389524	0.065824377	0.753620341	1.937595014	0.026467294	0.03308903	0.036131365	0.05120547	0.068268781	0.000196491	0.131498936	0.0144431	0.23371561	0.023721998	0.135609399	0.427158438	0.000196491	0.446640316	0.411864107	0.276796416	0.121250279	0.202896273	0.292490119
	2019	Tottori	Jul	75	GmWMC075	W4	123	3	2.24991902	0.644456132	0.00643737	0.687976678	0.465465087	0.038193115	1.04861745	0.255060615	0.204187402	0.094501336	0.180377784	14.94778686	0.082952973	2.499492529	17.83205193	0.028532921	3.015509053	0.000185515	0.156856567	0.059374119	0.422300536	3.00583056	0.061150268	0.0661404	0.08063398	0.07090499	0.090529568	0.000281928	0.10188757	0.008459484	0.545469724	0.059270229	0.100359214	0.868067809	0.000281928	0.732353721	0.63574852	0.378827178	0.223185026	0.023089935	0.323831679
	2019	Tottori	Jul	173	GmWMC173	W4	124	3	1.250152356	0.507045222	0.000213625	0.5605735	0.72823841	0.031914552	0.708663438	0.171998377	0.202489014	0.072589776	0.150806779	7.330950969	0.032588126	1.649917293	5.210703996	0.000301078	3.102817714	0.000213625	0.029830331	0.177366499	0.908835554	3.099785098	0.033862863	0.060235323	0.036582172	0.086046004	0.063406997	0.0003121	0.098534176	0.0112794	0.421012155	0.033555484	0.046564419	0.495416315	0.0003121	0.444141515	0.424924316	0.201335789	0.122144291	0.033800443	0.194502358
	2019	Tottori	Jul	82	GmJMC082	W4	125	3	0.326137428	0.800420291	0.000222035	0.600260682	0.51022869	0.028308419	0.034703271	0.000431723	0.24728117	0.076579777	0.045719466	0.000431723	0.000407315	0.628113802	0.047359667	0.000583737	0.00690528	0.000222035	0.089106029	0.370288823	1.470060009	2.268624496	0.000431723	0.094547338	0.055259875	0.166342874	0.000583737	0.000431723	0.000407315	0.000222035	0.000222035	0.077006237	0.0004158	0.725488565	0.000431723	0.000407315	0.190044467	0.000431723	0.11950104	0.028234685	0.000407315
	2019	Tottori	Jul	222	C1322	W4	126	3	4.529616725	0.464160902	0.000206322	0.845471602	0.54015796	0.053020151	1.075704783	0.07857442	0.192539168	0.093876372	0.255008706	7.00863988	0.061938062	0.651164841	7.459396752	0.000237739	2.722146571	0.000206322	0.071128923	0.062484847	1.091071389	2.832167832	0.055145357	0.049128298	0.042349247	0.062793414	0.084302118	0.000220405	0.136229624	0.019786251	0.689011306	0.063676205	0.10665823	0.402610795	0.000220405	1.095368047	0.531440788	0.218509621	0.124329138	0.070617796	0.608489072
	2019	Tottori	Jul	64	GmJMC064	W4	127	3	0.041532219	0.248995242	0.000231691	0.426346925	0.590428286	0.028894104	0.919722304	0.112925967	0.188178351	0.09313964	0.059174421	2.65430251	0.0545859	0.565649335	2.715511502	0.009608722	2.365700517	0.000231691	0.062504623	0.000216915	0.832237912	2.692798475	0.011214507	0.055768855	0.043494341	0.030758552	0.076061348	0.000216915	0.000244451	0.020504622	0.635203077	0.050348892	0.076632887	0.174026679	0.000216915	0.878483426	0.268128674	0.160517125	0.10161008	0.087546908	0.554977022
	2019	Tottori	Jul	175	GmWMC175	W4	128	3	0.017390921	0.245474761	0.000199275	0.436996434	0.466158246	0.018733765	0.49418835	0.084244248	0.195262625	0.068510621	0.088854737	7.208705816	0.036807115	0.527392368	5.195934112	0.00022237	3.048423738	0.000199275	0.096016139	0.084352475	0.863178857	2.231541408	0.034308102	0.048399316	0.043119693	0.046970714	0.062864132	0.000216455	0.07557346	0.021979993	0.620182536	0.039993793	0.041102268	0.319152238	0.000216455	0.59514375	0.331825364	0.194441438	0.10366462	0.218056668	0.250033021
	2019	Tottori	Jul	114	GmJMC114	W4	129	3	1.163263454	0.102516556	0.000184969	0.383950449	0.549185161	0.037231146	0.71873582	0.148901272	0.150013613	0.061983242	0.078124298	12.58706691	0.03611943	1.401226801	5.768095092	0.000220751	2.912380001	0.000184969	0.082049952	0.015548465	0.297712668	3.884789908	0.033770728	0.037680313	0.046885687	0.035860333	0.104481236	0.000224689	0.074825302	0.00839761	0.51051551	0.066295606	0.075918021	0.363316903	0.000224689	0.458004356	0.285601941	0.279422999	0.151859626	0.054621849	0.331177965
	2019	Tottori	Jul	105	GmJMC105	W4	130	3	1.345028895	0.345587497	0.000212431	1.367142352	0.281957692	0.029523922	1.159197232	0.130137874	0.18699139	0.085992267	0.085278061	5.270768946	0.030113614	0.440103637	2.216842445	0.000200888	1.696945235	0.000212431	0.052430983	0.028222448	0.735948922	1.878975508	0.000185065	0.000185065	0.028736212	0.072138429	0.073966934	0.000185065	0.000196564	0.000212431	0.184602966	0.021355543	0.03226522	0.265159612	0.000185065	1.624621614	0.198075322	0.112242065	0.093105326	0.038863699	0.940971813
	2019	Tottori	Jul	40	GmJMC040	W4	131	3	1.646964889	0.172540397	0.000189843	0.353257464	0.384690405	0.050959148	1.04683552	0.099541872	0.175658467	0.076146179	0.109336329	10.66751505	0.063572598	1.102578505	4.941444579	0.000213461	3.918196488	0.000189843	0.082578668	0.130118832	0.564567938	2.187705929	0.042618174	0.032332239	0.033676333	0.04705903	0.083271074	0.000175528	0.149441087	0.009283341	0.418623636	0.025038314	0.339211432	0.343490636	0.000175528	0.593782216	0.307595092	0.187024978	0.151225046	0.039599094	0.368599786
	2019	Tottori	Jul	34	GmJMC034	W4	132	3	1.061300549	0.587182606	0.000204065	0.319401757	0.381290258	0.017956971	0.53553883	0.117598991	0.224437937	0.082054526	0.073473104	14.03049122	0.037027177	1.412565372	5.646588164	0.000248207	3.27773243	0.000204065	0.044635668	0.079099739	0.317729735	2.004017328	0.019097871	0.044849645	0.047931763	0.076975159	0.096155278	0.00023347	0.089252438	0.007795282	0.28542568	0.060034219	0.076313406	0.322413446	0.00023347	0.520001936	0.282639148	0.150821815	0.165006039	0.043542211	0.324629123
	2019	Tottori	Jul	185	GmWMC185	W4	133	3	0.025528658	0.097558861	0.000194454	0.504640704	0.608957742	0.024169936	0.663304947	0.084420959	0.157267247	0.072103605	0.097111691	15.74026443	0.009281408	1.568875873	6.250339464	0.000216797	3.152413176	0.000194454	0.035736329	0.026697226	0.514420322	2.087819347	0.053670338	0.025126801	0.031271859	0.051611808	0.079152755	0.00021222	0.092431346	0.01094777	0.393030763	0.035324857	0.109184051	0.200633667	0.00021222	0.700698498	0.338999597	0.262515651	0.155680369	0.064854311	0.314553631
	2019	Tottori	Jul	27	GmWMC027	W4	134	3	0.043916674	0.765411689	0.000188526	1.424633787	0.404092777	0.017711132	0.739475889	0.036752204	0.140244431	0.081273684	0.124225065	2.402076957	0.028632516	0.883046902	2.086792245	0.000266638	1.408724997	0.000188526	0.076863675	0.050406759	0.952889168	2.43986016	0.038033953	0.053048733	0.049173998	0.108844071	0.058127133	0.000261582	0.051486522	0.000188526	0.201232962	0.080862682	0.034253565	0.392564605	0.000261582	0.513507266	0.261529206	0.146276387	0.106346011	0.09526799	0.425991737
	2019	Tottori	Jul	130	GmJMC130	W4	135	3	1.122942063	0.457457375	0.00018605	0.570688947	0.283793456	0.016271744	0.712779071	0.076890591	0.18164635	0.076745614	0.086519511	7.273804831	0.009532941	0.808069148	4.282310838	0.000275893	1.858285736	0.00018605	0.063957055	0.106903542	1.321611577	2.267059307	0.032603187	0.057660904	0.068200409	0.067515063	0.080891685	0.000281547	0.047116833	0.00018605	0.1396119	0.052837423	0.023645194	0.160352761	0.000281547	0.445363649	0.278168816	0.238752182	0.09601227	0.019989864	0.514450075
	2019	Tottori	Jul	188	GmWMC188	W4	136	3	1.990385708	0.678935988	0.000185601	0.490624361	0.769707597	0.052389936	0.694410983	0.000244016	0.130213424	0.079251656	0.218198677	23.8490764	0.058640362	1.51084649	20.54030426	0.063961382	2.054807996	0.000185601	0.065938951	0.036455919	0.697859984	2.009909767	0.029428272	0.06054025	0.060085943	0.064956931	0.067405843	0.000244016	0.122167421	0.008389168	0.9686891	0.081868023	0.177244888	0.310135335	0.023303482	0.748778326	0.768429272	0.524413753	0.171021436	0.07091091	0.276041548
	2019	Tottori	Jul	7	GmJMC007	W4	137	3	1.49363953	0.377590322	0.000192987	0.533789188	0.467924428	0.026912656	0.94338795	0.047875108	0.148729196	0.080108845	0.102023706	2.226134721	0.053360857	1.366984678	13.67036752	0.027385931	1.860566995	0.000192987	0.044145314	0.118010986	1.217317144	2.541891369	0.025527609	0.03541486	0.046371128	0.041717259	0.064270693	0.000289101	0.095884402	0.007970357	0.41306907	0.05784467	0.224515753	0.392299743	0.024515756	0.455812153	0.320439433	0.175137323	0.151302366	0.025267418	0.198245388
	2019	Tottori	Jul	46	GmWMC046	W4	138	3	0.907173361	0.564524152	0.000205546	0.610370499	0.263984591	0.065674054	0.391216528	0.097273292	0.163434903	0.066761218	0.033880903	0.658254143	0.012003693	0.648297598	7.657533503	0.000276335	2.144868554	0.000205546	0.058054365	0.114297311	0.909555418	2.52247807	0.000238766	0.082445919	0.087162932	0.097631441	0.064164917	0.000238766	0.032375346	0.000205546	0.015991449	0.040041235	0.034642722	0.272557105	0.000238766	0.406884811	0.167733155	0.035695526	0.114481037	0.054295401	0.203024007
	2019	Tottori	Jul	35	GmWMC035	W4	139	3	1.183414413	0.52718425	0.000205263	0.465165743	0.242017227	0.033035411	0.904242561	0.043145951	0.197759928	0.102344103	0.076478498	2.444268831	0.024753931	1.254535161	19.62196314	0.03090186	5.07073361	0.000205263	0.065748506	0.139888184	0.446675002	2.412218577	0.091033474	0.030855606	0.059385014	0.0081857	0.096731962	0.000235899	0.031949316	0.013773143	0.41331746	0.030817481	0.08133906	0.337855958	0.000235899	0.840095033	0.298601118	0.15163596	0.12617895	0.0568281	0.364520873
	2019	Tottori	Jul	186	GmWMC186	W4	140	3	1.45203383	0.565923027	0.000190349	0.692576185	0.544840411	0.011142435	1.21627064	0.169361976	0.045616861	0.09136766	0.118942259	30.61404779	0.042851389	0.815109824	7.571815272	0.000260926	3.033025602	0.000190349	0.03012899	0.095690187	0.753747955	2.589663042	0.035535173	0.064741063	0.033706807	0.07203583	0.088662753	0.00026819	0.126996912	0.000190349	0.319139621	0.042698428	0.250400151	0.206430656	0.010244857	1.223278292	0.480837826	0.353447582	0.170134639	0.026979913	0.529225399
	2019	Tottori	Jul	50	GmJMC050	W4	141	3	1.297257017	0.595253999	0.000212486	0.646109081	0.602233438	0.000354849	0.78286789	0.123389341	0.273943437	0.08503676	0.106724393	5.408170979	0.023845854	1.62904168	11.87108055	0.016734048	3.833389996	0.000212486	0.117831737	0.090849741	1.546575954	5.11490011	0.000343607	0.041026698	0.091086119	0.090746658	0.065248726	0.000343607	0.117809872	0.000212486	0.147953763	0.018678218	0.080634265	0.619202798	0.000343607	0.502253291	0.548465794	0.275194997	0.176807217	0.03346734	0.382704659
	2019	Tottori	Jul	107	GmWMC107	W4	142	3	0.926325766	0.512289274	0.000186905	0.457094641	0.343146023	0.032294604	0.421586759	0.083717101	0.206551389	0.056912696	0.053718902	3.714168103	0.008761385	1.197586766	20.53207135	0.017468849	2.712875914	0.000186905	0.074452228	0.075587229	0.648537395	2.179458135	0.000257274	0.060974041	0.031375764	0.095628907	0.06017591	0.014510278	0.000231171	0.007139787	0.130852476	0.050578824	0.070154519	0.845704775	0.01358409	0.419228813	0.386117472	0.205973912	0.091220748	0.141938306	0.20847011
	2019	Tottori	Jul	98	GmJMC098	W4	143	3	1.65717545	0.468356706	0.000191186	1.023530464	0.654284529	0.026997405	0.773933077	0.171880947	0.207591483	0.061236975	0.12719799	8.48618406	0.058468283	0.58161427	10.6877944	0.031720347	4.84483319	0.000191186	0.045151685	0.067747583	0.629316688	2.334168381	0.083276243	0.032326	0.050252605	0.008880769	0.056711358	0.000253736	0.085935403	0.016231718	0.541286684	0.065360115	0.072364728	0.494471969	0.000253736	0.619911425	0.515160742	0.255258684	0.120152295	0.147167035	0.254898452
	2019	Tottori	Jul	89	GmWMC089	W4	144	3	1.636447134	0.137454217	0.000190129	0.35523259	0.700135579	0.028823815	1.286698363	0.15422162	0.227105732	0.088580881	0.180549735	5.52811537	0.036306662	0.536299766	8.665510768	0.000265407	2.079131493	0.000190129	0.056473901	0.12742512	0.955552816	2.475714517	0.026993714	0.033304573	0.053814465	0.039023789	0.05217899	0.000246518	0.078097142	0.010685223	0.438873679	0.043750326	0.12246441	0.490665902	0.012030075	0.547274299	0.38474054	0.206310859	0.141106534	0.024035499	0.378761684
	2019	Tottori	Jul	179	GmJMC179	W4	145	3	1.512070993	0.375120479	0.000186581	0.441804769	0.558124174	0.024184754	0.645076446	0.20119268	0.138180263	0.040767968	0.116959627	9.461081588	0.051213514	1.277105826	4.37884192	0.000209529	3.401391895	0.000186581	0.04777631	0.110419121	0.612931926	2.186849139	0.039603722	0.029312045	0.043901365	0.010027172	0.072078113	0.00024046	0.048390891	0.016531084	0.563848048	0.037538529	0.131880229	0.220541612	0.00024046	0.615053993	0.419409912	0.304229687	0.103985029	0.038834251	0.219736983
	2019	Tottori	Jul	5	GmJMC005	W4	146	3	1.801415547	0.726027768	0.000191902	0.413771593	0.492758505	0.031214012	1.4003119	0.069923009	0.182821497	0.081040107	0.132752745	4.331667298	0.074736084	1.1492364	11.40536829	0.010555089	3.489311073	0.000191902	0.094489209	0.044932475	1.153123817	2.547216891	0.024208002	0.05255585	0.034639998	0.011308848	0.04335706	0.00025243	0.077975048	0.000191902	0.448090578	0.042283079	0.324999352	0.335570122	0.00025243	0.466098848	0.379603685	0.273053136	0.199678732	0.038773192	0.309596929
	2019	Tottori	Jul	117	GmJMC117	W4	147	3	2.226561469	0.486463034	0.007380309	0.58656358	0.492753997	0.062353221	0.97456263	0.274330967	0.197984009	0.101133633	0.149945385	12.17211906	0.030424572	1.068569088	8.19566787	0.025611147	3.891400983	0.000212689	0.10146983	0.142026215	0.366384489	2.722273531	0.045521573	0.048416166	0.04860753	0.020589842	0.10837011	0.000273075	0.117951289	0.013484484	0.310100602	0.033290356	0.173027334	0.338705518	0.010458766	0.985407816	0.458984162	0.355352267	0.170242393	0.062124522	0.436498931
	2019	Tottori	Jul	167	GmJMC167	W4	148	3	1.312249341	0.565970621	0.000188879	0.387905351	0.298119273	0.02022459	0.593674802	0.046989231	0.212501432	0.109153067	0.061216442	15.3167602	0.030422826	1.485241923	3.776916894	0.000329359	2.4189521	0.000188879	0.052692493	0.092552707	1.190444411	2.417640655	0.015895647	0.077688457	0.047709371	0.070529349	0.104966735	0.000303352	0.117881288	0.010652765	0.077591417	0.087638643	0.047998714	0.461855007	0.000303352	0.596797296	0.454542697	0.235522524	0.203600707	0.042287274	0.296980635
	2019	Tottori	Jul	18	GmWMC018	W4	149	3	2.092158725	0.604520403	0.000203471	0.535644557	0.629671002	0.055749037	1.386443987	0.209995375	0.239829033	0.108205994	0.27089837	13.6394959	0.05659332	1.510203492	13.16032341	0.027890664	2.309133823	0.000203471	0.000265965	0.112151694	0.815469997	2.155163316	0.037634409	0.064516129	0.072608314	0.086108221	0.073707065	0.010001156	0.15044061	0.008505097	1.096018068	0.081518125	0.286736349	0.297773877	0.024511504	0.799773099	0.478812579	0.406000694	0.170722626	0.093854781	0.434568097
	2019	Tottori	Jul	106	GmJMC106	W4	150	3	1.060109883	0.434647259	0.00020816	0.308910074	0.317385098	0.020760494	0.919216487	0.194577285	0.159438859	0.070753539	0.07078602	10.51134472	0.044908684	0.873301452	1.283147778	0.00021034	4.067714405	0.00020816	0.045066134	0.017401563	0.823624834	2.07266173	0.04464154	0.041523585	0.031306499	0.065034656	0.088469143	0.000210673	0.077135226	0.009221482	0.148022481	0.048035018	0.052336093	0.275497193	0.008110898	1.342157267	0.373164514	0.178355489	0.094871063	0.044051657	0.474255684
[truncated: 50 more rows]
[truncated: 224 more columns]
