# Supplementary material for: Interpretable multi-omics machine learning reveals drought-driven shifts in plant-microbe interactions
Source: Environ Microbiome. 2026 Apr 10;21:57. doi: 10.1186/s40793-026-00883-x (PMC13101135; doi:10.1186/s40793-026-00883-x)
Supplement: Supplementary file 1 — Supplementary Material 1 [file 40793_2026_883_MOESM1_ESM.zip › SupplementaryData_Microbiome.csv]

	d__Bacteria; p__Proteobacteria; c__Alphaproteobacteria; o__Rhizobiales; f__Xanthobacteraceae; g__Bradyrhizobium	d__Bacteria; p__Proteobacteria; c__Alphaproteobacteria; o__Rhizobiales; f__Xanthobacteraceae	d__Bacteria; p__Actinobacteriota; c__Actinobacteria; o__Catenulisporales; f__Actinospicaceae; g__Actinospica	d__Bacteria; p__Firmicutes; c__Bacilli; o__Bacillales; f__Bacillaceae; g__Bacillus	d__Bacteria; p__Actinobacteriota; c__Actinobacteria; o__Streptosporangiales; f__Thermomonosporaceae; g__Actinomadura	d__Bacteria; p__Actinobacteriota; c__Actinobacteria; o__Streptomycetales; f__Streptomycetaceae; g__Streptomyces	d__Bacteria; p__Actinobacteriota; c__Actinobacteria; o__Streptomycetales; f__Streptomycetaceae; g__Streptomyces	d__Bacteria; p__Proteobacteria; c__Alphaproteobacteria; o__Caulobacterales; f__Caulobacteraceae; g__Phenylobacterium	d__Bacteria; p__Proteobacteria; c__Gammaproteobacteria; o__Burkholderiales; f__Burkholderiaceae; g__Burkholderia-Caballeronia-Paraburkholderia	d__Bacteria; p__Actinobacteriota; c__Actinobacteria; o__Streptomycetales; f__Streptomycetaceae; g__Streptomyces	d__Bacteria; p__Actinobacteriota; c__Actinobacteria; o__Streptomycetales; f__Streptomycetaceae; g__Streptomyces	d__Bacteria; p__Actinobacteriota; c__Actinobacteria; o__Streptomycetales; f__Streptomycetaceae; g__Streptomyces	d__Bacteria; p__Actinobacteriota; c__Actinobacteria; o__Glycomycetales; f__Glycomycetaceae; g__Glycomyces	d__Bacteria; p__Proteobacteria; c__Gammaproteobacteria; o__Burkholderiales; f__Burkholderiaceae; g__Ralstonia	d__Bacteria; p__Actinobacteriota; c__Actinobacteria; o__Streptosporangiales; f__Streptosporangiaceae; g__Nonomuraea	d__Bacteria; p__Actinobacteriota; c__Actinobacteria; o__Pseudonocardiales; f__Pseudonocardiaceae; g__Pseudonocardia	d__Bacteria; p__Bacteroidota; c__Bacteroidia; o__Chitinophagales; f__Chitinophagaceae; g__Niastella	d__Bacteria; p__Proteobacteria; c__Gammaproteobacteria; o__Burkholderiales; f__Burkholderiaceae; g__Ralstonia	d__Bacteria; p__Proteobacteria; c__Gammaproteobacteria; o__Burkholderiales; f__Burkholderiaceae; g__Burkholderia-Caballeronia-Paraburkholderia	d__Bacteria; p__Proteobacteria; c__Alphaproteobacteria; o__Sphingomonadales; f__Sphingomonadaceae; g__Novosphingobium	d__Bacteria; p__Firmicutes; c__Bacilli; o__Paenibacillales; f__Paenibacillaceae; g__Paenibacillus	d__Bacteria; p__Bacteroidota; c__Bacteroidia; o__Chitinophagales; f__Chitinophagaceae; g__Chitinophaga	d__Bacteria; p__Proteobacteria; c__Alphaproteobacteria; o__Rhizobiales; f__Xanthobacteraceae; g__Bradyrhizobium	d__Bacteria; p__Bacteroidota; c__Bacteroidia; o__Chitinophagales; f__Chitinophagaceae; g__Chitinophaga; s__Chitinophaga_ginsengihumi	d__Bacteria; p__Bacteroidota; c__Bacteroidia; o__Chitinophagales; f__Chitinophagaceae; g__Niastella	d__Bacteria; p__Actinobacteriota; c__Actinobacteria; o__Catenulisporales; f__Actinospicaceae; g__Actinospica	d__Bacteria; p__Actinobacteriota; c__Actinobacteria; o__Streptomycetales; f__Streptomycetaceae; g__Streptomyces	d__Bacteria; p__Actinobacteriota; c__Actinobacteria; o__Streptomycetales; f__Streptomycetaceae; g__Streptomyces	d__Bacteria; p__Actinobacteriota; c__Actinobacteria; o__Micromonosporales; f__Micromonosporaceae	d__Bacteria; p__Proteobacteria; c__Gammaproteobacteria; o__Xanthomonadales; f__Rhodanobacteraceae; g__Dyella; s__uncultured_Dyella	d__Bacteria; p__Proteobacteria; c__Alphaproteobacteria; o__Rhizobiales; f__Rhizobiaceae; g__Allorhizobium-Neorhizobium-Pararhizobium-Rhizobium	d__Bacteria; p__Proteobacteria; c__Alphaproteobacteria; o__Rhizobiales; f__Xanthobacteraceae; g__Bradyrhizobium	d__Bacteria; p__Actinobacteriota; c__Actinobacteria; o__Streptomycetales; f__Streptomycetaceae; g__Streptomyces	d__Bacteria; p__Proteobacteria; c__Gammaproteobacteria; o__Burkholderiales; f__Oxalobacteraceae; g__Massilia	d__Bacteria; p__Actinobacteriota; c__Actinobacteria; o__Pseudonocardiales; f__Pseudonocardiaceae; g__Saccharothrix	d__Bacteria; p__Bacteroidota; c__Bacteroidia; o__Chitinophagales; f__Chitinophagaceae; g__Niastella; s__uncultured_Niastella	d__Bacteria; p__Proteobacteria; c__Gammaproteobacteria; o__Burkholderiales; f__Burkholderiaceae; g__Burkholderia-Caballeronia-Paraburkholderia	d__Bacteria; p__Actinobacteriota; c__Actinobacteria; o__Propionibacteriales; f__Nocardioidaceae; g__Kribbella	d__Bacteria; p__Proteobacteria; c__Alphaproteobacteria; o__Rhizobiales; f__Devosiaceae; g__Devosia	d__Bacteria; p__Proteobacteria; c__Gammaproteobacteria; o__Xanthomonadales; f__Rhodanobacteraceae; g__Dyella; s__uncultured_Dyella	d__Bacteria; p__Proteobacteria; c__Gammaproteobacteria; o__Burkholderiales; f__Oxalobacteraceae; g__Massilia	d__Bacteria; p__Proteobacteria; c__Gammaproteobacteria; o__Burkholderiales; f__Oxalobacteraceae; g__Massilia	d__Bacteria; p__Actinobacteriota; c__Actinobacteria; o__Micromonosporales; f__Micromonosporaceae	d__Bacteria; p__Proteobacteria; c__Gammaproteobacteria; o__Burkholderiales; f__Burkholderiaceae; g__Burkholderia-Caballeronia-Paraburkholderia	d__Bacteria; p__Actinobacteriota; c__Actinobacteria; o__Streptomycetales; f__Streptomycetaceae; g__Streptomyces	d__Bacteria; p__Actinobacteriota; c__Actinobacteria; o__Corynebacteriales; f__Mycobacteriaceae; g__Mycobacterium	d__Bacteria; p__Proteobacteria; c__Alphaproteobacteria; o__Rhizobiales; f__Rhizobiaceae; g__Mesorhizobium; s__Mesorhizobium_plurifarium	d__Bacteria; p__Proteobacteria; c__Alphaproteobacteria; o__Rhizobiales; f__Rhizobiaceae; g__Mesorhizobium	d__Bacteria; p__Actinobacteriota; c__Actinobacteria; o__Streptomycetales; f__Streptomycetaceae; g__Streptomyces
W1.001	2199	228	2070	992	0	361	141	1572	3648	373	114	41	0	1905	22	0	192	1065	546	59	35	224	0	3	0	130	0	268	0	1479	1425	627	0	71	0	44	166	31	303	427	0	0	0	201	66	90	187	105	164
W1.002	94622	28770	2016	2619	383	695	699	881	849	791	319	162	0	391	418	27	386	230	628	42	256	288	0	134	0	82	0	592	236	522	318	192	0	126	0	0	151	258	135	420	110	67	58	139	398	384	90	61	127
W1.003	245309	379	31249	21825	4976	2982	7573	4555	10922	4612	2282	647	0	8241	2669	104	2458	857	2996	198	1855	2747	0	1123	36	1528	0	2789	1528	4828	3985	2725	0	491	0	29	600	1329	749	4283	513	259	612	886	1370	1241	1212	664	705
W1.004	101468	290	860	311	10	1379	58	934	918	198	26	26	0	183	30	0	237	433	255	582	78	110	0	12	0	58	12	82	29	157	635	461	0	97	0	415	35	36	347	186	0	0	0	90	26	44	201	189	53
W1.005	2241	0	1131	270	229	43	141	22	74	66	51	0	0	42	21	69	10	29	35	12	0	7	0	9	0	0	0	30	0	17	73	18	0	0	0	0	18	20	3	28	0	0	53	20	30	26	0	27	0
W1.006	53873	0	2339	1296	1517	1925	1167	1359	328	745	353	190	0	495	496	64	742	191	216	585	113	369	0	390	46	86	19	273	354	189	826	589	0	0	0	757	81	329	389	391	17	0	84	134	173	272	489	425	76
W1.007	20430	0	1753	849	80	761	430	425	539	195	94	103	0	295	43	0	58	242	166	235	66	116	0	35	30	0	44	128	54	31	393	118	0	68	0	95	42	56	100	141	0	0	0	0	58	115	82	65	54
W1.008	112403	0	1113	895	34	569	253	302	640	147	32	80	0	194	33	0	84	293	220	153	22	72	0	16	0	0	56	60	17	69	367	143	0	57	0	131	42	30	108	116	48	0	0	131	19	61	61	62	36
W1.009	93730	0	1601	695	447	498	669	358	394	201	322	88	0	172	166	96	145	108	125	73	60	89	0	96	34	0	151	80	163	59	181	177	0	60	0	117	22	96	75	224	0	0	36	50	37	76	98	75	158
W1.010	114705	0	5059	954	524	522	665	1027	1232	628	353	279	0	577	435	35	370	276	784	115	108	105	0	140	45	100	62	401	107	224	403	274	0	256	0	77	206	196	109	495	186	224	53	170	338	168	109	102	336
W1.011	76030	427	901	122	325	575	189	407	163	154	307	70	0	59	163	40	128	94	82	183	64	81	918	113	83	0	142	38	84	27	146	187	0	34	0	201	15	35	138	100	0	0	0	36	18	124	101	117	35
W1.012	44558	0	4506	1593	1551	665	1474	2069	2634	898	471	335	0	915	678	46	545	624	648	123	93	212	0	368	97	341	70	373	75	576	877	310	0	407	27	24	279	268	145	737	109	73	70	270	419	285	247	189	198
W1.013	106344	0	488	121	31	353	92	122	62	105	118	57	0	89	44	0	43	28	29	28	35	69	895	11	26	0	15	0	73	0	43	49	0	0	0	99	16	34	57	58	0	0	0	41	21	35	45	43	0
W1.014	6402	156	6797	816	728	5837	1288	3551	402	1181	913	572	0	631	408	63	734	207	456	1684	547	386	0	366	160	167	305	96	1428	48	1833	1389	0	56	0	2990	146	310	1198	383	41	0	0	184	37	1084	1016	1118	68
W1.015	89079	0	1254	671	653	1888	695	353	251	419	236	203	0	944	269	73	197	55	287	288	67	482	0	112	179	0	61	94	234	23	431	134	0	0	19	185	136	306	134	117	61	0	45	242	29	171	117	147	104
W1.016	76451	0	3024	330	2357	430	431	287	311	169	560	101	0	320	324	248	99	69	258	148	76	114	0	113	101	0	51	55	119	72	250	137	0	0	19	133	82	66	101	219	48	52	108	96	37	106	115	94	84
W1.017	51842	1256	5341	2209	771	1475	994	862	887	931	279	289	0	679	370	0	247	177	306	209	357	289	0	114	73	122	0	196	312	157	445	575	0	93	0	448	89	169	182	374	46	0	18	184	59	224	223	228	174
W1.018	77490	0	1652	476	1344	300	765	391	822	292	386	120	0	276	306	139	186	30	4261	78	106	98	0	264	62	0	15	98	71	67	299	121	0	35	19	42	64	126	57	193	56	0	66	96	55	75	99	96	109
W1.019	93605	0	2350	710	779	521	561	401	928	418	629	306	0	315	489	86	221	84	293	75	159	82	0	176	96	67	0	127	245	167	275	121	0	76	0	52	119	108	77	359	67	45	59	86	92	109	129	94	81
W1.020	25732	0	6123	3299	660	1659	919	2179	2489	775	819	394	0	2450	915	0	810	2186	1613	87	499	524	0	364	139	243	0	409	1141	459	1179	1014	0	379	0	384	443	365	138	933	477	439	31	337	181	326	360	259	156
W1.021	31191	141	5719	3194	1199	766	3478	996	4095	1354	1515	170	0	1320	574	150	238	189	535	150	92	146	2424	172	127	210	0	511	113	356	901	571	0	430	0	17	150	455	166	882	351	187	150	84	277	181	207	153	1553
W1.022	53449	6670	1587	788	1195	266	537	400	596	423	571	85	0	162	441	93	221	147	211	123	154	78	2671	326	143	115	43	138	166	63	190	145	0	113	0	41	54	155	122	160	72	39	61	83	85	105	113	75	192
W1.023	126116	0	398	616	496	372	120	215	29	86	139	27	0	87	203	49	89	17	29	118	20	148	0	141	53	0	83	0	156	0	29	113	0	0	0	149	8	137	74	15	0	0	40	34	0	56	102	40	0
W1.024	40033	2546	492	390	55	106	77	48	69	65	38	36	0	37	19	0	32	32	48	57	22	14	0	25	0	0	0	0	15	0	58	21	0	0	0	12	18	21	22	78	71	47	0	0	11	33	29	0	20
W1.025	48832	0	1320	2466	489	982	333	270	126	208	199	108	0	145	170	0	70	27	219	144	78	48	258	102	37	51	13	77	44	0	141	115	0	102	0	64	53	67	73	50	101	41	27	0	38	60	80	92	164
W1.027	45474	0	3469	3032	400	603	569	456	1363	442	255	146	0	657	164	0	173	114	800	94	306	95	236	132	72	176	98	143	83	96	280	172	0	176	0	12	177	108	75	196	219	209	26	140	88	66	126	118	104
W1.028	16152	0	4844	17936	2288	2268	1780	1920	1075	2569	2119	482	2	4182	1233	0	1129	4894	1439	142	1048	260	0	737	156	194	0	773	456	166	528	930	0	647	0	209	300	422	281	724	408	213	66	626	313	154	447	340	258
W1.029	71947	7532	12018	4687	1448	947	1372	756	703	1240	987	234	0	574	529	74	387	525	719	39	398	251	6281	163	16	347	19	463	136	205	274	506	0	137	0	84	169	290	126	347	136	68	122	292	271	77	160	151	331
W1.030	2081	0	411	590	0	312	19	25	38	0	0	0	0	132	0	0	24	60	54	0	41	3	443	5	0	0	0	0	0	17	24	0	0	0	0	12	0	13	6	32	22	0	0	33	0	27	0	0	0
W1.031	105199	0	5918	1420	618	992	659	655	496	1280	345	185	0	1832	425	0	400	1334	668	47	518	328	0	235	55	149	34	405	423	277	429	506	0	253	0	89	195	261	93	275	149	40	48	286	123	161	254	158	132
W1.032	67362	10845	6209	1799	940	518	593	601	346	551	776	132	0	432	446	115	199	385	900	21	316	125	0	107	26	160	0	274	164	98	183	304	0	271	0	19	165	166	44	241	171	378	164	263	110	52	107	79	171
W1.033	145732	0	3040	2155	296	910	423	525	143	454	246	202	0	1270	391	14	153	267	348	123	58	48	1521	483	122	0	19	264	82	80	163	268	0	0	0	115	72	236	103	206	69	0	0	204	94	133	163	155	97
W1.034	23815	115	8304	1759	6540	2738	1745	2091	88	1325	2035	307	0	863	901	869	675	125	636	179	752	417	0	376	182	0	0	337	505	39	340	1368	0	91	38	467	107	361	307	173	0	0	684	261	202	148	536	451	63
W1.035	47879	0	567	894	190	1103	231	113	0	123	103	44	0	168	231	0	54	51	51	45	68	280	0	94	134	0	29	0	62	0	36	71	0	0	0	19	10	74	77	0	0	0	0	29	0	161	56	81	0
W1.037	125608	30598	7272	3549	2174	2464	1541	1002	154	1195	1993	314	0	982	1478	28	981	120	699	198	1084	372	0	753	156	219	49	542	463	63	277	700	0	337	0	201	308	321	257	175	226	105	105	520	181	151	418	435	191
W1.038	128403	3325	1587	4280	509	1085	468	956	48	253	349	66	0	495	288	0	265	427	240	448	255	197	0	240	35	0	0	76	165	29	109	603	0	30	0	278	48	68	295	51	0	0	35	110	26	138	285	296	57
W1.039	3040	0	2062	3840	318	180	442	89	242	165	244	61	0	113	70	49	46	56	104	24	84	0	757	65	43	118	14	66	55	92	57	87	0	55	0	10	27	28	24	57	0	0	34	0	34	0	37	32	62
W1.040	106761	10208	1965	777	2323	1305	544	388	97	273	1035	129	0	522	731	58	220	329	352	255	231	219	5653	299	367	64	33	74	158	46	130	276	0	64	43	62	97	109	174	118	0	0	99	132	25	237	200	225	37
W1.041	19753	0	4462	17755	2832	1435	1912	1004	69	1773	2186	1079	0	1551	908	108	261	566	956	271	700	160	0	463	317	241	29	464	117	20	186	627	0	128	0	36	260	536	142	139	71	44	93	323	391	176	344	335	688
W1.042	36181	275	12503	2504	1449	928	952	1095	111	1155	734	465	0	2359	509	66	488	1620	2163	185	1074	307	0	365	164	439	0	332	50	323	1055	1553	0	437	12	47	457	163	185	998	236	324	69	935	154	155	522	397	141
W1.043	69029	3760	309	16	130	655	41	97	0	64	174	26	0	27	77	0	41	25	30	47	84	62	0	33	91	0	0	0	64	0	0	48	0	0	0	50	6	14	40	0	0	0	0	0	0	56	37	35	0
W1.044	74086	0	1883	3691	1110	985	1064	644	40	730	266	686	0	199	521	0	172	761	548	221	139	73	0	234	124	89	0	164	52	58	347	404	0	58	0	150	220	238	149	77	73	67	18	262	134	122	147	188	165
W1.045	34181	0	3896	13719	520	785	658	790	61	1110	365	456	6	659	313	22	285	1653	645	32	865	332	0	294	125	114	18	179	50	101	326	678	0	45	0	20	198	155	95	349	61	46	44	441	122	48	240	219	54
W1.046	87047	2347	1299	615	67	696	222	310	0	268	45	99	0	160	174	0	132	130	92	74	192	173	0	76	49	54	0	41	101	39	71	141	0	20	9	104	25	69	51	52	0	0	0	98	28	41	91	76	0
W1.047	27701	9457	1019	6632	2000	2039	1517	839	0	1099	774	972	4	610	1085	58	306	409	246	296	233	154	0	490	462	65	58	152	183	19	172	657	0	65	0	125	83	251	263	50	36	36	41	117	85	138	348	452	161
W1.048	83329	0	1412	792	252	933	172	238	0	307	148	155	0	126	158	0	93	210	145	41	74	116	0	70	52	71	0	41	69	18	272	252	0	29	0	45	22	73	43	100	0	27	0	105	20	16	71	127	25
W1.049	57427	0	1195	905	1101	1559	1065	633	0	598	442	325	0	360	924	0	375	418	107	213	246	183	0	262	368	0	0	66	265	0	162	587	0	35	0	249	48	127	244	19	27	0	49	71	71	100	262	394	43
W1.050	78806	0	7134	6634	3068	4224	2883	1679	47	3875	979	1522	0	1903	2846	0	3211	3931	1804	712	1139	1542	0	1342	268	251	0	414	922	75	699	799	0	199	0	514	416	1222	304	440	302	102	380	580	339	268	676	809	164
W1.051	126456	1390	1395	1550	234	1374	517	628	411	276	214	113	0	357	136	60	254	533	177	90	136	57	0	95	0	0	164	162	201	136	297	292	0	78	14	127	24	50	138	356	0	48	58	147	56	128	176	103	28
W1.052	15927	243	1401	942	10677	812	5269	677	234	453	3067	107	0	1053	1221	5024	407	155	126	534	200	43	0	976	484	93	4364	266	492	146	451	285	109	0	15	56	25	328	497	79	40	0	1443	35	297	406	285	255	50
W1.053	33161	524	3976	407	1520	1471	1565	877	2328	487	807	114	0	365	245	732	468	192	560	471	405	51	0	329	88	115	1756	370	192	242	292	433	0	83	0	96	67	40	210	188	108	0	329	103	88	151	211	134	63
W1.054	94008	0	1472	70	109	523	96	529	273	208	58	97	0	254	58	47	222	174	125	38	96	200	0	65	0	0	85	158	337	127	234	223	0	39	0	43	43	34	107	59	0	0	18	153	97	190	192	129	0
W1.055	6607	182	10682	794	6346	825	3198	2446	2884	451	2079	113	0	1392	1269	3112	1373	325	644	614	720	447	0	1810	681	153	4062	521	579	1165	1323	946	142	172	123	21	88	179	306	310	116	0	983	150	265	255	872	837	95
W1.056	55692	9658	1846	1671	1295	1194	2161	489	444	314	447	81	0	163	164	1254	260	81	154	497	105	29	0	243	170	64	1984	263	327	116	221	233	0	47	15	144	18	61	195	91	34	0	164	66	164	116	185	147	219
W1.057	62761	3105	5179	12879	2274	2736	4113	1954	2389	541	962	182	0	1721	915	1528	667	435	410	858	195	47	0	574	336	135	3309	653	1005	301	557	831	71	328	17	533	56	247	489	407	160	43	631	245	308	201	498	479	508
W1.058	10636	177	797	67	1139	764	545	984	194	132	692	74	0	158	633	1801	414	69	59	2241	186	204	0	1517	841	0	12943	78	369	80	220	566	0	0	36	404	13	74	1393	70	20	0	156	51	64	407	438	394	0
W1.059	37207	11775	1884	472	115	689	644	388	268	111	56	62	2	487	63	69	107	173	175	210	48	131	0	49	52	0	531	111	68	119	217	238	0	74	0	186	20	18	138	78	61	32	14	59	22	107	146	119	49
W1.060	1091	135	1381	222	2290	425	828	1072	34	124	803	100	0	97	489	1481	333	85	50	865	407	69	0	258	559	0	2201	44	504	0	101	499	0	28	22	200	27	82	529	20	0	0	95	13	73	184	282	249	0
W1.061	58230	0	765	821	463	810	211	287	81	112	353	61	0	162	215	95	56	194	38	160	169	86	0	37	198	0	827	32	179	15	86	214	0	0	0	214	17	42	144	18	33	0	17	46	24	71	61	86	33
W1.062	36758	2357	5177	2250	346	1416	1160	663	865	660	1094	197	0	337	279	592	282	870	412	359	99	124	0	274	361	158	3174	603	209	352	197	405	0	145	135	238	98	103	402	96	137	64	0	158	194	227	175	289	92
W1.063	1750	0	1258	1371	57	88	136	53	49	0	175	0	0	21	33	25	44	28	57	38	55	14	0	28	33	0	211	35	30	0	17	32	0	63	0	19	18	7	23	0	50	57	0	45	20	28	0	28	37
W1.064	71113	5838	2822	1441	259	1149	801	457	329	299	890	112	0	196	262	110	160	79	114	393	289	240	0	98	248	83	1640	128	247	70	156	356	0	75	63	276	31	39	316	117	86	0	0	85	21	138	135	141	94
W1.065	59570	0	1252	533	159	922	283	450	150	76	280	95	0	168	181	52	45	33	81	516	118	89	0	51	179	0	791	0	122	17	174	372	0	0	58	337	57	34	387	13	64	0	0	50	0	128	80	77	54
W1.066	68621	0	5589	1238	1666	1374	1159	435	416	190	902	213	30	249	533	465	196	157	171	271	87	140	0	148	589	213	596	127	664	109	251	578	0	57	36	448	85	92	276	116	58	67	44	221	54	141	252	233	39
W1.067	40703	5219	1684	1695	248	1024	404	238	86	125	172	130	0	97	102	88	31	200	111	220	147	47	0	37	125	0	329	54	146	9	130	200	0	0	41	138	34	26	183	20	28	22	0	73	18	110	42	76	0
W1.068	27828	3335	1359	747	214	648	323	83	58	216	192	126	0	29	80	154	32	55	0	69	46	24	801	44	96	0	66	76	244	42	65	53	0	19	13	72	18	39	77	26	0	7	0	16	44	112	56	50	0
W1.069	72254	26269	2074	1964	2856	1209	1137	277	298	259	1308	206	95	278	921	552	270	367	112	485	140	172	0	385	956	0	90	119	646	29	91	173	0	0	83	326	64	222	355	39	102	0	78	97	35	428	214	170	134
W1.070	94863	0	5445	4440	3011	2067	1327	1023	278	619	1885	426	0	847	1114	775	679	1438	308	1482	709	305	0	617	975	114	270	382	1138	66	460	489	0	77	379	570	100	143	865	89	55	60	90	208	104	366	356	362	78
W1.071	8621	0	2030	545	87	201	601	50	35	68	114	40	0	14	41	114	21	0	36	16	41	4	0	19	28	0	0	50	84	10	16	31	0	0	29	12	0	17	8	0	15	0	0	0	19	48	24	0	0
W1.073	5495	313	22424	2887	4916	2747	4540	2792	4499	758	6348	438	0	1433	2266	1025	1794	31	1311	1416	568	153	0	878	1241	347	270	717	3507	471	787	1116	0	254	202	390	302	299	694	231	394	52	483	464	187	232	656	553	112
W1.074	43471	2429	5902	1506	2803	803	1960	605	418	268	1956	149	0	153	743	905	216	126	184	396	299	74	0	207	307	113	383	130	827	48	128	315	0	135	98	83	72	113	163	125	60	0	200	110	68	172	204	192	234
W1.075	63399	2290	1738	3785	829	1055	1582	755	229	315	1523	192	0	587	409	120	216	161	498	489	169	44	0	156	134	57	407	115	536	52	173	622	0	156	14	120	69	63	487	108	164	0	39	108	91	119	258	232	233
W1.076	74348	0	2068	1042	382	2463	1338	280	302	199	1533	78	0	256	198	243	149	133	142	177	111	20	0	98	125	59	480	81	155	28	97	198	0	114	0	59	56	32	139	48	142	0	32	73	37	73	88	80	80
W1.077	70227	3873	2129	644	17	758	97	356	248	47	111	33	0	471	27	0	175	460	290	134	50	222	0	29	23	0	0	59	26	46	273	192	0	184	0	74	55	16	60	103	161	38	0	181	0	90	55	85	0
W1.078	22605	130	3429	3613	1298	921	650	812	355	407	2608	247	0	252	577	791	432	188	448	366	583	67	25680	278	506	141	531	181	466	61	166	448	0	247	0	71	119	133	236	114	259	0	49	214	71	65	169	172	71
W1.079	68095	528	424	223	1002	2273	414	247	82	86	553	96	0	86	269	234	144	45	55	156	18	67	14323	199	123	0	72	50	132	19	205	133	0	0	0	89	75	72	113	25	0	0	105	201	42	107	102	109	23
W1.080	31673	1481	524	4002	83	271	87	253	37	79	27	94	0	53	41	23	41	45	71	134	101	17	2032	29	54	0	19	0	59	0	203	140	0	0	0	128	96	32	171	24	31	0	0	94	0	134	91	110	58
W1.081	48089	0	2469	3707	1269	438	672	363	347	652	1131	270	0	569	465	262	374	238	815	124	515	190	17500	261	259	63	0	327	234	91	382	195	0	83	0	35	120	166	172	103	74	0	98	313	171	151	186	144	120
W1.082	41997	0	7680	2690	1063	992	1350	650	543	307	878	187	0	353	339	173	149	121	425	113	181	65	469	149	159	0	80	207	166	54	459	276	0	80	0	52	109	146	78	175	163	56	81	174	78	144	98	126	176
W1.083	39926	36222	344	73	203	173	95	47	40	0	104	0	0	12	43	33	21	23	31	46	18	18	263	21	22	0	28	15	31	0	33	25	0	0	0	49	0	6	16	0	0	0	0	0	0	61	0	54	18
W1.084	84709	43217	910	112	802	706	219	188	32	93	476	0	0	84	288	108	76	70	30	153	47	58	0	102	151	0	167	32	315	15	185	183	0	0	0	199	7	22	162	48	18	0	42	0	0	241	115	114	0
W1.086	112934	9358	1140	1840	107	943	244	416	65	106	107	68	0	348	140	17	113	489	148	308	136	86	0	75	42	0	63	50	228	31	224	257	0	94	0	226	61	27	172	128	81	0	17	187	12	63	127	149	0
W1.087	84519	22152	421	382	64	418	63	179	17	0	156	17	0	51	35	24	46	46	45	149	79	27	0	25	67	0	79	0	38	0	76	183	0	23	19	123	11	0	134	31	0	0	0	50	0	59	59	69	0
W1.088	85364	0	1256	320	1126	314	437	286	208	99	1180	123	0	130	503	357	252	62	183	262	135	40	0	178	393	0	170	65	291	39	89	183	0	74	26	89	38	75	121	40	48	0	49	124	58	81	84	101	31
W1.089	49149	30429	11067	3600	3862	1437	3173	804	202	620	5002	536	0	791	1381	1120	435	144	420	207	430	214	0	559	360	121	1183	390	434	34	204	398	0	144	383	82	104	312	144	41	160	72	685	82	100	290	207	225	108
W1.090	38852	219	6970	19869	425	2794	735	863	611	918	3641	611	0	2760	642	84	580	1882	744	273	340	187	0	348	431	110	715	427	571	33	254	535	0	1180	36	168	158	172	315	82	1115	126	19	335	82	137	276	374	71
W1.091	57098	26494	13658	4505	1836	1947	2660	928	675	423	5143	170	0	347	726	1286	440	200	594	478	290	101	11173	323	1130	402	2770	291	302	83	126	699	0	431	177	48	163	113	282	55	374	145	111	138	41	212	169	228	186
W1.092	36457	32845	3927	2638	288	828	324	236	277	222	1137	189	0	264	140	27	102	125	232	246	218	81	1052	78	158	100	128	57	188	0	181	238	0	178	0	83	40	32	113	0	132	56	28	74	0	88	102	129	82
W1.093	87270	15580	3734	1758	2031	665	753	225	261	216	1261	296	34	181	531	530	75	149	105	223	108	146	0	149	443	97	54	53	163	17	158	133	0	0	31	51	44	102	56	22	110	0	277	77	0	163	105	119	42
W1.094	88355	23200	4881	8037	520	536	799	371	243	192	1086	212	0	330	268	87	72	426	485	167	158	77	0	133	331	138	19	106	148	32	120	228	0	497	0	24	113	51	88	10	301	208	0	436	0	78	114	139	164
W1.095	52724	32669	22046	7445	2343	1673	1621	1022	1302	564	3028	1198	7	837	810	378	266	1343	1335	864	809	194	0	455	726	684	96	170	177	74	699	813	106	284	70	27	518	150	307	48	353	457	102	536	62	425	263	318	270
W1.096	120419	14841	5597	5564	1182	1135	921	393	676	236	1891	363	0	843	323	308	138	506	268	567	279	165	0	202	310	122	68	75	169	0	293	275	112	269	0	93	100	65	177	32	469	105	70	228	29	164	114	160	80
W1.097	1132	958	239	177	15	88	17	26	12	0	27	34	0	16	6	7	7	44	25	16	17	5	0	4	11	0	0	0	0	0	23	18	0	0	0	0	0	0	6	0	9	0	0	0	0	10	0	0	0
W1.098	162942	27324	6344	2256	3555	3296	1745	788	257	709	1232	867	17	307	1226	545	733	225	782	394	615	167	0	273	720	125	0	171	661	19	148	438	72	381	0	161	372	314	198	126	523	179	411	382	66	341	172	227	123
W1.099	71776	26930	6421	4531	823	2804	1542	867	393	354	376	721	0	236	431	0	196	154	665	542	174	58	0	335	214	107	0	62	286	24	200	558	35	616	0	348	217	116	338	56	824	76	149	172	18	187	295	332	110
W1.100	79685	69972	5525	1871	1437	2536	835	661	308	388	816	572	0	907	605	244	421	649	1151	1334	347	231	0	237	626	159	39	90	302	45	1059	618	139	554	0	465	200	74	387	97	493	686	336	298	31	285	257	439	47
W1.101	51696	177	1891	3395	1032	1346	1130	1188	1349	746	959	460	0	718	627	842	616	1077	469	777	251	78	0	556	414	410	1363	417	592	300	220	446	198	432	14	192	63	142	504	116	383	0	181	262	146	323	365	247	219
W1.102	64662	7700	962	1457	145	386	503	267	481	157	272	55	0	124	72	301	81	82	88	87	70	10	0	127	54	189	596	107	73	306	106	188	177	98	0	57	13	25	120	29	34	0	27	51	50	97	98	87	51
W1.103	35883	20259	2658	3775	1542	3373	682	3557	1880	1045	1953	461	132	530	1042	1517	1390	1368	840	3752	377	644	0	1847	977	482	8245	726	620	1749	925	1273	4429	583	0	1296	173	387	1263	229	566	0	161	414	324	809	844	899	312
W1.104	27477	19397	1242	1144	563	409	522	652	732	268	664	88	168	388	339	1249	235	199	148	643	50	33	0	274	338	130	3689	213	95	90	235	241	2611	276	87	103	23	86	283	46	372	0	62	45	83	53	164	201	140
W1.105	4539	0	502	3330	154	149	220	172	348	72	168	87	367	125	88	186	75	56	61	148	75	16	0	72	131	0	720	66	0	38	34	77	560	154	26	56	14	30	71	0	55	0	17	0	19	28	0	34	199
W1.106	41856	26807	597	783	92	248	178	244	424	85	178	134	22	378	74	179	86	381	299	229	29	89	0	53	54	113	288	62	38	196	248	97	193	154	27	57	122	57	66	23	92	0	0	145	10	243	114	255	28
W1.107	25972	15630	93	336	75	122	62	103	50	0	73	0	7	40	24	84	21	22	34	115	0	22	0	35	14	0	356	20	0	67	48	58	112	40	0	23	0	18	61	0	0	0	16	0	0	50	0	69	55
W1.108	95437	63934	542	478	272	325	285	513	322	136	310	85	5	166	117	428	138	145	155	155	82	68	0	124	58	128	811	98	94	202	160	155	119	124	0	47	47	99	85	59	78	0	0	72	53	94	89	86	100
W1.109	58153	4259	6852	9139	2962	3272	4877	2489	2408	2307	5430	1090	107	6753	1155	4736	1800	1077	1412	1599	389	352	0	1430	1595	1925	10731	1531	612	1146	510	641	725	1131	55	1080	438	647	418	193	697	1153	386	431	561	281	549	599	1303
W1.110	75551	36290	5559	2657	2275	1991	3743	1278	1672	1050	3074	398	10	496	441	2916	463	1320	444	402	113	94	0	550	297	1471	5268	823	218	1594	354	605	417	687	58	110	158	263	242	203	316	108	227	262	250	201	380	388	624
W1.111	13093	10096	3244	1744	3849	666	2213	1240	663	243	1748	220	7	640	1111	3134	351	133	581	508	186	143	0	500	675	674	1233	321	81	231	309	388	145	416	22	229	236	286	120	44	224	221	259	132	176	164	236	223	373
W1.112	71782	3157	1359	651	1202	361	769	339	119	130	587	151	9	316	245	1207	93	108	80	358	72	116	0	100	176	314	462	97	149	59	266	129	0	97	0	117	98	74	102	0	61	57	81	58	37	73	125	183	91
W1.113	81418	0	2083	860	948	791	1422	556	157	482	544	480	40	357	356	634	124	209	447	260	223	55	0	179	318	498	329	203	156	59	164	211	69	240	18	150	140	110	167	20	43	106	67	125	110	63	205	198	181
W1.114	4941	1914	16114	11212	4649	8173	14218	12390	2091	2626	8295	3547	1621	870	1902	2103	3124	43	2460	5238	117	0	0	3652	14911	2596	17385	1390	1252	158	490	2209	1113	3587	136	4378	3040	520	2161	34	1750	4991	267	637	471	100	571	786	547
W1.115	31960	55936	3933	712	2547	478	1241	511	616	356	1794	204	0	670	806	654	310	119	353	598	210	104	0	220	679	1007	330	260	489	69	172	266	218	137	23	290	136	104	222	47	85	156	131	149	53	130	175	192	140
W1.116	6924	5196	2494	1842	832	1037	2126	979	398	428	3211	239	27	236	352	880	145	434	204	665	181	99	0	356	213	639	1522	184	177	185	258	393	522	122	33	221	72	84	401	57	56	84	0	137	80	301	194	246	266
W1.117	5630	1268	6660	401	14499	4432	4807	6243	2349	834	14962	490	25	1084	4462	10916	2396	272	245	5242	2598	93	0	4162	24526	912	18783	915	11618	2890	505	2862	677	151	673	4622	71	336	3965	422	67	0	765	170	227	1151	1504	2356	83
W1.118	73775	24569	798	394	481	378	569	223	119	82	171	79	0	132	217	112	89	379	37	121	50	102	0	51	225	346	36	57	150	18	128	53	0	69	0	97	17	49	70	24	42	0	26	100	18	103	64	79	48
W1.119	80742	17207	6461	7038	5308	2431	3621	1988	3371	1649	4200	1046	108	2441	1682	2068	1432	1164	1422	1648	1351	1055	445	1559	2413	2478	484	1004	1591	618	777	557	208	675	84	1471	779	526	591	175	693	279	286	1108	273	659	589	730	446
W1.120	38167	2730	742	712	848	271	586	344	193	146	326	131	111	175	121	470	74	78	264	204	55	51	4033	69	97	246	0	86	80	15	250	79	0	80	0	22	160	32	51	0	94	114	63	87	20	71	56	97	42
W1.121	68411	21198	1733	2488	1772	787	1550	368	406	363	765	324	1863	404	313	1160	155	270	136	518	37	51	401	270	302	555	178	157	187	25	325	225	0	212	300	109	67	124	290	20	89	113	84	141	64	93	190	280	144
W1.122	32734	0	1928	637	2033	572	1283	473	676	413	603	334	1210	356	396	1170	143	74	88	459	253	54	0	396	344	579	288	141	499	18	162	234	0	152	150	222	85	149	204	0	105	47	178	46	34	94	172	266	124
W1.123	39778	5154	2150	2381	1108	461	843	660	755	278	485	234	704	382	229	703	132	609	238	201	48	27	0	258	281	696	192	236	80	45	218	277	0	302	175	88	120	88	130	21	402	178	80	161	116	73	121	238	209
W1.124	34053	2606	517	2230	768	481	747	346	574	169	894	111	290	244	153	643	65	454	65	364	44	15	1398	201	125	172	436	78	113	0	201	190	214	260	592	84	19	50	263	0	222	165	39	95	19	41	89	127	103
W1.125	27710	19163	971	2283	293	416	465	152	119	397	197	183	35	135	121	86	76	387	173	79	92	55	0	57	102	474	34	165	138	24	86	46	0	131	0	74	91	62	32	0	89	110	0	151	56	33	50	75	0
W1.126	34662	423	440	1307	1047	170	359	269	62	116	407	110	26	54	165	350	38	40	37	109	94	11	0	42	263	299	108	44	137	0	41	64	0	0	39	60	28	42	79	0	71	31	37	26	33	47	70	65	30
W1.127	73013	20774	1422	1658	690	361	664	608	421	172	723	84	115	282	178	409	117	173	598	428	80	55	0	212	173	533	1039	84	115	34	176	240	0	113	70	73	70	50	196	89	90	0	46	51	40	149	147	200	120
W1.128	61838	2846	2071	2000	630	718	840	1265	676	352	893	361	306	403	329	388	180	388	445	911	105	35	0	394	223	524	5024	279	60	112	477	412	0	342	503	360	169	146	647	80	524	51	17	167	108	212	275	375	408
W1.131	119758	0	2944	326	1262	119	304	841	206	179	419	261	107	154	718	1362	223	124	381	382	47	55	0	184	704	773	3325	140	28	35	95	138	0	109	462	35	108	161	127	24	151	246	124	68	37	116	147	231	32
W1.132	65760	20617	3302	778	653	487	711	447	366	377	807	123	86	191	365	584	136	121	305	222	122	33	0	79	177	540	2389	225	80	105	144	121	0	136	352	75	73	148	59	26	71	39	88	83	127	82	123	183	115
W1.133	37516	40621	1063	224	788	301	306	595	85	80	547	0	21	59	172	717	82	51	76	343	30	104	0	115	223	43	1584	58	25	68	141	291	0	48	490	139	29	19	305	0	44	0	87	38	17	64	104	136	35
W1.135	28420	15602	167	182	85	217	59	65	39	0	83	32	0	48	14	83	21	30	25	66	7	28	0	35	36	0	364	0	0	12	53	41	0	0	117	81	6	4	69	0	48	0	11	0	0	27	0	49	0
W1.136	32832	22035	1539	1068	179	248	237	265	549	213	728	80	0	727	45	286	70	614	262	121	93	26	0	106	62	310	131	117	20	76	110	187	0	221	1562	68	57	26	88	0	251	53	23	66	28	50	62	87	54
W1.137	38429	258	6102	1791	526	1309	784	1167	1137	223	1063	140	0	515	162	456	203	303	529	647	234	67	0	255	204	722	785	156	71	76	271	510	0	574	1836	357	208	56	300	0	420	88	90	201	51	90	191	346	159
W1.138	63422	54282	273	417	52	227	68	206	78	0	206	17	2	132	23	56	38	108	42	149	44	35	0	75	35	0	168	15	24	36	52	60	0	75	819	94	16	7	121	0	72	45	0	0	0	51	51	80	21
W1.140	31779	39270	271	1463	227	1778	162	571	521	92	436	76	9	566	108	239	286	769	289	531	79	65	0	132	294	65	189	48	95	204	373	128	0	891	546	290	100	23	168	0	439	60	0	151	12	90	88	184	80
W1.141	8612	7206	294	686	111	174	143	69	97	0	158	0	0	80	49	135	15	104	22	49	50	7	0	24	77	70	526	22	39	20	34	28	0	72	99	18	0	0	47	0	0	0	0	24	0	44	0	62	29
W1.142	76572	29735	120	49	824	90	244	342	0	28	289	0	7	18	127	864	107	26	42	233	38	10	0	62	232	0	886	19	45	9	57	97	0	0	129	51	0	31	193	0	55	0	62	0	0	74	49	117	25
W1.143	21901	42894	2454	6274	1969	2638	1786	1402	588	451	2433	463	21	1739	718	1860	795	1601	389	3404	480	201	0	687	1472	349	11323	217	480	69	431	907	124	1001	449	817	143	131	1439	58	571	126	141	189	24	423	228	404	248
W1.144	56753	31889	2571	2714	2138	4522	1179	2115	1899	478	4432	270	0	3223	974	2974	2264	922	369	4773	571	373	0	2425	2924	573	18957	344	554	231	749	706	195	3092	5542	1626	167	105	1928	0	1003	273	192	239	39	706	565	868	258
W1.145	57569	26099	3233	3078	2753	1259	2450	1069	1592	381	3519	266	5	815	1107	2243	629	240	824	2063	635	179	0	1064	1811	832	2684	341	177	256	247	179	111	376	3184	283	307	105	354	0	497	429	719	293	47	253	229	299	110
W1.146	71145	37958	1031	236	1276	1914	1238	597	924	260	3351	149	0	349	401	2063	737	460	216	914	132	25	0	1151	622	396	4869	197	238	192	159	138	0	216	6208	792	91	95	247	17	229	0	175	152	18	382	115	257	451
W1.147	24068	2587	1367	22341	5085	5841	3949	7144	2433	882	14209	1356	0	440	2877	5965	4763	315	1018	9782	1078	80	0	5174	1102	314	8650	797	920	289	278	1328	818	4924	4879	812	395	603	935	38	3420	326	1534	162	135	475	663	963	3112
W1.148	28337	420	5455	20829	1919	6608	4397	4267	6516	1489	19912	746	9	6123	1891	2989	3015	677	935	6114	1258	1807	0	2415	929	1395	1512	2305	1440	509	895	809	668	4096	2631	142	345	391	802	105	3186	357	276	232	220	348	662	581	1079
W1.149	39956	7795	42	32	39	83	43	54	55	0	84	0	0	15	11	23	19	0	0	60	0	0	0	4	0	0	0	0	9	15	18	0	0	0	18	29	0	0	11	0	0	0	0	0	0	0	0	26	13
W1.150	66004	14965	269	1146	1627	1767	841	600	718	130	3416	106	8	594	721	626	462	164	188	796	106	20	0	688	155	67	714	254	489	120	117	166	97	688	217	279	64	90	299	37	498	84	302	107	19	242	186	232	104
W1.152	47040	53494	365	425	461	260	236	512	265	128	632	0	0	119	174	232	219	212	178	147	87	53	0	175	46	84	36	149	140	464	221	339	0	0	0	63	24	42	204	167	7	0	24	71	88	110	232	155	0
W1.153	91889	0	418	559	601	192	325	411	79	101	393	0	0	79	184	253	83	232	300	56	54	54	0	86	34	113	0	195	96	171	157	129	0	96	0	15	0	93	53	86	62	64	20	88	70	72	95	97	64
W1.154	71660	0	326	56	419	418	156	658	98	76	470	0	0	68	222	121	122	27	111	241	67	39	0	83	46	43	28	109	208	84	174	173	0	72	33	78	22	108	244	0	0	24	44	40	25	179	165	185	0
W1.155	44431	8080	123	488	20	182	31	243	120	48	17	0	0	42	18	6	40	108	93	94	45	23	0	20	0	31	14	68	0	71	186	100	0	0	0	59	13	21	85	63	38	0	0	44	15	49	44	38	0
W1.157	92206	2910	920	2378	183	368	474	856	854	462	578	65	0	416	228	104	372	254	417	136	139	195	0	127	0	222	0	491	59	198	469	241	0	159	0	28	52	45	169	380	178	0	52	39	183	187	194	160	188
W1.158	61115	8275	1879	775	897	1183	995	986	2454	619	1709	152	0	494	504	830	757	476	304	427	494	292	0	1203	0	354	103	590	245	622	331	153	0	239	0	0	52	353	196	434	127	0	409	0	178	393	298	236	197
W1.159	13086	621	3799	4243	2237	2464	5188	6806	4569	1019	3198	378	0	1085	969	1152	2409	733	583	6298	371	513	0	2779	853	1064	1257	1673	1056	1981	1666	1384	0	274	12	1396	118	413	1365	1478	239	0	1086	99	270	758	1121	1191	1068
W1.160	57616	0	147	55	464	247	647	634	181	101	578	30	0	56	223	143	180	52	51	50	34	0	0	114	0	48	21	226	154	151	110	265	0	41	0	34	11	110	208	22	36	0	164	31	49	90	148	138	23
W1.161	17747	868	73	671	37	78	74	91	47	0	23	0	0	16	10	13	15	32	37	20	19	0	0	39	0	0	0	27	0	56	63	33	0	0	0	0	8	8	17	53	19	0	0	0	0	30	0	0	32
W1.162	35325	1247	531	559	279	216	347	193	44	129	265	172	0	115	139	86	96	72	75	130	88	58	0	95	60	147	0	82	35	0	108	111	0	0	12	40	43	60	85	14	31	30	30	28	0	47	68	89	124
W1.163	34788	0	759	378	48	89	90	230	496	85	41	72	0	97	18	25	56	345	135	46	71	38	0	32	17	69	0	52	0	58	169	94	0	0	0	6	21	35	32	106	67	0	0	54	24	45	34	0	29
W1.164	28242	767	4628	7557	8656	3479	3459	5684	2603	2038	6056	1321	0	768	3885	4044	3586	6527	1834	7221	964	744	0	4504	399	454	0	1222	2799	1976	1059	3483	0	204	0	757	270	803	3245	1242	181	100	3377	379	261	1570	1151	1010	650
W1.165	4496	221	337	423	25	91	54	105	81	0	13	0	0	80	20	0	47	109	63	68	109	35	0	16	0	0	0	44	23	61	43	30	0	31	0	14	9	6	44	65	0	0	0	0	0	47	0	0	0
W1.166	108354	4685	6384	4527	1832	2109	2389	2398	2514	951	2624	314	0	4384	1305	438	1600	1953	1241	798	363	229	0	628	156	1044	0	1876	1119	1880	1054	711	0	578	0	358	227	591	742	1211	779	417	261	416	493	645	587	389	597
W1.167	37112	9249	105	291	38	287	64	156	134	0	58	0	0	33	16	15	35	65	27	52	26	8	0	18	0	0	0	42	17	73	41	49	0	0	0	28	0	11	72	34	34	0	0	51	0	51	38	42	16
W1.168	106048	11790	4508	2334	11263	6968	5242	8941	2991	1329	7524	882	0	1113	4983	2013	5525	2853	1957	2563	2426	413	0	5252	472	1220	0	1321	2010	1257	679	2313	0	1545	0	2692	380	1078	2279	994	645	759	2138	337	310	1080	1936	1328	386
W1.169	39352	764	1057	486	239	141	479	172	558	124	334	40	0	45	142	43	46	129	76	15	37	19	0	37	14	264	0	166	20	409	69	52	0	32	0	4	0	80	33	104	49	0	0	0	23	45	40	38	71
W1.170	47377	1898	5413	2346	6679	2062	3763	4144	2874	1099	5482	1278	0	1094	2295	1213	2510	2850	1247	1069	531	254	0	2066	163	1096	86	1979	798	940	1571	1208	0	441	234	435	249	820	785	2358	438	518	938	419	431	1019	1003	970	851
W1.171	44518	3535	705	857	1155	412	919	589	321	169	1122	152	0	94	307	239	164	390	202	335	80	34	0	217	109	167	126	142	153	175	160	291	0	137	43	14	47	80	317	103	118	0	87	40	28	181	149	173	97
W1.172	91592	1909	1690	1759	2807	212	1184	455	288	223	1190	264	9	152	688	810	187	502	203	26	321	47	0	213	56	281	185	83	75	69	261	144	0	43	90	7	56	137	77	212	38	0	338	73	66	99	114	108	86
W1.173	2769	2248	54	181	19	62	25	29	40	0	0	0	0	0	4	12	0	19	0	22	33	0	0	5	5	0	62	0	0	0	0	0	0	16	0	10	0	0	25	0	0	0	0	0	0	0	0	0	0
W1.174	32839	486	9341	10440	3197	3568	2819	3513	6779	2088	5091	1266	46	1132	1754	1043	1665	1526	1841	1178	681	329	0	2261	699	2061	4492	803	303	1201	951	1254	0	880	111	113	436	257	802	3679	1126	186	418	282	201	621	809	550	542
W1.175	13755	13884	83	150	51	64	54	66	26	0	32	22	0	0	32	23	18	66	45	68	42	5	0	13	26	0	143	0	9	24	43	90	0	11	0	26	10	4	85	62	0	0	0	0	0	59	26	0	0
W1.176	85181	24727	498	1842	125	305	187	326	25	90	93	100	14	249	74	41	60	424	143	197	85	75	0	122	71	159	70	38	58	55	499	96	0	0	0	100	38	50	88	91	65	0	0	56	19	142	47	106	55
W1.177	24011	4126	2737	6922	1472	732	1249	1189	84	829	620	963	107	364	378	452	315	295	627	304	368	168	0	544	155	583	243	359	68	16	513	345	52	551	169	20	158	103	234	115	237	113	321	139	108	146	208	155	398
W1.178	105162	10377	2156	2626	567	815	282	759	67	234	247	277	115	203	167	89	132	955	183	545	140	93	0	157	230	455	1876	99	152	54	329	247	0	135	176	222	79	68	360	33	54	34	0	129	31	110	153	166	108
W1.179	23548	20010	824	1154	1637	639	458	915	168	235	1254	253	54	79	266	436	195	1175	127	860	680	87	0	298	129	147	1240	93	85	15	295	334	0	43	476	61	42	84	474	30	94	0	133	62	68	87	161	117	99
W1.180	45568	18776	1077	1661	0	512	331	422	0	139	56	83	2	64	32	13	109	331	209	135	100	39	0	30	19	104	107	112	82	33	287	169	0	75	8	119	89	22	138	106	92	73	0	122	16	34	80	60	86
W1.181	18422	8407	5730	4320	2287	5097	1198	5417	339	2156	3873	1253	18	859	2144	407	2838	1620	804	1971	4163	903	0	933	631	462	4562	956	2815	314	724	2470	139	362	353	1284	440	428	2500	228	596	107	466	285	140	1021	1216	1082	189
W1.182	87631	0	727	2980	69	289	505	336	179	318	255	140	8	292	79	28	91	363	459	382	267	8	0	31	67	130	25	134	49	0	213	130	0	120	0	14	52	29	80	171	299	0	0	73	52	39	100	97	310
W1.183	27143	14943	8154	5272	1461	2973	1529	2083	244	1227	2767	318	16	413	907	629	1159	977	1426	2515	599	298	0	513	692	442	3526	440	674	118	751	1008	167	156	1179	885	239	224	1151	379	223	88	314	234	77	492	460	523	434
W1.184	49211	17723	1083	684	175	225	207	158	85	247	300	143	10	52	136	45	100	210	1812	120	109	60	0	80	47	127	31	122	18	17	137	69	0	50	0	14	33	47	31	50	33	0	27	0	82	55	55	56	35
W1.186	31974	24897	5180	892	936	7871	813	2728	212	669	591	1120	79	839	643	205	920	796	426	2439	2052	690	0	345	770	903	1160	294	2103	310	853	1135	173	145	1171	3638	235	185	1145	94	62	0	245	377	112	532	610	636	71
W1.187	61487	17199	208	892	0	129	32	138	25	68	0	39	21	77	9	0	23	160	54	45	69	22	0	40	12	48	0	0	0	16	104	65	0	47	14	87	20	6	51	27	41	0	0	24	0	38	32	0	23
W1.188	2743	91	7751	833	0	1182	9	2018	0	787	0	434	6	906	7	0	454	885	1860	595	142	197	0	15	46	1048	0	584	21	20	1802	818	0	414	0	133	437	73	505	219	1908	126	0	480	81	445	435	700	12
W1.189	47942	2030	5292	1008	396	886	791	1165	414	701	1406	1451	46	647	481	399	725	1238	1086	581	507	186	0	683	2151	1131	137	309	207	275	412	240	91	331	543	199	449	95	179	257	256	1138	85	320	157	266	237	332	285
W1.190	41210	6167	2068	1329	571	370	279	319	64	282	640	95	272	124	94	399	159	175	219	102	172	107	0	113	133	265	22	93	23	106	271	201	0	53	47	11	68	35	99	108	0	0	114	105	21	82	114	112	132
W1.191	19645	1179	1103	4649	166	545	459	377	21	285	292	359	539	129	65	125	56	411	200	72	98	43	0	142	152	197	14	87	25	33	222	118	0	0	58	27	76	42	98	79	95	42	0	78	24	130	79	111	226
W1.192	74829	6959	1842	4411	496	612	655	644	0	222	358	274	2056	78	185	274	80	125	170	346	187	45	0	230	424	256	44	58	69	33	153	212	53	0	22	25	76	52	259	14	68	21	56	56	18	146	134	151	171
W1.193	36161	18248	12777	17415	1941	1643	1800	1101	304	2125	786	1901	5465	655	1057	247	1028	1370	1298	426	952	679	0	1770	1579	1583	182	456	162	76	268	458	62	86	58	82	404	365	258	228	176	49	408	321	144	320	399	351	464
W1.194	67934	23798	5699	3264	5403	3109	2020	2705	1911	2166	4991	2088	2832	949	2254	1646	3279	2087	1692	3488	1650	1636	0	3507	2949	1024	191	827	353	346	218	578	83	268	342	329	612	743	1158	338	177	167	1264	529	159	992	575	565	1217
W1.195	10458	983	3186	1253	358	407	511	485	417	443	548	330	22	373	101	236	182	119	338	102	227	66	0	157	116	640	0	258	73	76	217	178	0	76	36	14	148	61	80	45	75	0	52	57	52	128	93	119	78
W1.196	22165	396	514	332	169	127	153	139	75	67	223	81	78	21	28	115	37	120	143	68	54	18	0	52	44	109	12	32	28	48	56	70	0	27	0	17	14	7	49	17	0	0	0	37	9	81	0	81	29
W1.197	43919	180	594	4336	346	384	565	387	52	192	1016	185	2	90	182	109	124	113	121	181	186	74	0	155	71	132	0	81	51	53	95	176	0	0	94	85	24	41	117	34	63	0	60	27	16	65	92	116	179
W1.199	105215	0	249	1950	509	749	430	946	160	350	570	171	0	381	248	206	234	1994	139	418	130	81	0	205	0	39	0	157	112	54	370	364	0	71	0	138	27	86	296	66	118	0	68	68	53	94	233	149	136
W1.200	39698	37372	2533	1565	1831	868	1059	365	264	790	589	551	0	393	503	305	153	640	336	169	292	116	0	123	216	737	87	307	129	115	389	183	0	50	0	26	172	100	175	117	86	51	613	178	36	207	129	245	124
W4.001	56003	0	5742	475	1041	1016	1349	1865	3193	2767	1115	521	0	4505	1049	482	3015	2902	1808	619	1920	1797	0	386	0	755	0	1617	650	663	846	649	0	577	0	24	139	404	181	2194	394	136	310	335	3139	324	480	239	93
W4.002	53836	7326	2769	2341	756	435	622	681	772	1031	614	473	0	967	1170	738	1321	388	773	301	1295	494	2049	584	38	321	0	629	1097	104	311	208	0	256	161	11	253	400	58	234	274	464	190	120	929	179	183	101	503
W4.003	48153	32872	4930	269	30	124	136	465	778	668	0	239	0	1246	133	0	277	254	1212	28	63	210	0	10	39	494	0	780	46	480	299	90	0	365	0	0	249	88	20	546	253	375	21	390	632	217	64	37	0
W4.004	0	0	237	877	0	0	18	210	72	432	0	214	0	137	11	0	13	462	172	0	198	0	0	6	0	0	0	122	0	0	110	42	0	131	0	0	83	0	0	194	190	0	0	23	53	0	12	0	0
W4.005	62207	10538	4648	1708	1670	582	1502	720	477	938	214	500	0	1146	1259	283	920	397	837	476	1039	491	0	290	44	317	0	700	179	81	338	112	0	401	0	16	285	519	36	656	258	270	223	290	953	395	164	94	140
W4.007	45304	8850	1665	529	1055	1375	1486	667	1021	1652	1006	641	0	1852	1009	349	1139	1566	866	37	1709	944	0	502	33	331	0	791	631	97	284	151	0	239	0	46	257	534	28	800	162	231	138	184	1317	82	284	121	205
W4.008	55517	450	4959	1927	4958	1852	4071	2019	2343	1489	2122	1622	0	1502	2917	2293	2703	1469	1107	161	1415	827	0	1561	92	626	0	939	1787	269	584	386	0	260	0	169	297	1184	199	1475	176	0	1239	271	1446	488	481	255	325
W4.010	39143	0	6274	2725	411	2453	1498	2993	836	2134	244	1998	0	1269	635	167	1286	5635	1277	472	2874	440	0	1509	362	880	115	510	1420	170	658	542	0	638	0	326	491	256	283	1429	605	511	159	518	551	372	303	179	280
W4.011	43801	0	6140	19198	59	989	1169	1112	1186	1959	59	1364	0	893	193	18	181	1381	920	141	3833	86	0	94	0	704	0	577	180	126	566	253	0	390	5	29	425	197	66	583	236	386	0	278	366	166	97	58	905
W4.013	50689	0	3704	1424	2442	677	1398	1132	852	651	483	642	0	909	1089	686	890	459	1195	721	1216	232	0	416	99	563	219	245	935	212	735	172	0	357	0	110	370	558	33	538	281	700	779	430	476	289	179	62	230
W4.014	31017	0	5328	9390	885	1945	2473	3894	1583	1477	794	1733	0	626	1128	221	1519	943	1083	390	1855	254	0	864	287	938	0	924	1314	162	761	332	0	854	0	37	894	496	216	1118	735	394	273	320	748	331	203	122	898
W4.015	82567	941	4327	792	460	681	416	236	424	613	234	435	0	160	341	109	278	496	572	9	355	97	0	124	22	901	0	274	120	145	128	49	0	493	0	33	273	217	15	142	160	259	36	293	198	140	58	50	277
W4.016	58805	339	2872	1870	374	417	440	390	222	564	83	537	0	486	348	70	204	218	640	113	114	81	5008	65	0	546	0	788	56	58	325	86	0	282	0	0	386	396	18	273	138	597	34	335	752	113	48	39	154
W4.017	68110	6202	3684	2001	855	673	651	371	413	656	456	650	0	227	490	192	261	923	391	124	968	128	0	238	56	529	0	206	153	78	191	65	0	155	0	38	199	308	33	256	220	123	66	177	264	204	84	54	100
W4.018	47000	17374	6006	1241	1060	597	618	288	964	413	400	363	0	350	368	207	346	571	392	125	628	221	1380	117	39	774	0	246	255	129	151	87	0	166	15	94	159	270	20	352	118	131	172	274	304	263	87	48	152
W4.019	87529	0	4506	5341	1098	633	572	562	550	273	643	396	0	303	339	271	231	178	384	286	809	138	0	186	102	341	0	125	616	109	254	91	0	206	100	129	246	126	31	172	122	210	232	222	85	184	109	54	117
W4.020	16000	191	4234	3322	1676	1516	645	4646	792	374	887	413	0	3758	735	221	1042	981	1135	1957	871	508	0	1080	606	368	0	221	1290	316	1487	515	0	289	66	144	620	228	853	442	182	678	146	437	111	326	412	230	99
W4.021	47939	0	5415	1222	315	522	358	729	829	589	129	437	0	771	237	47	185	768	2684	168	523	179	0	100	26	515	0	346	196	314	1489	185	0	215	0	38	237	101	33	287	172	203	106	596	207	290	106	67	69
W4.022	36456	2460	7904	3135	1672	889	710	1737	957	691	775	1350	0	683	1222	113	1247	777	875	539	761	183	0	810	551	541	0	255	971	266	449	184	0	837	0	65	715	467	103	505	551	310	206	422	433	356	118	108	241
W4.024	47764	9697	3375	17085	541	568	581	420	311	407	107	1175	5	422	482	59	231	235	970	87	182	119	989	156	27	146	0	178	200	43	246	60	0	340	0	19	474	275	15	92	162	277	58	247	218	187	34	47	133
W4.025	62123	7407	4981	580	1382	1127	688	281	410	417	392	438	0	497	463	85	415	591	169	77	971	300	0	189	59	318	18	84	322	160	114	45	0	96	0	195	137	320	24	85	0	38	77	166	112	273	89	73	119
W4.026	77668	0	5712	747	6532	1994	4538	776	1248	2074	1227	1663	3	1252	1398	875	895	2628	1435	565	2772	819	2141	1100	111	600	101	513	609	183	710	179	0	248	0	182	645	652	26	143	220	194	1508	896	1421	584	277	204	206
W4.027	36077	3578	1730	2780	552	553	679	148	100	288	14	723	0	268	244	29	138	189	397	213	17	85	1480	52	8	172	0	210	68	17	236	27	0	300	0	20	208	206	8	99	215	483	0	220	359	82	46	37	85
W4.028	41142	26054	5731	1210	516	594	570	165	327	739	27	414	0	417	411	17	159	779	875	94	292	201	4993	126	32	496	0	148	330	73	292	60	0	190	0	47	495	199	13	171	143	517	162	476	176	244	76	45	74
W4.029	65206	0	7467	4788	293	1831	903	812	264	1243	0	1160	0	354	1004	0	784	924	731	49	1458	210	7200	589	273	908	0	236	289	50	192	156	0	164	0	146	457	435	46	80	141	447	27	417	596	341	105	99	418
W4.030	29418	0	2880	2947	5662	1769	6167	1563	321	1463	3056	2049	33	538	1899	781	1025	2162	630	504	2423	518	0	932	260	286	272	239	652	13	838	223	0	245	114	298	485	1383	170	107	155	178	1202	205	1042	315	347	217	300
W4.031	47474	0	4382	1039	162	920	316	643	256	275	27	216	0	563	219	30	224	256	551	396	869	143	8492	105	37	451	0	82	335	64	505	120	0	692	17	209	226	102	38	181	577	831	44	275	69	251	74	99	15
W4.032	9589	1003	458	393	192	249	186	239	32	156	154	190	0	67	128	140	161	55	1865	474	150	51	0	313	340	0	52	44	176	0	124	50	0	39	23	77	96	102	53	44	40	72	99	105	36	125	41	45	25
W4.033	44585	37459	6521	2270	3648	980	2833	418	368	1703	945	1241	17	412	1058	2433	754	3175	750	340	473	445	5200	494	113	689	527	344	276	46	420	87	0	198	154	132	319	720	26	455	193	64	2699	335	560	314	88	57	195
W4.034	66396	0	4453	1740	1723	1689	1240	646	77	806	139	1302	0	511	562	299	537	281	864	231	1625	399	0	348	206	491	89	241	588	36	283	88	0	724	9	401	487	407	40	114	676	1255	660	300	527	284	142	116	83
W4.035	88860	0	10752	5370	2863	1211	1507	1086	634	1148	337	1204	0	1156	438	1853	965	383	890	369	1088	556	0	485	150	2323	5538	382	141	298	451	213	0	261	221	396	453	476	90	713	374	455	1534	486	604	346	222	240	249
W4.036	25667	13882	1440	1265	4771	835	2668	998	57	531	271	892	63	297	1029	2054	705	278	140	813	813	2290	0	1628	843	341	4526	61	456	13	373	89	0	119	49	700	134	511	91	57	0	0	2485	113	158	343	293	193	121
W4.037	50734	1243	3113	812	2576	1288	1174	938	100	566	62	746	253	232	688	592	328	591	334	796	979	1185	1249	953	649	542	3449	47	332	26	415	159	0	102	25	271	275	294	191	67	83	49	484	300	122	571	241	182	127
W4.038	31171	27299	5205	1676	2368	1214	1095	686	210	668	216	508	4	383	421	1002	327	755	444	399	1197	362	1375	524	208	886	1282	110	347	46	275	197	0	191	15	215	243	315	87	73	113	108	744	251	182	328	178	185	115
W4.039	54821	12370	6178	3686	1230	1118	1212	1026	255	1227	478	769	2	1017	598	326	703	1076	1139	384	1129	480	0	521	180	1536	249	205	488	111	687	272	0	507	0	256	661	463	103	267	395	793	977	567	407	308	241	186	442
W4.041	10156	923	1292	626	349	463	428	120	189	450	114	420	5	164	203	55	129	538	187	29	817	194	0	108	64	510	0	105	120	21	68	54	0	62	0	44	146	91	43	41	50	81	133	108	193	103	59	51	46
W4.042	15131	14233	1925	3527	194	529	125	1241	347	357	53	531	0	781	357	16	263	1115	844	417	722	313	0	103	120	1000	0	94	42	19	285	143	0	315	0	45	738	227	193	47	206	772	65	371	319	85	104	71	260
W4.043	8119	7670	5210	2100	2408	1530	1065	1822	170	834	848	2392	13	482	1311	157	962	1652	594	643	584	1704	0	898	917	1481	0	198	432	82	427	456	0	297	55	343	423	422	276	134	167	221	235	314	687	298	277	218	202
W4.045	45127	26098	1927	1036	489	654	523	268	117	182	90	589	21	267	392	116	174	378	306	405	409	377	0	136	178	686	0	60	115	28	237	57	0	233	13	79	219	164	38	63	163	242	174	172	149	242	57	63	135
W4.046	32179	21329	4310	2998	246	617	443	499	249	647	38	1131	0	352	580	0	1086	281	799	254	337	135	0	371	377	1585	0	432	85	25	91	107	0	453	0	75	796	331	31	87	326	369	0	339	1342	251	67	92	797
W4.047	86093	9887	6988	767	4261	1106	2105	596	739	1124	372	1490	0	1013	1836	309	1038	928	616	127	1393	531	0	332	233	2003	0	472	323	93	131	143	0	107	94	347	402	639	10	102	145	109	777	321	1462	142	157	88	294
W4.048	31758	0	3619	6224	2253	2056	2334	3148	408	1377	322	3421	0	901	1666	384	1468	372	809	1769	1746	358	0	1298	985	585	69	479	1895	34	398	311	0	373	143	587	738	526	355	113	306	455	752	377	841	365	332	263	568
W4.049	36875	10217	2983	4198	223	1805	800	1134	268	1204	31	2042	0	448	748	0	785	725	526	473	2290	322	0	258	194	789	0	494	359	79	195	165	0	239	5	443	457	382	107	176	290	427	52	268	693	207	154	112	528
W4.050	61364	0	2513	1280	3766	1080	1440	702	75	847	256	2024	0	371	2124	417	986	290	260	467	867	264	0	949	938	390	77	265	883	36	127	68	0	68	48	289	175	565	81	61	121	57	1001	131	424	214	127	107	90
W4.051	49791	0	3088	690	7347	597	6784	1330	1435	1263	5562	334	0	776	1795	2537	2766	85	1444	91	499	400	716	1300	0	423	0	1824	847	536	624	369	0	256	0	0	212	774	115	836	231	147	2861	210	724	321	276	177	89
W4.052	64353	0	2923	682	877	433	2237	311	1248	738	664	302	0	699	648	270	609	422	787	87	58	145	448	144	0	707	0	1589	94	362	503	120	0	352	0	0	167	655	25	638	328	281	131	165	730	549	99	73	540
W4.053	7190	90	3009	1277	1171	756	1853	3213	2327	944	1107	558	0	937	1517	355	2357	648	1043	812	242	1416	7171	2583	232	493	0	1768	622	699	852	274	0	358	0	10	251	865	204	508	255	185	687	438	948	594	252	381	634
W4.054	15707	147	4923	1393	2609	2259	7243	1938	4239	1654	3397	897	0	993	720	1770	1200	101	1218	207	6271	507	1768	1469	116	883	134	957	616	671	547	346	0	548	0	0	191	986	161	773	323	427	471	145	1221	338	298	173	1859
W4.055	72060	0	3891	1512	1313	605	2048	366	2982	1401	1322	505	0	880	518	731	456	565	956	316	265	107	2560	184	10	770	193	1131	148	369	358	56	0	287	0	9	343	526	43	374	456	252	172	127	1084	208	57	50	305
W4.056	54952	0	2530	604	588	703	1998	712	4918	960	666	653	0	518	527	282	426	221	534	134	282	232	2551	131	0	502	0	1541	182	1009	318	47	0	426	0	0	171	803	57	267	180	121	354	84	1343	263	112	83	233
W4.057	32896	13334	3954	2077	294	581	875	615	3375	735	277	614	0	502	317	113	224	466	554	329	967	289	0	112	130	606	0	740	80	623	327	55	0	366	0	0	181	215	60	377	296	409	95	125	452	371	76	70	201
W4.058	12721	306	3868	581	3847	1721	5472	2428	4226	1356	2148	888	0	748	1229	1655	1064	407	644	246	184	185	0	630	40	717	137	1094	508	362	299	175	0	234	0	19	179	2162	100	217	106	93	711	137	1159	271	426	293	196
W4.059	30829	0	392	450	3053	828	4373	824	308	604	2977	855	0	133	771	1241	435	20	158	137	81	83	0	536	90	77	0	510	663	96	110	73	0	179	0	0	68	677	57	46	129	0	750	0	453	50	161	110	264
W4.060	66324	0	3071	796	4941	2359	5689	1129	6801	3300	4329	493	0	1709	1234	2287	1043	252	2251	667	949	470	481	180	34	641	54	2559	540	597	720	379	0	694	0	12	664	563	126	726	606	470	1261	662	1390	352	379	432	263
W4.061	52976	259	3465	735	1322	858	1887	845	5639	1129	769	234	0	1963	761	315	1093	1563	1423	113	205	472	751	68	12	682	0	2072	275	944	927	194	0	185	0	0	330	658	66	674	167	571	233	445	941	237	198	164	119
W4.062	44421	0	737	569	3152	240	3319	274	1038	451	863	56	0	214	319	952	345	74	275	0	527	47	12148	93	0	173	0	658	45	101	192	62	0	105	0	0	87	192	12	140	112	58	417	115	242	134	71	79	85
W4.063	60048	0	806	453	571	247	978	385	1384	538	485	0	0	463	503	0	486	190	478	19	525	204	689	21	0	119	0	902	143	470	469	229	0	254	0	0	124	238	87	251	187	190	44	146	619	200	161	140	62
W4.064	27517	5606	1579	8273	1439	473	2159	928	1473	884	2212	49	0	260	954	139	721	208	595	117	753	100	7922	98	0	353	0	1766	205	331	401	134	0	366	0	0	231	451	65	269	192	718	153	197	765	271	128	123	273
W4.065	1465	163	1470	674	9893	926	6437	1555	2095	681	5307	192	0	918	1457	1140	1681	213	1195	185	362	93	18919	51	0	313	0	2333	597	887	1010	301	0	391	0	24	337	680	88	468	700	112	1379	224	1400	178	294	319	101
W4.066	5751	0	691	622	890	141	702	332	732	181	1225	0	0	94	347	276	174	29	291	20	232	36	0	127	0	156	0	579	38	132	164	69	0	149	0	0	88	102	16	116	102	318	153	0	135	58	42	58	33
W4.067	2758	165	2126	4977	3793	716	7586	3035	3453	1148	3099	287	0	914	1860	95	1186	1030	1446	286	729	458	12289	63	0	404	0	3202	103	642	2447	436	0	631	0	0	793	494	72	613	1310	984	75	297	1007	243	173	241	327
W4.068	27015	172	4031	1778	3514	581	1614	1959	11162	1422	3101	119	0	4569	1248	464	1459	1641	997	827	701	837	0	85	0	532	0	3039	232	2444	3122	469	0	1532	0	0	394	502	181	760	1044	773	503	225	1038	242	231	244	134
W4.069	74679	3398	2534	1438	3018	984	2404	925	3265	1544	8505	263	22	990	1476	315	1372	696	1117	238	287	67	0	192	0	488	0	1943	338	226	590	241	0	328	19	31	184	702	90	183	439	249	57	97	642	237	239	278	147
W4.070	11092	141	1496	220	3466	358	1291	1659	4120	504	4620	47	0	613	525	273	1141	409	525	29	219	37	0	318	0	311	0	1180	239	455	365	248	0	257	0	0	79	154	122	218	184	63	376	61	400	109	162	180	102
W4.071	773	157	2224	3017	1495	1533	3352	1132	1779	1368	11126	69	0	991	967	121	808	350	755	52	738	106	0	149	0	446	0	3053	1602	362	221	277	0	237	0	0	335	431	43	182	273	258	191	127	379	109	145	103	783
W4.072	41493	0	4737	839	7414	938	2049	1925	8421	799	5981	259	33	1008	1825	1241	1662	823	875	211	505	541	0	633	86	462	0	1274	597	2260	1184	322	0	269	14	26	306	336	210	415	193	0	1274	267	646	249	299	304	103
W4.073	25947	0	2771	4504	2200	1440	3190	1626	4190	1315	893	259	6	518	1452	115	886	332	1399	38	2308	55	0	64	0	348	0	1956	182	363	576	306	0	1436	0	0	378	391	29	302	619	347	98	282	588	167	126	117	533
W4.074	2519	0	176	612	911	270	911	881	146	186	512	759	0	87	373	154	258	11	118	179	271	157	0	281	0	0	0	371	216	88	233	49	0	95	0	0	146	156	40	84	35	452	352	61	51	157	61	69	0
W4.075	53215	0	961	4794	1089	600	1210	440	1471	602	1108	233	0	242	859	35	432	242	343	93	707	51	0	86	0	98	0	790	240	124	135	27	0	84	0	0	146	171	12	80	154	0	140	68	146	150	35	33	342
W4.078	54134	13310	1704	141	4259	787	2297	174	634	650	1400	227	0	327	915	351	544	300	352	16	326	172	1862	172	34	282	0	374	245	171	179	48	0	72	0	25	90	340	19	81	47	63	724	152	214	157	73	41	56
W4.079	6358	338	3375	1341	11728	1537	6684	2110	2351	1198	4941	442	0	434	3129	934	1195	1456	982	413	4465	348	0	395	33	463	0	1310	1115	342	794	449	0	435	0	18	713	989	175	120	525	3053	1013	478	770	464	708	480	158
W4.080	44317	13553	3998	1006	1333	801	1400	295	1797	679	543	241	0	471	798	113	413	913	1132	131	450	208	7535	75	11	428	0	973	533	267	505	81	0	283	0	0	360	267	13	224	249	260	284	538	398	341	65	70	343
W4.081	95423	0	2372	476	5600	765	4574	577	1001	727	2684	446	0	507	1247	1793	574	184	661	210	1052	458	2480	522	48	225	0	541	290	197	577	127	0	171	83	12	180	558	28	148	128	72	1349	193	234	374	169	156	201
W4.082	51062	0	1562	1399	2878	1066	3074	696	1430	820	1854	385	5	328	738	1083	996	296	678	113	453	300	0	340	70	116	0	585	222	169	286	90	0	123	44	0	216	550	44	156	122	129	1292	275	311	247	90	93	148
W4.083	72396	2326	5085	4010	2129	930	1268	396	2620	1158	1141	418	0	901	813	812	1112	537	1529	244	593	490	0	111	30	337	0	697	195	319	639	107	0	310	11	21	522	466	45	181	710	753	959	579	479	314	165	95	75
W4.084	74265	0	5175	564	4647	550	3058	496	1465	361	2392	237	0	277	1185	2010	1096	76	272	162	549	157	0	259	0	115	100	385	407	488	178	86	0	73	41	47	87	717	27	178	105	0	3359	133	190	202	128	99	383
W4.085	63283	4084	3468	1248	2158	825	2206	1106	1513	481	1103	251	0	1078	1084	453	949	776	1409	310	65	267	652	213	0	375	0	732	1216	520	1207	206	0	445	0	11	539	469	172	408	608	1032	1586	556	265	412	316	287	66
W4.086	84291	423	2875	717	3120	2119	3133	813	2036	1667	1725	930	0	614	885	435	1896	583	3944	27	962	610	0	158	0	193	0	1303	161	686	1011	167	0	482	0	27	261	930	41	309	231	57	2119	204	594	343	287	213	102
W4.087	17660	0	1203	189	4848	528	3363	600	311	407	2059	262	0	162	727	750	573	84	279	42	311	94	0	327	0	0	297	314	298	178	275	75	0	43	0	19	88	350	38	116	64	25	3453	65	139	378	101	85	58
W4.088	9408	206	1608	410	3312	945	2231	2474	349	592	946	362	7	124	1055	130	1209	17	114	141	2016	97	871	551	169	0	16	648	671	251	245	253	0	71	0	12	88	288	217	130	42	9	1315	26	302	231	107	97	305
W4.089	43120	12031	5414	380	3468	673	1510	449	2784	722	997	233	3	924	983	219	1050	1191	1490	20	260	151	4208	130	0	472	40	1312	42	1046	485	140	0	306	0	12	407	385	18	434	258	400	900	390	537	225	84	94	94
W4.090	53785	0	1203	157	6746	546	2457	323	1574	497	1722	217	7	401	985	654	626	631	1736	19	1042	117	0	87	0	201	0	697	78	504	891	113	0	287	0	0	217	459	26	180	134	167	2684	502	317	272	127	126	66
W4.091	1878	153	2809	1785	4567	856	5053	2408	2056	891	708	831	24	518	1710	94	1353	80	2733	118	20	21	0	200	28	387	0	2635	0	616	510	388	0	2621	0	0	717	830	43	537	1926	703	759	341	902	197	164	185	1164
W4.092	51869	0	1236	631	3555	239	1492	243	683	356	1961	138	23	160	1024	334	485	270	531	34	258	883	0	111	18	294	0	619	45	106	181	33	0	90	7	0	98	244	30	70	0	36	808	67	242	255	42	62	211
W4.093	36160	2429	1510	511	4687	252	1697	351	1259	558	2732	183	298	341	1022	573	553	80	573	51	199	56	0	136	36	286	0	1045	0	197	239	139	0	392	0	14	122	301	26	229	292	190	769	167	310	109	72	68	288
W4.094	488	74	5535	2496	1290	314	1948	1770	1774	1021	2313	411	16	1125	1019	181	326	2137	1146	12	2823	87	0	0	0	1248	0	2924	72	1058	627	445	0	354	0	0	209	316	58	523	250	290	335	373	889	62	83	178	1716
W4.095	20986	2512	2954	3485	5866	694	2008	1188	207	414	3138	422	51	369	1596	853	1431	52	309	420	859	1446	0	762	835	411	0	647	232	296	182	273	0	114	55	185	136	318	104	99	91	51	1430	77	288	183	176	168	287
W4.096	53127	0	1331	367	5269	1361	3206	579	642	396	2279	754	3	603	751	709	968	596	561	870	1166	765	0	327	116	276	0	361	245	184	414	153	0	76	23	138	156	229	49	62	84	0	907	136	365	293	179	208	107
W4.097	42598	7243	1737	1019	1254	1365	1177	255	587	415	503	427	0	608	530	224	403	1609	150	214	349	323	0	148	74	489	0	174	644	52	99	50	0	0	26	162	96	281	28	41	67	0	359	70	141	234	107	108	32
W4.098	38848	29247	1279	412	3389	798	1874	327	730	494	526	546	0	309	1209	144	640	269	1142	62	573	318	0	73	11	294	0	753	193	335	183	87	0	324	10	17	230	346	29	241	124	62	580	214	720	117	62	44	109
W4.099	4203	126	4004	1313	2275	877	2871	1488	766	2018	491	1460	0	551	1378	50	1141	171	3768	555	156	208	0	94	51	942	0	2303	184	801	695	384	0	431	0	0	789	650	73	1054	341	164	983	991	860	132	113	98	278
W4.101	5164	951	265	589	347	132	451	86	45	72	136	73	0	27	39	406	25	18	46	33	117	0	0	10	0	0	0	149	86	37	45	34	0	62	0	10	22	42	5	58	0	25	208	0	67	91	25	0	0
W4.102	39931	0	6110	248	389	1902	192	1583	875	1648	665	483	0	1133	192	413	1100	1201	705	204	1975	1002	16049	256	0	497	0	1164	1045	946	776	395	0	140	0	13	118	125	236	322	38	0	35	235	1213	347	261	161	0
W4.103	48668	25690	1886	5970	47	1196	60	305	453	309	30	158	0	932	44	28	531	737	336	111	278	403	0	52	0	138	0	405	453	441	232	125	0	282	0	18	165	40	81	98	111	104	0	328	143	284	141	101	28
W4.107	48568	21690	4780	11751	1537	1448	638	1114	739	1148	1180	363	0	932	558	2060	660	321	997	405	381	167	0	37	51	229	0	1211	364	729	634	196	0	560	362	0	258	236	77	367	351	199	121	429	1487	232	155	120	154
W4.108	1086	100	1604	2097	99	1202	333	2227	1636	472	105	291	0	2092	147	165	1287	355	596	325	459	22	0	28	0	0	0	537	202	314	786	316	0	298	211	0	141	44	256	135	259	392	20	219	289	201	122	148	33
W4.109	49759	0	3700	3056	3645	1769	1419	1292	1631	1012	2032	568	0	2119	772	3006	2145	1043	1583	577	2840	1297	0	617	90	171	0	798	1270	355	433	269	0	670	1753	164	627	360	111	202	637	515	282	447	552	259	318	257	281
W4.110	59599	0	3203	1298	3124	1385	2164	850	431	696	2147	721	0	513	382	4189	1708	189	608	341	578	90	0	700	0	135	0	421	531	134	429	122	0	224	2125	36	380	326	112	103	153	166	112	173	717	242	144	131	47
W4.111	55941	0	4438	3869	2824	2576	1625	2406	1712	475	1041	680	12	398	1005	2067	2435	282	1058	748	1546	138	0	973	201	179	0	554	2400	238	454	263	0	499	359	165	353	408	295	127	495	467	504	252	800	679	327	208	112
W4.112	6170	0	2978	5269	480	922	1002	1015	534	281	516	288	0	159	277	1120	617	232	603	53	217	113	0	130	21	132	0	445	1003	678	248	184	0	199	24	19	162	115	105	135	210	172	75	123	189	100	122	81	147
W4.113	40012	3152	2044	1125	3628	1373	1727	582	948	456	1648	418	28	485	639	2376	752	451	864	207	263	80	0	498	66	136	39	395	398	128	526	93	0	201	27	27	359	359	41	77	215	386	152	332	301	405	137	85	100
W4.114	4211	122	902	629	9377	643	2910	1306	71	250	3098	271	107	156	1040	5881	1001	94	200	1101	707	90	0	1325	319	77	1217	102	1183	30	326	337	0	103	46	149	97	312	989	38	52	0	598	78	177	457	479	285	71
W4.115	69456	0	13932	1557	2604	1050	651	743	1534	483	1143	491	68	719	628	1462	737	543	8842	724	1563	454	0	538	543	473	266	243	679	632	342	245	39	465	28	350	375	191	149	331	352	347	87	610	268	281	162	129	0
W4.116	19323	0	2934	8767	4003	810	1335	2187	797	508	877	593	94	490	1274	2258	1371	723	920	86	1055	195	0	511	358	141	58	449	1011	230	414	188	0	426	36	96	501	494	73	353	279	61	655	695	365	298	114	111	106
W4.117	61196	0	3872	3165	2373	1359	657	1089	1252	635	1623	259	35	438	411	2093	1040	333	575	492	612	68	0	703	170	174	87	519	661	232	349	153	0	360	41	47	175	374	157	205	290	330	223	161	131	242	161	174	156
W4.118	27855	0	5720	7980	2142	1718	1085	2421	1773	957	1278	634	91	531	927	695	1781	427	649	808	1798	233	0	523	132	207	51	518	1152	182	515	277	0	809	13	85	347	361	235	224	726	152	138	185	326	423	361	209	917
W4.119	21583	0	2206	1356	3143	2547	1533	1529	971	766	816	548	10	1022	2058	513	1658	1766	1065	468	1794	827	0	553	802	192	0	329	1956	103	1245	183	0	423	0	63	493	438	876	225	316	72	200	658	260	787	262	193	138
W4.120	6893	103	3189	2167	8595	6013	4260	1823	5439	1348	2432	709	129	995	1477	2817	1780	2809	1861	159	2171	370	0	948	357	192	56	531	2053	48	980	446	0	388	0	114	741	710	101	168	723	371	549	938	311	205	370	257	183
W4.121	27733	278	2504	12741	6115	777	3274	1533	1322	572	2360	422	0	361	1058	2370	1187	495	685	272	1673	334	0	553	37	226	0	352	1884	244	559	169	0	293	0	60	334	778	148	129	363	0	1405	404	147	245	387	247	81
W4.122	20049	0	3462	2322	3025	1568	1130	1156	1336	898	1287	311	0	527	707	2448	1072	652	1273	182	1264	177	0	415	36	0	0	345	369	203	569	255	0	259	10	51	279	235	240	128	383	45	180	429	150	338	333	321	41
W4.123	28136	0	3386	1538	2163	924	588	675	848	498	1062	153	0	220	377	1752	535	404	498	111	475	68	0	214	50	93	0	380	321	117	207	103	0	300	14	55	116	249	85	130	289	80	224	119	120	260	164	103	34
W4.124	56491	0	639	4472	780	113	251	794	97	187	14	94	0	132	94	40	108	132	184	1484	32	243	0	38	0	0	0	75	57	0	303	64	0	166	0	0	172	105	28	25	232	1172	69	0	18	252	127	76	0
W4.126	35191	0	3750	3026	5567	1810	1815	1864	1419	717	4403	838	0	436	1540	2540	2238	1059	2100	242	113	171	0	592	349	0	0	865	567	184	460	195	0	1145	57	37	1625	811	82	330	462	1283	254	636	417	237	281	188	127
W4.127	41414	0	10045	6125	7805	1949	3109	3405	1907	1085	10875	886	0	478	2129	5425	2383	827	2312	337	1376	341	0	1511	184	200	472	697	1757	330	365	393	0	792	164	378	1535	779	133	512	1997	1143	241	558	416	311	412	310	554
W4.128	39433	0	3967	1509	3708	1123	860	1113	2787	676	5098	336	0	439	813	2924	1170	1512	1735	386	1854	250	0	833	264	0	615	442	833	242	458	178	0	164	287	420	1048	380	69	262	364	698	214	816	263	164	246	173	65
W4.129	38343	5715	3078	167	2835	1613	886	867	1090	332	3327	155	0	252	423	2584	1016	714	323	662	1335	182	0	330	655	0	640	123	725	98	243	101	0	77	116	318	227	217	189	72	47	0	235	240	43	296	233	181	0
W4.130	4972	0	5822	4304	299	1830	1909	1037	1885	1302	5953	237	0	750	153	410	260	372	2325	84	854	72	0	30	55	147	52	2002	193	124	864	337	0	659	0	8	892	344	46	647	775	580	31	307	559	120	107	77	821
W4.131	51653	0	7944	1281	7485	2657	1939	2145	2354	902	3215	393	0	1272	1368	3767	1998	3974	1090	709	2824	445	0	520	1569	0	1645	633	2714	325	570	360	0	330	73	444	691	489	219	652	271	260	1164	647	225	277	444	293	54
W4.132	22994	0	6479	663	3377	1381	992	1679	1675	359	2704	152	0	311	923	2106	1277	1167	408	258	2816	213	0	451	113	0	189	335	1751	338	333	279	0	166	0	93	246	421	243	215	76	164	350	266	116	171	316	222	101
W4.133	16412	0	3021	237	1258	1417	595	813	1112	457	1004	119	0	163	366	467	277	798	384	101	1764	114	0	85	33	0	0	344	333	381	407	208	0	134	0	11	179	192	117	199	160	34	74	146	99	100	165	117	67
W4.134	13590	0	6151	3455	370	805	1482	699	1079	630	1527	78	0	247	183	942	293	157	951	42	1670	16	0	10	16	0	65	657	288	377	342	401	0	828	0	0	742	88	68	240	760	400	52	225	54	63	84	51	133
W4.135	8943	128	6073	7308	49	1471	1610	1125	3305	959	1556	0	0	1188	85	53	134	965	1565	100	1960	47	0	0	0	145	0	1540	262	1031	1233	472	0	718	0	0	412	79	94	824	776	870	0	325	165	124	87	84	182
W4.136	50758	5504	2489	159	921	767	312	539	603	309	1075	101	0	86	225	827	451	349	294	638	846	50	0	192	669	0	0	350	442	362	179	95	0	70	0	58	127	107	166	121	118	0	81	97	51	485	80	103	27
W4.137	1656	0	409	286	218	77	122	92	88	0	64	0	0	0	55	162	46	53	42	23	245	0	0	55	23	0	0	105	40	82	25	0	0	44	0	0	22	78	5	32	0	0	45	0	0	0	0	20	0
W4.138	2670	492	1432	586	6969	5720	4102	4753	2896	1264	4047	723	0	960	1983	2108	4102	1024	845	310	638	190	0	894	85	62	0	701	3297	2147	1119	709	0	411	0	64	473	1441	236	502	718	50	2842	226	291	1175	680	667	103
W4.139	13064	15877	2155	1836	4537	1438	2523	1733	1601	390	1595	220	0	324	666	1550	675	1525	707	558	2757	71	0	298	36	136	0	428	515	478	668	164	0	189	0	21	206	290	51	272	158	93	539	153	59	537	167	206	70
W4.140	54593	0	1856	1226	5793	2098	3375	1748	1300	545	565	479	0	384	1091	978	682	1143	1314	236	1172	99	0	353	45	203	0	864	228	547	1472	196	0	299	0	0	494	222	91	271	774	515	548	453	301	579	154	170	82
W4.141	12721	0	432	521	550	323	557	176	198	186	190	126	0	61	165	55	153	774	138	37	160	117	0	38	11	77	0	197	53	79	253	31	0	74	0	0	63	90	0	110	0	0	167	43	36	87	40	31	56
W4.142	12831	0	1047	172	1050	380	1028	289	232	74	1074	103	0	82	167	534	249	78	105	57	151	32	0	133	30	0	23	87	319	303	88	38	0	0	0	0	43	151	30	99	20	0	748	99	21	119	42	49	24
W4.143	43350	0	3010	458	2476	1570	881	524	454	265	1294	290	23	205	594	842	531	569	903	565	584	181	1681	546	518	0	260	108	438	137	163	65	0	139	33	143	154	234	128	35	37	99	395	164	49	328	105	134	0
W4.144	40857	0	4007	11420	2042	2782	1732	2595	1260	979	697	1463	6	235	929	670	1291	900	749	593	1847	79	0	527	225	150	0	675	1349	120	449	238	0	1013	0	37	493	254	375	189	1190	263	1513	141	175	367	145	127	750
W4.145	4572	0	475	323	593	281	455	85	60	0	172	67	0	21	85	200	69	43	449	48	284	26	1147	120	50	0	12	59	66	26	24	0	0	44	0	28	54	38	15	13	0	44	184	45	0	96	47	0	0
W4.146	35737	0	5697	1975	2373	1701	1767	1089	1690	658	455	520	92	1190	757	287	961	1741	1349	107	562	201	5252	521	59	279	0	914	481	793	665	225	0	411	0	6	597	375	89	428	371	147	1099	470	133	318	160	111	182
W4.147	25290	0	4306	1765	429	1390	358	772	1576	272	269	179	0	287	348	39	261	345	227	123	576	131	9399	126	86	162	0	383	271	816	399	149	0	168	0	13	200	197	79	128	170	70	76	152	108	514	185	117	212
W4.148	2633	120	4512	5061	14517	2170	7837	1709	1648	791	2998	453	202	387	1980	2557	1351	1192	973	1211	1760	364	0	1040	540	562	60	368	1462	387	632	522	0	119	121	79	495	863	209	78	243	260	3021	465	194	440	542	475	522
W4.149	17959	5518	1820	6391	360	512	143	216	118	192	31	259	0	536	275	33	199	134	422	271	72	47	0	78	72	70	0	86	115	36	123	31	0	282	0	0	508	75	24	48	267	274	85	242	25	139	48	31	67
W4.150	1419	134	2050	1855	2654	1965	2443	1716	861	872	1299	533	0	441	858	374	1227	369	1018	455	663	1171	0	291	296	355	0	523	885	660	583	198	0	182	0	27	265	549	123	368	120	41	398	128	136	174	256	208	113
W4.151	38774	0	3408	634	631	494	520	339	894	808	188	303	0	633	391	200	705	382	533	180	583	333	0	137	0	245	0	296	551	346	126	125	0	66	16	15	126	177	74	606	69	183	48	88	706	204	74	70	83
W4.152	51883	0	9104	454	248	1022	483	1756	2185	1710	24	477	0	1755	477	42	1855	820	950	27	1409	2236	0	43	0	521	0	963	951	2503	297	377	0	150	0	0	186	139	75	1742	121	150	63	284	1637	230	242	205	0
W4.153	29623	11154	5687	2422	2216	1594	1575	1585	2808	1315	202	516	0	3223	433	283	2024	1566	1438	77	1454	1322	0	248	0	611	0	755	457	908	473	324	0	192	0	11	554	288	51	1455	174	192	284	322	2470	150	313	244	96
W4.154	37894	0	7717	558	1415	592	1083	1007	1158	592	506	213	0	1295	439	463	904	498	193	99	455	889	0	153	0	310	0	248	1916	861	280	272	0	90	0	45	50	183	82	483	111	0	294	50	244	89	227	168	31
W4.155	28128	0	3667	8039	867	393	327	625	1507	393	715	278	0	385	398	604	446	519	585	124	831	157	0	134	22	115	0	265	242	814	281	121	0	122	17	0	197	92	73	650	79	220	37	194	371	92	54	44	86
W4.156	25983	0	2274	2574	1068	186	860	360	319	411	995	242	0	170	216	1211	209	73	337	31	367	94	0	102	25	127	0	161	81	268	175	59	0	91	64	0	119	102	18	248	35	84	52	108	202	63	45	46	122
W4.157	28125	8433	2090	450	427	174	162	420	694	436	468	179	0	968	191	346	303	547	505	94	128	105	0	51	18	123	0	198	57	333	226	78	0	289	42	0	223	90	30	402	171	62	0	119	204	125	64	51	164
W4.158	46997	684	2005	750	749	292	326	295	1228	420	990	181	0	505	232	1238	354	349	1177	128	154	186	0	186	17	95	0	258	78	211	282	81	0	387	795	0	567	128	0	327	369	900	30	276	196	251	137	135	71
W4.159	44604	10595	1701	1153	1093	1151	883	467	1277	750	696	417	0	644	589	829	609	401	630	371	483	686	0	304	66	156	0	255	299	402	316	106	0	123	439	149	204	251	36	534	105	115	120	109	312	160	161	141	86
W4.160	36734	1741	2158	3520	1049	679	829	723	1197	743	673	482	0	288	842	1034	830	278	694	77	919	241	0	386	29	207	0	246	255	356	159	106	0	758	433	84	487	319	38	343	340	464	92	176	136	237	144	101	174
W4.161	30745	0	5442	2849	4724	1486	2038	2491	3804	1615	3464	713	0	2037	1417	3993	2781	905	1422	300	1986	1442	0	442	93	408	0	975	412	2362	819	459	0	398	223	93	661	680	98	1166	598	334	323	382	763	252	460	453	342
W4.162	34802	0	2866	1684	1023	850	590	719	1173	737	511	441	0	1059	503	617	745	210	1232	731	115	544	169	205	59	212	0	422	222	591	356	149	0	788	0	85	599	279	40	403	590	267	117	263	227	289	112	116	136
W4.163	33199	0	3017	9702	1341	643	841	3808	630	773	223	623	11	871	1590	302	1596	248	1967	1392	726	264	0	447	59	299	0	309	1856	265	621	160	0	1395	0	23	1562	226	99	598	1015	1068	291	257	912	183	210	313	486
W4.164	34677	0	697	976	2674	496	1567	293	238	369	1354	541	189	425	436	1832	341	112	294	535	192	483	0	381	188	0	644	64	148	91	155	59	64	72	0	176	167	157	42	103	74	139	51	142	57	103	88	77	50
W4.165	25849	0	3467	7448	712	1070	1470	1433	434	1228	161	1681	57	627	804	66	372	651	966	236	1204	647	0	121	216	217	0	108	403	269	256	242	0	765	0	60	1021	253	38	431	272	1587	0	324	269	187	78	83	427
W4.166	7877	0	1340	1692	363	262	449	601	693	288	215	455	8	606	119	166	62	362	780	70	117	213	0	46	29	76	0	84	35	218	192	146	0	95	0	50	294	69	0	145	268	69	0	0	52	35	75	49	58
W4.167	43619	0	2793	1399	3157	943	1795	883	803	1054	1828	1020	0	3096	1568	456	2086	477	619	538	706	1191	4636	630	404	101	74	124	494	252	311	220	0	347	0	183	671	322	83	217	322	463	102	150	200	257	201	300	89
W4.168	2885	265	2555	206	6249	1454	2098	4556	3053	1652	3355	916	5	12911	1565	960	2997	1624	1001	880	509	4976	0	720	294	96	0	260	620	1553	623	991	0	529	0	506	858	563	106	715	364	521	393	336	171	155	656	636	77
W4.169	0	0	314	527	82	94	241	44	191	129	53	129	0	183	39	0	21	45	57	26	184	43	0	6	0	0	0	51	0	80	27	0	0	36	0	0	36	40	0	47	0	0	0	0	18	37	0	21	43
W4.170	62926	13931	7939	1240	2848	811	1192	448	1331	1377	2661	768	31	1310	1192	731	974	2630	1209	274	2310	1018	0	546	157	246	0	315	231	398	178	87	0	301	0	129	384	498	40	183	237	771	99	255	208	214	111	172	119
W4.171	41683	0	7487	2211	1062	486	391	616	1273	810	768	1155	0	495	513	529	665	344	4119	211	969	277	0	253	174	202	0	283	464	733	193	220	0	329	0	131	255	153	306	170	253	585	90	197	49	387	124	178	70
W4.172	91488	0	4622	1061	3245	511	1629	734	1235	846	2019	801	0	1162	1577	1635	790	209	631	570	1070	1184	0	410	437	171	0	331	679	372	241	141	0	283	0	113	292	372	98	108	207	345	502	149	144	232	144	224	85
W4.173	33576	0	1159	1343	829	63	341	105	149	140	527	212	0	131	88	1303	89	66	315	47	108	64	0	19	73	0	0	155	29	69	106	47	0	90	0	9	183	91	5	32	69	225	0	91	21	114	0	45	69
W4.174	3767	182	3180	1213	895	743	488	2404	542	1070	668	581	0	733	300	368	1131	106	770	264	185	269	0	159	131	87	0	405	355	212	346	1243	0	326	0	90	322	206	469	149	265	745	99	174	219	134	143	168	27
W4.175	59347	0	7182	491	1005	537	430	784	1418	2109	609	633	0	829	698	401	1181	986	1167	488	453	657	0	185	594	244	0	682	519	482	273	228	0	269	0	101	218	218	143	457	164	106	121	244	300	153	114	143	62
W4.176	10484	198	10671	1425	6953	693	1676	3391	5426	1380	6078	591	0	3222	1970	3511	3151	2031	1723	774	2606	3245	0	1173	1088	248	69	715	3673	498	627	1088	0	716	44	1162	693	521	257	799	559	506	1010	480	332	140	881	913	91
W4.177	2647	0	133	341	82	34	62	25	64	0	42	69	0	23	32	61	18	0	93	4	54	10	0	9	0	0	0	28	0	0	21	0	0	47	0	0	57	11	0	22	0	97	0	0	0	23	10	0	0
W4.178	38725	0	4758	2346	1023	226	291	237	863	469	516	155	0	265	296	369	284	460	714	80	1475	328	0	229	35	82	0	160	110	162	54	112	0	135	0	69	369	153	7	243	175	799	69	215	74	68	60	48	102
W4.179	18850	8099	2212	1093	204	228	277	210	261	252	75	257	0	149	198	63	91	134	389	40	134	31	0	31	0	0	0	75	60	61	66	36	0	180	0	35	478	109	4	74	193	216	0	154	50	63	31	0	174
W4.180	420	0	8366	301	25	0	42	542	357	289	87	61	0	94	45	11	114	80	810	75	88	24	0	25	48	93	0	89	18	213	87	158	0	220	0	0	616	0	4	582	283	171	0	195	101	57	17	0	24
W4.181	44946	0	4435	4826	1000	267	396	695	348	643	652	435	0	509	426	649	438	110	798	259	1557	333	0	138	153	0	436	99	412	80	241	197	0	214	0	134	573	308	29	236	221	887	66	278	65	52	57	63	99
W4.182	62011	0	5672	5705	3964	355	1255	699	367	951	1246	682	0	1154	1106	1254	896	703	322	406	1018	516	0	349	191	97	350	120	283	63	54	125	0	101	0	257	176	673	28	198	56	51	243	81	89	122	130	102	276
W4.183	44836	8432	4065	1446	1513	335	282	662	1180	461	1242	465	0	548	688	717	667	290	599	353	756	339	0	155	179	0	53	220	366	214	248	105	0	259	0	72	506	328	91	154	223	150	72	171	178	113	91	111	126
W4.185	43213	0	1445	1885	16	223	249	200	82	311	36	82	0	138	29	0	221	117	97	81	23	169	0	0	0	0	0	175	65	68	32	43	0	0	0	0	106	24	14	62	89	118	0	85	25	60	37	0	28
W4.186	25977	0	6445	5331	3425	224	612	2062	545	739	2400	244	0	360	1155	1838	1250	359	753	67	1397	261	0	187	682	112	0	519	662	435	308	231	0	391	0	20	576	298	63	874	183	384	413	239	218	213	99	165	331
W4.187	34763	0	4870	5666	2083	461	648	1240	1712	1128	1945	333	0	1316	920	1119	671	1399	1279	65	1442	196	0	84	118	178	0	611	396	343	358	315	0	428	0	8	547	292	71	609	433	522	185	411	386	138	52	102	180
W4.188	27429	0	787	1652	1832	892	917	531	140	737	2651	348	0	566	560	867	685	1032	584	53	828	597	0	323	217	0	0	218	409	67	155	112	0	338	0	20	323	162	13	104	134	301	115	227	148	82	85	109	89
W4.189	56006	0	4319	1598	830	687	467	512	972	631	475	329	0	771	393	190	507	640	569	206	477	457	0	335	350	167	0	276	211	310	176	129	0	181	0	23	198	233	36	378	89	271	181	161	116	158	119	127	65
W4.190	76773	0	1589	459	949	603	559	499	325	666	486	702	0	484	576	149	441	359	542	473	292	332	0	475	923	102	0	236	129	48	158	89	0	384	0	12	693	169	26	160	256	512	159	240	179	216	108	104	71
W4.191	39990	0	487	363	348	310	304	212	90	185	131	149	0	139	125	0	101	305	112	106	268	120	0	72	50	54	0	95	117	60	71	80	0	130	0	0	76	146	18	0	0	31	142	59	92	108	53	92	0
W4.192	54433	0	5407	5348	872	767	932	507	622	822	405	1080	0	327	422	110	438	618	1220	400	770	391	0	206	308	246	0	417	145	267	228	116	0	421	0	83	1052	262	44	463	385	792	187	376	103	321	113	106	301
W4.193	38980	0	2631	2057	1105	663	1041	306	428	400	532	501	0	324	398	124	321	649	938	70	304	163	0	140	198	141	0	347	44	304	146	82	0	262	0	36	889	178	0	264	436	575	75	262	168	104	57	48	163
W4.194	45414	0	7152	1430	2601	671	914	468	1179	817	612	482	0	440	593	616	794	1090	1092	331	666	684	1662	676	559	336	109	303	341	506	317	111	0	330	21	92	369	243	75	437	209	228	1177	338	131	285	154	153	88
W4.195	35657	0	1784	803	4423	1176	2057	303	195	805	1585	548	26	316	388	848	448	187	427	274	82	247	3901	415	250	0	21	194	127	132	108	87	0	142	0	115	296	406	30	95	219	201	464	212	284	129	95	82	159
W4.196	50681	0	6366	7509	2920	721	953	474	1421	647	939	590	55	751	835	734	695	1013	1249	404	936	311	11846	871	620	288	142	191	122	95	366	102	0	525	56	164	1013	381	63	293	355	1133	313	446	122	295	131	135	230
W4.197	25085	0	3341	2508	6061	1008	1021	745	890	607	2307	481	13	570	970	1106	1489	362	364	697	1459	855	10397	1928	658	138	98	93	320	45	136	149	0	267	112	321	349	400	68	145	210	416	416	189	168	265	240	229	115
W4.198	40562	0	3187	12002	1702	1702	636	863	496	662	473	1319	0	962	549	186	668	424	581	1052	1021	727	2136	538	300	211	0	61	150	171	300	161	0	127	0	104	432	192	53	157	287	176	296	228	244	182	282	220	36
W4.199	33277	871	3793	2635	899	324	413	658	341	458	279	448	0	471	485	153	383	196	316	142	401	277	0	315	380	208	0	0	171	62	83	80	0	417	23	23	490	204	16	167	337	330	97	96	71	68	48	87	206
W4.200	50234	1737	3993	537	2857	710	854	374	606	747	725	494	0	420	681	330	530	675	493	439	738	951	0	322	707	183	0	100	115	102	174	59	0	119	0	38	397	264	48	114	88	131	229	220	128	71	102	140	49
[truncated: 5,000 more columns]
