# Supplementary material for: Interpretable multi-omics machine learning reveals drought-driven shifts in plant-microbe interactions
Source: Environ Microbiome. 2026 Apr 10;21:57. doi: 10.1186/s40793-026-00883-x (PMC13101135; doi:10.1186/s40793-026-00883-x)
Supplement: Supplementary file 1 — Supplementary Material 1 [file 40793_2026_883_MOESM1_ESM.zip › SupplementaryData_Phenotype.csv]

	year	place	sowing	varietyID	variety	block	plot	ind	LeafDryWeight_g	ShootDryWeight_g	ShootFreshWeight_g	LeafFreshWeight_g	GrowthStage	NumberOfNodes	NumberOfTillers	PlantHeight_cm	TillerLength_cm
1	2019	Tottori	Jul	152	GmWMC152	W1	1	1	NA	NA	NA	NA	NA	NA	NA	69	NA
2	2019	Tottori	Jul	152	GmWMC152	W1	1	2	30.26	58.03	233.67	109.3	3	8	12	66	46
3	2019	Tottori	Jul	152	GmWMC152	W1	1	3	NA	45.48	179.16	NA	3	6	11	71	45
4	2019	Tottori	Jul	152	GmWMC152	W1	1	4	NA	NA	NA	NA	NA	NA	NA	68	NA
5	2019	Tottori	Jul	8	GmJMC008	W1	2	1	NA	NA	NA	NA	NA	NA	NA	16	NA
6	2019	Tottori	Jul	8	GmJMC008	W1	2	2	1.48	9.95	34.18	5.17	6	3	7	22	10
7	2019	Tottori	Jul	8	GmJMC008	W1	2	3	NA	10.91	35.24	NA	6	5	6	21	11
8	2019	Tottori	Jul	8	GmJMC008	W1	2	4	NA	NA	NA	NA	NA	NA	NA	19	NA
9	2019	Tottori	Jul	227	Tachiutaka	W1	3	1	NA	NA	NA	NA	NA	NA	NA	41	NA
10	2019	Tottori	Jul	227	Tachiutaka	W1	3	2	11.24	27.64	106.85	31.53	5	7	9	40	11
11	2019	Tottori	Jul	227	Tachiutaka	W1	3	3	NA	33.99	130.57	NA	5	6	9	44	17
12	2019	Tottori	Jul	227	Tachiutaka	W1	3	4	NA	NA	NA	NA	NA	NA	NA	42	NA
13	2019	Tottori	Jul	185	GmWMC185	W1	4	1	NA	NA	NA	NA	NA	NA	NA	64	NA
14	2019	Tottori	Jul	185	GmWMC185	W1	4	2	30.12	63.06	244.25	104.55	1	8	14	76	62
15	2019	Tottori	Jul	185	GmWMC185	W1	4	3	NA	50.91	183.64	NA	1	8	12	76	52
16	2019	Tottori	Jul	185	GmWMC185	W1	4	4	NA	NA	NA	NA	NA	NA	NA	73	NA
17	2019	Tottori	Jul	110	GmJMC110	W1	5	1	NA	NA	NA	NA	NA	NA	NA	68	NA
18	2019	Tottori	Jul	110	GmJMC110	W1	5	2	39.04	76.89	315.56	143.52	4	7	13	72	29
19	2019	Tottori	Jul	110	GmJMC110	W1	5	3	NA	36.14	148.27	NA	4	7	12	73	24
20	2019	Tottori	Jul	110	GmJMC110	W1	5	4	NA	NA	NA	NA	NA	NA	NA	72	NA
21	2019	Tottori	Jul	53	GmJMC053	W1	6	1	NA	NA	NA	NA	NA	NA	NA	50	NA
22	2019	Tottori	Jul	53	GmJMC053	W1	6	2	15.22	32.76	115.86	40.98	5	6	8	45	18
23	2019	Tottori	Jul	53	GmJMC053	W1	6	3	NA	27.99	100.9	NA	5	6	9	46	21
24	2019	Tottori	Jul	53	GmJMC053	W1	6	4	NA	NA	NA	NA	NA	NA	NA	58	NA
25	2019	Tottori	Jul	35	GmWMC035	W1	7	1	NA	NA	NA	NA	NA	NA	NA	39	NA
26	2019	Tottori	Jul	35	GmWMC035	W1	7	2	12.38	29	94.9	32.43	6	5	10	35	15
27	2019	Tottori	Jul	35	GmWMC035	W1	7	3	NA	24.81	82.35	NA	5	7	11	32	17
28	2019	Tottori	Jul	35	GmWMC035	W1	7	4	NA	NA	NA	NA	NA	NA	NA	35	NA
29	2019	Tottori	Jul	59	GmJMC059	W1	8	1	NA	NA	NA	NA	NA	NA	NA	37	NA
30	2019	Tottori	Jul	59	GmJMC059	W1	8	2	27.41	54.23	193	85	5	6	8	40	24
31	2019	Tottori	Jul	59	GmJMC059	W1	8	3	NA	56.03	195.59	NA	5	9	12	49	23
32	2019	Tottori	Jul	59	GmJMC059	W1	8	4	NA	NA	NA	NA	NA	NA	NA	45	NA
33	2019	Tottori	Jul	6	GmWMC006	W1	9	1	NA	NA	NA	NA	NA	NA	NA	39	NA
34	2019	Tottori	Jul	6	GmWMC006	W1	9	2	11.38	43.92	169.34	36.7	6	8	9	39	19
35	2019	Tottori	Jul	6	GmWMC006	W1	9	3	NA	45.42	170.82	NA	6	5	9	35	19
36	2019	Tottori	Jul	6	GmWMC006	W1	9	4	NA	NA	NA	NA	NA	NA	NA	39	NA
37	2019	Tottori	Jul	5	GmJMC005	W1	10	1	NA	NA	NA	NA	NA	NA	NA	25	NA
38	2019	Tottori	Jul	5	GmJMC005	W1	10	2	15.86	45.05	180.47	45.58	6	5	8	34	14
39	2019	Tottori	Jul	5	GmJMC005	W1	10	3	NA	27.18	100.65	NA	6	5	6	31	11
40	2019	Tottori	Jul	5	GmJMC005	W1	10	4	NA	NA	NA	NA	NA	NA	NA	39	NA
41	2019	Tottori	Jul	222	C1322	W1	11	1	NA	NA	NA	NA	NA	NA	NA	51	NA
42	2019	Tottori	Jul	222	C1322	W1	11	2	27.86	54.84	190.43	85.18	5	8	8	53	16
43	2019	Tottori	Jul	222	C1322	W1	11	3	NA	54.15	189.48	NA	4	9	10	53	18
44	2019	Tottori	Jul	222	C1322	W1	11	4	NA	NA	NA	NA	NA	NA	NA	57	NA
45	2019	Tottori	Jul	68	GmJMC068	W1	12	1	NA	NA	NA	NA	NA	NA	NA	54	NA
46	2019	Tottori	Jul	68	GmJMC068	W1	12	2	25.64	49.38	197.72	91.18	4	11	13	57	21
47	2019	Tottori	Jul	68	GmJMC068	W1	12	3	NA	43.03	164.85	NA	3	6	11	61	18
48	2019	Tottori	Jul	68	GmJMC068	W1	12	4	NA	NA	NA	NA	NA	NA	NA	61	NA
49	2019	Tottori	Jul	17	GmJMC017	W1	13	1	NA	NA	NA	NA	NA	NA	NA	45	NA
50	2019	Tottori	Jul	17	GmJMC017	W1	13	2	16.93	33.71	130.12	57.6	5	5	10	44	19
51	2019	Tottori	Jul	17	GmJMC017	W1	13	3	NA	32.46	116.68	NA	4	6	11	46	21
52	2019	Tottori	Jul	17	GmJMC017	W1	13	4	NA	NA	NA	NA	NA	NA	NA	48	NA
53	2019	Tottori	Jul	52	GmJMC052	W1	14	1	NA	NA	NA	NA	NA	NA	NA	31	NA
54	2019	Tottori	Jul	52	GmJMC052	W1	14	2	9.03	31.8	114.97	29.53	6	5	9	40	17
55	2019	Tottori	Jul	52	GmJMC052	W1	14	3	NA	38.74	134.62	NA	6	4	9	37	23
56	2019	Tottori	Jul	52	GmJMC052	W1	14	4	NA	NA	NA	NA	NA	NA	NA	26	NA
57	2019	Tottori	Jul	36	GmWMC036	W1	15	1	NA	NA	NA	NA	NA	NA	NA	25	NA
58	2019	Tottori	Jul	36	GmWMC036	W1	15	2	3.95	16.4	56.73	13.4	6	4	9	26	11
59	2019	Tottori	Jul	36	GmWMC036	W1	15	3	NA	14.86	53.77	NA	6	5	9	27	11
60	2019	Tottori	Jul	36	GmWMC036	W1	15	4	NA	NA	NA	NA	NA	NA	NA	25	NA
61	2019	Tottori	Jul	77	GmJMC077	W1	16	1	NA	NA	NA	NA	NA	NA	NA	47	NA
62	2019	Tottori	Jul	77	GmJMC077	W1	16	2	31.87	62.4	231.21	101.5	5	6	12	47	23
63	2019	Tottori	Jul	77	GmJMC077	W1	16	3	17.85	35.27	128.3	54.3	5	5	9	59	24
64	2019	Tottori	Jul	77	GmJMC077	W1	16	4	NA	NA	NA	NA	NA	NA	NA	58	NA
65	2019	Tottori	Jul	164	GmWMC164	W1	17	1	NA	NA	NA	NA	NA	NA	NA	57	NA
66	2019	Tottori	Jul	164	GmWMC164	W1	17	2	34.73	68.54	262.32	121.63	4	10	16	76	47
67	2019	Tottori	Jul	164	GmWMC164	W1	17	3	31.41	63.36	252.22	115.22	3	9	19	72	53
68	2019	Tottori	Jul	164	GmWMC164	W1	17	4	NA	NA	NA	NA	NA	NA	NA	67	NA
69	2019	Tottori	Jul	72	GmWMC072	W1	18	1	NA	NA	NA	NA	NA	NA	NA	60	NA
70	2019	Tottori	Jul	72	GmWMC072	W1	18	2	31.62	58.89	204.82	102.52	4	11	12	62	39
71	2019	Tottori	Jul	72	GmWMC072	W1	18	3	NA	56.06	192.54	NA	4	12	13	55	35
72	2019	Tottori	Jul	72	GmWMC072	W1	18	4	NA	NA	NA	NA	NA	NA	NA	57	NA
73	2019	Tottori	Jul	86	GmWMC086	W1	19	1	NA	NA	NA	NA	NA	NA	NA	38	NA
74	2019	Tottori	Jul	86	GmWMC086	W1	19	2	10.28	30.51	99.49	18.92	6	3	10	41	26
75	2019	Tottori	Jul	86	GmWMC086	W1	19	3	NA	30.2	98.77	NA	6	3	11	37	18
76	2019	Tottori	Jul	86	GmWMC086	W1	19	4	NA	NA	NA	NA	NA	NA	NA	35	NA
77	2019	Tottori	Jul	9	GmJMC009	W1	20	1	NA	NA	NA	NA	NA	NA	NA	26	NA
78	2019	Tottori	Jul	9	GmJMC009	W1	20	2	7.81	27.05	99.05	22.73	6	5	9	31	12
79	2019	Tottori	Jul	9	GmJMC009	W1	20	3	NA	10.02	35.86	NA	6	5	9	23	9
80	2019	Tottori	Jul	9	GmJMC009	W1	20	4	NA	NA	NA	NA	NA	NA	NA	30	NA
81	2019	Tottori	Jul	148	GmWMC148	W1	21	1	NA	NA	NA	NA	NA	NA	NA	45	NA
82	2019	Tottori	Jul	148	GmWMC148	W1	21	2	19.28	34.53	164.22	81.46	2	6	10	52	29
83	2019	Tottori	Jul	148	GmWMC148	W1	21	3	NA	38.13	173.15	NA	1	11	13	63	32
84	2019	Tottori	Jul	148	GmWMC148	W1	21	4	NA	NA	NA	NA	NA	NA	NA	53	NA
85	2019	Tottori	Jul	94	GmWMC094	W1	22	1	NA	NA	NA	NA	NA	NA	NA	46	NA
86	2019	Tottori	Jul	94	GmWMC094	W1	22	2	19.01	35.25	135.45	66.45	5	8	12	58	24
87	2019	Tottori	Jul	94	GmWMC094	W1	22	3	NA	32.95	116.93	NA	4	7	11	50	23
88	2019	Tottori	Jul	94	GmWMC094	W1	22	4	NA	NA	NA	NA	NA	NA	NA	62	NA
89	2019	Tottori	Jul	135	GmWMC135	W1	23	1	47.4	103.11	415.74	170.31	3	7	15	83	56
90	2019	Tottori	Jul	135	GmWMC135	W1	23	2	NA	NA	NA	NA	NA	NA	NA	NA	NA
91	2019	Tottori	Jul	135	GmWMC135	W1	23	3	NA	79.08	305.13	NA	3	11	16	89	57
92	2019	Tottori	Jul	135	GmWMC135	W1	23	4	NA	NA	NA	NA	NA	NA	NA	90	NA
93	2019	Tottori	Jul	25	GmJMC025	W1	24	1	NA	NA	NA	NA	NA	NA	NA	47	NA
94	2019	Tottori	Jul	25	GmJMC025	W1	24	2	29.64	67.04	216.26	84.52	5	8	10	52	21
95	2019	Tottori	Jul	25	GmJMC025	W1	24	3	NA	48.95	157.37	NA	5	7	12	50	20
96	2019	Tottori	Jul	25	GmJMC025	W1	24	4	NA	NA	NA	NA	NA	NA	NA	49	NA
97	2019	Tottori	Jul	61	GmJMC061	W1	25	1	NA	NA	NA	NA	NA	NA	NA	48	NA
98	2019	Tottori	Jul	61	GmJMC061	W1	25	2	29.15	57.53	209.42	92.5	5	12	11	60	21
99	2019	Tottori	Jul	61	GmJMC061	W1	25	3	NA	46.69	172.05	NA	5	7	7	62	14
100	2019	Tottori	Jul	61	GmJMC061	W1	25	4	NA	NA	NA	NA	NA	NA	NA	64	NA
101	2019	Tottori	Jul	133	GmJMC133	W1	26	1	NA	NA	NA	NA	NA	NA	NA	67	NA
102	2019	Tottori	Jul	133	GmJMC133	W1	26	2	27.99	51.54	183.76	87.76	3	7	16	63	37
103	2019	Tottori	Jul	133	GmJMC133	W1	26	3	NA	72.96	266.59	NA	3	7	15	NA	40
104	2019	Tottori	Jul	133	GmJMC133	W1	26	4	NA	NA	NA	NA	NA	NA	NA	NA	NA
105	2019	Tottori	Jul	111	GmJMC111	W1	27	1	NA	NA	NA	NA	NA	NA	NA	40	NA
106	2019	Tottori	Jul	111	GmJMC111	W1	27	2	38.8	63.76	226.71	124.29	4	9	15	59	44
107	2019	Tottori	Jul	111	GmJMC111	W1	27	3	NA	70.82	263.57	NA	5	9	11	50	25
108	2019	Tottori	Jul	111	GmJMC111	W1	27	4	NA	NA	NA	NA	NA	NA	NA	47	NA
109	2019	Tottori	Jul	138	GmWMC138	W1	28	1	NA	NA	NA	NA	NA	NA	NA	47	NA
110	2019	Tottori	Jul	138	GmWMC138	W1	28	2	NA	42.58	184.87	NA	1	12	20	44	40
111	2019	Tottori	Jul	138	GmWMC138	W1	28	3	NA	42.14	182.67	NA	4	12	12	45	41
112	2019	Tottori	Jul	138	GmWMC138	W1	28	4	NA	NA	NA	NA	NA	NA	NA	45	NA
113	2019	Tottori	Jul	34	GmJMC034	W1	29	1	NA	NA	NA	NA	NA	NA	NA	38	NA
114	2019	Tottori	Jul	34	GmJMC034	W1	29	2	NA	61.1	220.63	NA	5	3	9	48	17
115	2019	Tottori	Jul	34	GmJMC034	W1	29	3	NA	59.02	209.07	NA	5	3	8	43	17
116	2019	Tottori	Jul	34	GmJMC034	W1	29	4	NA	NA	NA	NA	NA	NA	NA	43	NA
117	2019	Tottori	Jul	84	GmWMC084	W1	30	1	NA	NA	NA	NA	NA	NA	NA	39	NA
118	2019	Tottori	Jul	84	GmWMC084	W1	30	2	NA	42.39	152.46	NA	5	6	8	44	22
119	2019	Tottori	Jul	84	GmWMC084	W1	30	3	NA	28.42	97.91	NA	5	3	9	52	20
120	2019	Tottori	Jul	84	GmWMC084	W1	30	4	NA	NA	NA	NA	NA	NA	NA	41	NA
121	2019	Tottori	Jul	24	GmWMC024	W1	31	1	NA	NA	NA	NA	NA	NA	NA	47	NA
122	2019	Tottori	Jul	24	GmWMC024	W1	31	2	11.67	28.52	108.32	38.39	5	8	12	44	17
123	2019	Tottori	Jul	24	GmWMC024	W1	31	3	NA	62.24	228.68	NA	6	6	10	53	32
124	2019	Tottori	Jul	24	GmWMC024	W1	31	4	NA	NA	NA	NA	NA	NA	NA	43	NA
125	2019	Tottori	Jul	49	GmJMC049	W1	32	1	NA	NA	NA	NA	NA	NA	NA	43	NA
126	2019	Tottori	Jul	49	GmJMC049	W1	32	2	NA	42.24	143.93	NA	5	7	8	50	20
127	2019	Tottori	Jul	49	GmJMC049	W1	32	3	NA	25.59	96.18	NA	6	5	9	34	21
128	2019	Tottori	Jul	49	GmJMC049	W1	32	4	NA	NA	NA	NA	NA	NA	NA	45	NA
129	2019	Tottori	Jul	165	GmWMC165	W1	33	1	NA	NA	NA	NA	NA	NA	NA	62	NA
130	2019	Tottori	Jul	165	GmWMC165	W1	33	2	NA	70.01	243.67	96.56	3	13	16	68	89
131	2019	Tottori	Jul	165	GmWMC165	W1	33	3	NA	53.97	190.51	NA	3	9	15	70	75
132	2019	Tottori	Jul	165	GmWMC165	W1	33	4	NA	NA	NA	NA	NA	NA	NA	58	NA
133	2019	Tottori	Jul	176	GmWMC176	W1	34	1	NA	NA	NA	NA	NA	NA	NA	62	NA
134	2019	Tottori	Jul	176	GmWMC176	W1	34	2	24.3	48.76	236.14	100.2	1	11	17	64	47
135	2019	Tottori	Jul	176	GmWMC176	W1	34	3	NA	44.32	209.05	NA	1	11	16	75	54
136	2019	Tottori	Jul	176	GmWMC176	W1	34	4	NA	NA	NA	NA	NA	NA	NA	67	NA
137	2019	Tottori	Jul	189	GmWMC189	W1	35	1	NA	NA	NA	NA	NA	NA	NA	47	NA
138	2019	Tottori	Jul	189	GmWMC189	W1	35	2	24.67	42.26	164.68	83.09	1	11	15	50	40
139	2019	Tottori	Jul	189	GmWMC189	W1	35	3	NA	12.79	56.33	NA	1	4	11	46	30
140	2019	Tottori	Jul	189	GmWMC189	W1	35	4	NA	NA	NA	NA	NA	NA	NA	42	NA
141	2019	Tottori	Jul	90	GmJMC090	W1	36	1	NA	NA	NA	NA	NA	NA	NA	NA	NA
142	2019	Tottori	Jul	90	GmJMC090	W1	36	2	NA	NA	NA	NA	NA	NA	NA	NA	NA
143	2019	Tottori	Jul	90	GmJMC090	W1	36	3	NA	NA	NA	NA	NA	NA	NA	NA	NA
144	2019	Tottori	Jul	90	GmJMC090	W1	36	4	NA	NA	NA	NA	NA	NA	NA	NA	NA
145	2019	Tottori	Jul	14	GmWMC014	W1	37	1	NA	NA	NA	NA	NA	NA	NA	NA	NA
146	2019	Tottori	Jul	14	GmWMC014	W1	37	2	32.53	80.67	322.31	98.83	6	8	11	39	24
147	2019	Tottori	Jul	14	GmWMC014	W1	37	3	NA	35.98	142.74	NA	5	5	10	39	34
148	2019	Tottori	Jul	14	GmWMC014	W1	37	4	NA	NA	NA	NA	NA	NA	NA	NA	NA
149	2019	Tottori	Jul	146	GmWMC146	W1	38	1	NA	NA	NA	NA	NA	NA	NA	58	NA
150	2019	Tottori	Jul	146	GmWMC146	W1	38	2	28.87	57.11	225.33	86.46	3	8	16	73	42
151	2019	Tottori	Jul	146	GmWMC146	W1	38	3	NA	47.15	200.1	NA	3	10	17	65	49
152	2019	Tottori	Jul	146	GmWMC146	W1	38	4	NA	NA	NA	NA	NA	NA	NA	59	NA
153	2019	Tottori	Jul	99	GmJMC099	W1	39	1	NA	NA	NA	NA	NA	NA	NA	40	NA
154	2019	Tottori	Jul	99	GmJMC099	W1	39	2	19.7	36.45	141.26	68.38	3	10	13	42	25
155	2019	Tottori	Jul	99	GmJMC099	W1	39	3	NA	10.47	36.04	NA	4	4	7	37	16
156	2019	Tottori	Jul	99	GmJMC099	W1	39	4	NA	NA	NA	NA	NA	NA	NA	45	NA
157	2019	Tottori	Jul	103	GmWMC103	W1	40	1	NA	NA	NA	NA	NA	NA	NA	24	NA
158	2019	Tottori	Jul	103	GmWMC103	W1	40	2	6.55	25.33	100.15	22.33	5	0	16	43	30
159	2019	Tottori	Jul	103	GmWMC103	W1	40	3	NA	43.81	175.74	NA	6	3	17	42	34
160	2019	Tottori	Jul	103	GmWMC103	W1	40	4	NA	NA	NA	NA	NA	NA	NA	30	NA
161	2019	Tottori	Jul	13	GmJMC013	W1	41	1	NA	NA	NA	NA	NA	NA	NA	28	NA
162	2019	Tottori	Jul	13	GmJMC013	W1	41	2	5.35	17.55	61.51	15.69	6	4	9	27	14
163	2019	Tottori	Jul	13	GmJMC013	W1	41	3	NA	25.19	91.68	NA	6	3	8	28	16
164	2019	Tottori	Jul	13	GmJMC013	W1	41	4	NA	NA	NA	NA	NA	NA	NA	28	NA
165	2019	Tottori	Jul	143	GmWMC143	W1	42	1	NA	NA	NA	NA	NA	NA	NA	64	NA
166	2019	Tottori	Jul	143	GmWMC143	W1	42	2	21.92	41.83	170.17	80.12	3	13	17	66	44
167	2019	Tottori	Jul	143	GmWMC143	W1	42	3	NA	47.92	183.34	NA	3	9	14	60	26
168	2019	Tottori	Jul	143	GmWMC143	W1	42	4	NA	NA	NA	NA	NA	NA	NA	54	NA
169	2019	Tottori	Jul	64	GmJMC064	W1	43	1	NA	NA	NA	NA	NA	NA	NA	39	NA
170	2019	Tottori	Jul	64	GmJMC064	W1	43	2	6.54	13.73	48.41	17.9	5	5	10	NA	17
171	2019	Tottori	Jul	64	GmJMC064	W1	43	3	NA	38.01	150.79	NA	5	7	12	27	18
172	2019	Tottori	Jul	64	GmJMC064	W1	43	4	NA	NA	NA	NA	NA	NA	NA	NA	NA
173	2019	Tottori	Jul	175	GmWMC175	W1	44	1	NA	NA	NA	NA	NA	NA	NA	57	NA
174	2019	Tottori	Jul	175	GmWMC175	W1	44	2	34.94	71.27	281.83	127.88	4	12	19	67	64
175	2019	Tottori	Jul	175	GmWMC175	W1	44	3	NA	78.61	278.66	NA	3	4	12	78	72
176	2019	Tottori	Jul	175	GmWMC175	W1	44	4	NA	NA	NA	NA	NA	NA	NA	73	NA
177	2019	Tottori	Jul	141	GmWMC141	W1	45	1	NA	NA	NA	NA	NA	NA	NA	64	NA
178	2019	Tottori	Jul	141	GmWMC141	W1	45	2	13.65	26.96	108.36	51.75	2	7	14	64	46
179	2019	Tottori	Jul	141	GmWMC141	W1	45	3	NA	41.77	180.2	NA	2	12	22	66	60
180	2019	Tottori	Jul	141	GmWMC141	W1	45	4	NA	NA	NA	NA	NA	NA	NA	63	NA
181	2019	Tottori	Jul	51	GmJMC051	W1	46	1	NA	NA	NA	NA	NA	NA	NA	50	NA
182	2019	Tottori	Jul	51	GmJMC051	W1	46	2	25.19	57.08	232.12	86.28	5	7	8	55	35
183	2019	Tottori	Jul	51	GmJMC051	W1	46	3	NA	51.58	203.94	NA	5	7	11	56	24
184	2019	Tottori	Jul	51	GmJMC051	W1	46	4	NA	NA	NA	NA	NA	NA	NA	48	NA
185	2019	Tottori	Jul	159	GmWMC159	W1	47	1	NA	NA	NA	NA	NA	NA	NA	49	NA
186	2019	Tottori	Jul	159	GmWMC159	W1	47	2	NA	31.98	139.89	NA	1	9	15	50	44
187	2019	Tottori	Jul	159	GmWMC159	W1	47	3	NA	40.94	174.28	NA	2	11	16	49	43
188	2019	Tottori	Jul	159	GmWMC159	W1	47	4	NA	NA	NA	NA	NA	NA	NA	40	NA
189	2019	Tottori	Jul	101	GmJMC101	W1	48	1	NA	NA	NA	NA	NA	NA	NA	67	NA
190	2019	Tottori	Jul	101	GmJMC101	W1	48	2	36.94	70.48	282.71	129.22	3	7	12	76	33
191	2019	Tottori	Jul	101	GmJMC101	W1	48	3	NA	80.13	324.15	NA	3	8	14	74	36
192	2019	Tottori	Jul	101	GmJMC101	W1	48	4	NA	NA	NA	NA	NA	NA	NA	73	NA
193	2019	Tottori	Jul	225	UA-4805	W1	49	1	NA	NA	NA	NA	NA	NA	NA	42	NA
194	2019	Tottori	Jul	225	UA-4805	W1	49	2	16.42	36.6	125.38	44.89	5	9	11	NA	21
195	2019	Tottori	Jul	225	UA-4805	W1	49	3	NA	40.93	150.98	NA	5	8	10	42	19
196	2019	Tottori	Jul	225	UA-4805	W1	49	4	NA	NA	NA	NA	NA	NA	NA	42	NA
197	2019	Tottori	Jul	147	GmWMC147	W1	50	1	NA	NA	NA	NA	NA	NA	NA	68	NA
198	2019	Tottori	Jul	147	GmWMC147	W1	50	2	38.45	82.61	342.21	144.49	3	7	18	70	57
199	2019	Tottori	Jul	147	GmWMC147	W1	50	3	NA	88	329.07	NA	3	8	15	74	53
200	2019	Tottori	Jul	147	GmWMC147	W1	50	4	NA	NA	NA	NA	NA	NA	NA	70	NA
201	2019	Tottori	Jul	54	GmJMC054	W1	51	1	NA	NA	NA	NA	NA	NA	NA	NA	NA
202	2019	Tottori	Jul	54	GmJMC054	W1	51	2	48.09	85.37	323.84	168.6	4	7	13	51	20
203	2019	Tottori	Jul	54	GmJMC054	W1	51	3	NA	76.78	265.88	NA	4	9	12	49	17
204	2019	Tottori	Jul	54	GmJMC054	W1	51	4	NA	NA	NA	NA	NA	NA	NA	NA	NA
205	2019	Tottori	Jul	125	GmWMC125	W1	52	1	NA	NA	NA	NA	NA	NA	NA	64	NA
206	2019	Tottori	Jul	125	GmWMC125	W1	52	2	40.84	80.21	341.48	157.35	3	8	13	63	46
207	2019	Tottori	Jul	125	GmWMC125	W1	52	3	NA	93.79	380.93	NA	3	6	16	68	49
208	2019	Tottori	Jul	125	GmWMC125	W1	52	4	NA	NA	NA	NA	NA	NA	NA	62	NA
209	2019	Tottori	Jul	155	GmWMC155	W1	53	1	NA	NA	NA	NA	NA	NA	NA	50	NA
210	2019	Tottori	Jul	155	GmWMC155	W1	53	2	26.37	51.11	243.15	108.66	2	6	15	57	34
211	2019	Tottori	Jul	155	GmWMC155	W1	53	3	NA	46.55	217.42	NA	2	7	17	57	63
212	2019	Tottori	Jul	155	GmWMC155	W1	53	4	NA	NA	NA	NA	NA	NA	NA	53	NA
213	2019	Tottori	Jul	108	GmWMC108	W1	54	1	NA	NA	NA	NA	NA	NA	NA	44	NA
214	2019	Tottori	Jul	108	GmWMC108	W1	54	2	17.39	31.04	97.66	46.5	5	5	13	43	25
215	2019	Tottori	Jul	108	GmWMC108	W1	54	3	NA	16.9	56.86	NA	5	5	13	51	30
216	2019	Tottori	Jul	108	GmWMC108	W1	54	4	NA	NA	NA	NA	NA	NA	NA	52	NA
217	2019	Tottori	Jul	56	GmJMC056	W1	55	1	NA	NA	NA	NA	NA	NA	NA	38	NA
218	2019	Tottori	Jul	56	GmJMC056	W1	55	2	19.57	40.73	139.44	58.08	5	6	12	44	26
219	2019	Tottori	Jul	56	GmJMC056	W1	55	3	NA	26.03	90.58	NA	5	5	12	39	22
220	2019	Tottori	Jul	56	GmJMC056	W1	55	4	NA	NA	NA	NA	NA	NA	NA	46	NA
221	2019	Tottori	Jul	166	GmWMC166	W1	56	1	NA	NA	NA	NA	NA	NA	NA	59	NA
222	2019	Tottori	Jul	166	GmWMC166	W1	56	2	26.1	47.93	185.98	92.94	NA	NA	NA	60	NA
223	2019	Tottori	Jul	166	GmWMC166	W1	56	3	NA	NA	NA	NA	NA	NA	NA	NA	NA
224	2019	Tottori	Jul	166	GmWMC166	W1	56	4	NA	61.78	240.02	NA	2	9	18	70	60
225	2019	Tottori	Jul	226	HOUJAKU_KUWAZU	W1	57	1	NA	NA	NA	NA	NA	NA	NA	NA	NA
226	2019	Tottori	Jul	226	HOUJAKU_KUWAZU	W1	57	2	47.63	84.29	328.77	169.45	4	7	13	NA	57
227	2019	Tottori	Jul	226	HOUJAKU_KUWAZU	W1	57	3	NA	47.06	195.1	NA	5	7	10	NA	39
228	2019	Tottori	Jul	226	HOUJAKU_KUWAZU	W1	57	4	NA	NA	NA	NA	NA	NA	NA	NA	NA
229	2019	Tottori	Jul	163	GmWMC163	W1	58	1	NA	NA	NA	NA	NA	NA	NA	NA	NA
230	2019	Tottori	Jul	163	GmWMC163	W1	58	2	NA	NA	NA	NA	NA	NA	NA	NA	NA
231	2019	Tottori	Jul	163	GmWMC163	W1	58	3	NA	80.14	305.82	NA	1	10	13	55	35
232	2019	Tottori	Jul	163	GmWMC163	W1	58	4	NA	NA	NA	NA	NA	NA	NA	NA	NA
233	2019	Tottori	Jul	95	GmJMC095	W1	59	1	NA	NA	NA	NA	NA	NA	NA	51	NA
234	2019	Tottori	Jul	95	GmJMC095	W1	59	2	21.47	35.66	116.84	58.75	3	3	7	51	28
235	2019	Tottori	Jul	95	GmJMC095	W1	59	3	NA	38.69	145.98	NA	3	3	13	47	31
236	2019	Tottori	Jul	95	GmJMC095	W1	59	4	NA	NA	NA	NA	NA	NA	NA	40	NA
237	2019	Tottori	Jul	172	GmJMC172	W1	60	1	NA	NA	NA	NA	NA	NA	NA	42	NA
238	2019	Tottori	Jul	172	GmJMC172	W1	60	2	NA	85.14	344.57	162.61	2	9	16	43	70
239	2019	Tottori	Jul	172	GmJMC172	W1	60	3	NA	59.1	271.47	NA	2	9	19	49	75
240	2019	Tottori	Jul	172	GmJMC172	W1	60	4	NA	NA	NA	NA	NA	NA	NA	48	NA
241	2019	Tottori	Jul	3	GmJMC003	W1	61	1	NA	NA	NA	NA	NA	NA	NA	23	NA
242	2019	Tottori	Jul	3	GmJMC003	W1	61	2	9.93	36.81	125.48	25.59	6	6	7	25	22
243	2019	Tottori	Jul	3	GmJMC003	W1	61	3	NA	37.85	130.75	NA	6	4	8	29	28
244	2019	Tottori	Jul	3	GmJMC003	W1	61	4	NA	NA	NA	NA	NA	NA	NA	26	NA
245	2019	Tottori	Jul	174	GmWMC174	W1	62	1	NA	NA	NA	NA	NA	NA	NA	52	NA
246	2019	Tottori	Jul	174	GmWMC174	W1	62	2	30.31	61.12	265.74	114.09	2	9	21	56	41
247	2019	Tottori	Jul	174	GmWMC174	W1	62	3	NA	41.34	170.41	NA	1	8	13	56	52
248	2019	Tottori	Jul	174	GmWMC174	W1	62	4	NA	NA	NA	NA	NA	NA	NA	57	NA
249	2019	Tottori	Jul	85	GmJMC085	W1	63	1	NA	NA	NA	NA	NA	NA	NA	53	NA
250	2019	Tottori	Jul	85	GmJMC085	W1	63	2	44.7	82.43	317.05	143.97	3	8	15	57	45
251	2019	Tottori	Jul	85	GmJMC085	W1	63	3	NA	37.24	141.84	NA	3	5	8	60	11
252	2019	Tottori	Jul	85	GmJMC085	W1	63	4	NA	NA	NA	NA	NA	NA	NA	57	NA
253	2019	Tottori	Jul	78	GmJMC078	W1	64	1	NA	NA	NA	NA	NA	NA	NA	52	NA
254	2019	Tottori	Jul	78	GmJMC078	W1	64	2	23.46	46.25	153.07	67.95	5	8	13	51	33
255	2019	Tottori	Jul	78	GmJMC078	W1	64	3	NA	78.46	236.29	NA	5	8	14	48	25
256	2019	Tottori	Jul	78	GmJMC078	W1	64	4	NA	NA	NA	NA	NA	NA	NA	46	NA
257	2019	Tottori	Jul	179	GmJMC179	W1	65	1	NA	NA	NA	NA	NA	NA	NA	63	NA
258	2019	Tottori	Jul	179	GmJMC179	W1	65	2	33.84	69.23	314.24	135.39	2	8	20	66	58
259	2019	Tottori	Jul	179	GmJMC179	W1	65	3	NA	93.57	398.35	NA	2	10	14	65	57
260	2019	Tottori	Jul	179	GmJMC179	W1	65	4	NA	NA	NA	NA	NA	NA	NA	57	NA
261	2019	Tottori	Jul	119	GmWMC119	W1	66	1	NA	NA	NA	NA	NA	NA	NA	42	NA
262	2019	Tottori	Jul	119	GmWMC119	W1	66	2	26.31	58.54	203.68	75.21	5	6	15	49	36
263	2019	Tottori	Jul	119	GmWMC119	W1	66	3	NA	63.34	218.68	NA	5	6	12	50	41
264	2019	Tottori	Jul	119	GmWMC119	W1	66	4	NA	NA	NA	NA	NA	NA	NA	48	NA
265	2019	Tottori	Jul	126	GmJMC126	W1	67	1	46.84	85.47	298.75	150.24	3	7	13	48	34
266	2019	Tottori	Jul	126	GmJMC126	W1	67	2	NA	NA	NA	NA	NA	NA	NA	NA	NA
267	2019	Tottori	Jul	126	GmJMC126	W1	67	3	NA	67.85	251.83	NA	3	9	14	53	26
268	2019	Tottori	Jul	126	GmJMC126	W1	67	4	NA	NA	NA	NA	NA	NA	NA	52	NA
269	2019	Tottori	Jul	182	GmWMC182	W1	68	1	NA	NA	NA	NA	NA	NA	NA	50	NA
270	2019	Tottori	Jul	182	GmWMC182	W1	68	2	25.06	44.86	169.29	81.44	2	12	18	61	56
271	2019	Tottori	Jul	182	GmWMC182	W1	68	3	NA	36.81	145.12	NA	1	13	20	62	51
272	2019	Tottori	Jul	182	GmWMC182	W1	68	4	NA	NA	NA	NA	NA	NA	NA	59	NA
273	2019	Tottori	Jul	19	GmWMC019	W1	69	1	NA	NA	NA	NA	NA	NA	NA	33	NA
274	2019	Tottori	Jul	19	GmWMC019	W1	69	2	6.9	22.41	75.95	21.62	6	5	13	37	27
275	2019	Tottori	Jul	19	GmWMC019	W1	69	3	NA	23.85	86.84	NA	6	6	14	33	34
276	2019	Tottori	Jul	19	GmWMC019	W1	69	4	NA	NA	NA	NA	NA	NA	NA	34	NA
277	2019	Tottori	Jul	177	GmJMC177	W1	70	1	NA	NA	NA	NA	NA	NA	NA	51	NA
278	2019	Tottori	Jul	177	GmJMC177	W1	70	2	31.1	57.35	237.6	105.86	2	9	18	49	53
279	2019	Tottori	Jul	177	GmJMC177	W1	70	3	NA	90.04	274.44	NA	3	8	18	46	56
280	2019	Tottori	Jul	177	GmJMC177	W1	70	4	NA	NA	NA	NA	NA	NA	NA	52	NA
281	2019	Tottori	Jul	127	GmWMC127	W1	71	1	NA	NA	NA	NA	NA	NA	NA	52	NA
282	2019	Tottori	Jul	127	GmWMC127	W1	71	2	24.92	49.14	207.11	96.33	2	7	17	57	61
283	2019	Tottori	Jul	127	GmWMC127	W1	71	3	NA	59.15	230.16	NA	3	9	18	57	31
284	2019	Tottori	Jul	127	GmWMC127	W1	71	4	NA	NA	NA	NA	NA	NA	NA	33	NA
285	2019	Tottori	Jul	115	GmWMC115	W1	72	1	NA	NA	NA	NA	NA	NA	NA	NA	NA
286	2019	Tottori	Jul	115	GmWMC115	W1	72	2	NA	NA	NA	NA	NA	NA	NA	NA	NA
287	2019	Tottori	Jul	115	GmWMC115	W1	72	3	NA	NA	NA	NA	NA	NA	NA	NA	NA
288	2019	Tottori	Jul	115	GmWMC115	W1	72	4	NA	67.51	230.26	NA	3	10	19	48	44
289	2019	Tottori	Jul	38	GmWMC038	W1	73	1	NA	NA	NA	NA	NA	NA	NA	NA	NA
290	2019	Tottori	Jul	38	GmWMC038	W1	73	2	NA	NA	NA	NA	NA	NA	NA	NA	NA
291	2019	Tottori	Jul	38	GmWMC038	W1	73	3	NA	NA	NA	NA	NA	NA	NA	27	NA
292	2019	Tottori	Jul	38	GmWMC038	W1	73	4	6.34	23.58	92.88	24.03	6	1	10	21	17
293	2019	Tottori	Jul	21	GmJMC021	W1	74	1	NA	NA	NA	NA	NA	NA	NA	34	NA
294	2019	Tottori	Jul	21	GmJMC021	W1	74	2	16.07	42.82	149.44	43.79	6	7	10	40	30
295	2019	Tottori	Jul	21	GmJMC021	W1	74	3	NA	41.85	154.48	NA	6	7	9	39	19
296	2019	Tottori	Jul	21	GmJMC021	W1	74	4	NA	NA	NA	NA	NA	NA	NA	41	NA
297	2019	Tottori	Jul	160	GmWMC160	W1	75	1	NA	NA	NA	NA	NA	NA	NA	40	NA
298	2019	Tottori	Jul	160	GmWMC160	W1	75	2	14.06	23.52	87.97	44	1	8	14	43	30
299	2019	Tottori	Jul	160	GmWMC160	W1	75	3	NA	31.64	126.44	NA	1	10	15	45	33
300	2019	Tottori	Jul	160	GmWMC160	W1	75	4	NA	NA	NA	NA	NA	NA	NA	46	NA
301	2019	Tottori	Jul	55	GmJMC055	W1	76	1	NA	NA	NA	NA	NA	NA	NA	41	NA
302	2019	Tottori	Jul	55	GmJMC055	W1	76	2	18.04	32.97	115.58	48.74	5	7	9	47	28
303	2019	Tottori	Jul	55	GmJMC055	W1	76	3	NA	40.16	148.83	NA	5	7	10	45	19
304	2019	Tottori	Jul	55	GmJMC055	W1	76	4	NA	NA	NA	NA	NA	NA	NA	36	NA
305	2019	Tottori	Jul	46	GmWMC046	W1	77	1	NA	NA	NA	NA	NA	NA	NA	33	NA
306	2019	Tottori	Jul	46	GmWMC046	W1	77	2	7.61	29.97	98.37	17.66	6	5	12	42	28
307	2019	Tottori	Jul	46	GmWMC046	W1	77	3	NA	31.76	104.05	NA	6	4	9	33	35
308	2019	Tottori	Jul	46	GmWMC046	W1	77	4	NA	NA	NA	NA	NA	NA	NA	34	NA
309	2019	Tottori	Jul	30	GmJMC030	W1	78	1	NA	NA	NA	NA	NA	NA	NA	24	NA
310	2019	Tottori	Jul	30	GmJMC030	W1	78	2	8.9	32.74	112.49	26.89	6	4	12	30	26
311	2019	Tottori	Jul	30	GmJMC030	W1	78	3	NA	17.93	58.97	NA	6	1	8	29	21
312	2019	Tottori	Jul	30	GmJMC030	W1	78	4	NA	NA	NA	NA	NA	NA	NA	26	NA
313	2019	Tottori	Jul	70	GmWMC070	W1	79	1	NA	NA	NA	NA	NA	NA	NA	33	NA
314	2019	Tottori	Jul	70	GmWMC070	W1	79	2	8.24	31.29	110.36	23.69	6	2	12	35	33
315	2019	Tottori	Jul	70	GmWMC070	W1	79	3	NA	42.48	152.52	NA	5	2	14	40	35
316	2019	Tottori	Jul	70	GmWMC070	W1	79	4	NA	NA	NA	NA	NA	NA	NA	44	NA
317	2019	Tottori	Jul	92	GmJMC092	W1	80	1	NA	NA	NA	NA	NA	NA	NA	51	NA
318	2019	Tottori	Jul	92	GmJMC092	W1	80	2	35.8	80.08	294.29	108.2	5	5	10	53	27
319	2019	Tottori	Jul	92	GmJMC092	W1	80	3	NA	67.33	250.7	NA	5	7	11	48	24
320	2019	Tottori	Jul	92	GmJMC092	W1	80	4	NA	NA	NA	NA	NA	NA	NA	52	NA
321	2019	Tottori	Jul	180	GmJMC180	W1	81	1	NA	NA	NA	NA	NA	NA	NA	62	NA
322	2019	Tottori	Jul	180	GmJMC180	W1	81	2	15.74	37.83	139.11	48.36	3	5	19	59	84
323	2019	Tottori	Jul	180	GmJMC180	W1	81	3	NA	32.46	113.26	NA	3	3	18	62	75
324	2019	Tottori	Jul	180	GmJMC180	W1	81	4	NA	NA	NA	NA	NA	NA	NA	75	NA
325	2019	Tottori	Jul	104	GmJMC104	W1	82	1	NA	NA	NA	NA	NA	NA	NA	52	NA
326	2019	Tottori	Jul	104	GmJMC104	W1	82	2	26.11	51.77	186.36	84.17	4	10	12	58	25
327	2019	Tottori	Jul	104	GmJMC104	W1	82	3	NA	28.62	101.65	NA	4	7	9	53	35
328	2019	Tottori	Jul	104	GmJMC104	W1	82	4	NA	NA	NA	NA	NA	NA	NA	51	NA
329	2019	Tottori	Jul	89	GmWMC089	W1	83	1	NA	NA	NA	NA	NA	NA	NA	29	NA
330	2019	Tottori	Jul	89	GmWMC089	W1	83	2	15.62	44.62	173.9	45.4	6	7	11	37	15
331	2019	Tottori	Jul	89	GmWMC089	W1	83	3	NA	49.84	197.34	NA	6	6	12	36	22
332	2019	Tottori	Jul	89	GmWMC089	W1	83	4	NA	NA	NA	NA	NA	NA	NA	NA	NA
333	2019	Tottori	Jul	224	5002T	W1	84	1	NA	33.93	107.88	NA	5	8	10	30	16
334	2019	Tottori	Jul	224	5002T	W1	84	2	13.94	26.49	85.61	37.1	5	9	12	36	17
335	2019	Tottori	Jul	224	5002T	W1	84	3	NA	NA	NA	NA	NA	NA	NA	NA	NA
336	2019	Tottori	Jul	224	5002T	W1	84	4	NA	NA	NA	NA	NA	NA	NA	NA	NA
337	2019	Tottori	Jul	20	GmWMC020	W1	85	1	NA	NA	NA	NA	NA	NA	NA	NA	NA
338	2019	Tottori	Jul	20	GmWMC020	W1	85	2	NA	NA	NA	NA	NA	NA	NA	NA	NA
339	2019	Tottori	Jul	20	GmWMC020	W1	85	3	NA	NA	NA	NA	NA	NA	NA	NA	NA
340	2019	Tottori	Jul	20	GmWMC020	W1	85	4	NA	NA	NA	NA	NA	NA	NA	NA	NA
341	2019	Tottori	Jul	156	GmWMC156	W1	86	1	NA	NA	NA	NA	NA	NA	NA	38	NA
342	2019	Tottori	Jul	156	GmWMC156	W1	86	2	18.96	33.2	142.03	72.37	2	8	14	44	37
343	2019	Tottori	Jul	156	GmWMC156	W1	86	3	NA	54.44	238.06	NA	2	9	15	47	37
344	2019	Tottori	Jul	156	GmWMC156	W1	86	4	NA	NA	NA	NA	NA	NA	NA	48	NA
345	2019	Tottori	Jul	96	GmJMC096	W1	87	1	NA	NA	NA	NA	NA	NA	NA	48	NA
346	2019	Tottori	Jul	96	GmJMC096	W1	87	2	32.36	55.32	190.14	99.61	3	8	14	45	25
347	2019	Tottori	Jul	96	GmJMC096	W1	87	3	NA	NA	NA	NA	NA	NA	NA	NA	NA
348	2019	Tottori	Jul	96	GmJMC096	W1	87	4	NA	93.85	351.3	NA	4	11	14	51	42
349	2019	Tottori	Jul	93	GmJMC093	W1	88	1	NA	NA	NA	NA	NA	NA	NA	47	NA
350	2019	Tottori	Jul	93	GmJMC093	W1	88	2	24.71	45.43	172.68	NA	4	6	14	54	40
351	2019	Tottori	Jul	93	GmJMC093	W1	88	3	NA	46.1	177.9	NA	3	8	12	53	22
352	2019	Tottori	Jul	93	GmJMC093	W1	88	4	NA	NA	NA	NA	NA	NA	NA	50	NA
353	2019	Tottori	Jul	169	GmWMC169	W1	89	1	NA	NA	NA	NA	NA	NA	NA	43	NA
354	2019	Tottori	Jul	169	GmWMC169	W1	89	2	12.27	31.09	108.72	32.28	5	2	9	44	32
355	2019	Tottori	Jul	169	GmWMC169	W1	89	3	NA	35.84	124.37	NA	5	3	8	42	28
356	2019	Tottori	Jul	169	GmWMC169	W1	89	4	NA	NA	NA	NA	NA	NA	NA	46	NA
357	2019	Tottori	Jul	134	GmWMC134	W1	90	1	NA	NA	NA	NA	NA	NA	NA	31	NA
358	2019	Tottori	Jul	134	GmWMC134	W1	90	2	7.95	17.63	65.57	29.6	5	11	12	26	33
359	2019	Tottori	Jul	134	GmWMC134	W1	90	3	NA	23.35	86.44	NA	5	9	10	25	38
360	2019	Tottori	Jul	134	GmWMC134	W1	90	4	NA	NA	NA	NA	NA	NA	NA	25	NA
361	2019	Tottori	Jul	120	GmWMC120	W1	91	1	NA	NA	NA	NA	NA	NA	NA	49	NA
362	2019	Tottori	Jul	120	GmWMC120	W1	91	2	18.62	30.57	109.64	58.01	3	5	16	54	48
363	2019	Tottori	Jul	120	GmWMC120	W1	91	3	NA	28.66	96.53	NA	3	3	10	54	41
364	2019	Tottori	Jul	120	GmWMC120	W1	91	4	NA	NA	NA	NA	NA	NA	NA	52	NA
365	2019	Tottori	Jul	80	GmJMC080	W1	92	1	NA	NA	NA	NA	NA	NA	NA	48	NA
366	2019	Tottori	Jul	80	GmJMC080	W1	92	2	25.51	48.57	190.78	86.86	4	8	10	52	13
367	2019	Tottori	Jul	80	GmJMC080	W1	92	3	NA	79.89	307.12	NA	4	8	10	51	44
368	2019	Tottori	Jul	80	GmJMC080	W1	92	4	NA	NA	NA	NA	NA	NA	NA	51	NA
369	2019	Tottori	Jul	100	GmJMC100	W1	93	1	NA	NA	NA	NA	NA	NA	NA	48	NA
370	2019	Tottori	Jul	100	GmJMC100	W1	93	2	35.05	69.68	277.95	NA	4	10	13	49	36
371	2019	Tottori	Jul	100	GmJMC100	W1	93	3	NA	65.81	245.86	NA	3	9	10	49	25
372	2019	Tottori	Jul	100	GmJMC100	W1	93	4	NA	NA	NA	NA	NA	NA	NA	50	NA
373	2019	Tottori	Jul	140	GmWMC140	W1	94	1	NA	NA	NA	NA	NA	NA	NA	44	NA
374	2019	Tottori	Jul	140	GmWMC140	W1	94	2	18.51	32.23	135.04	68.94	2	6	15	49	31
375	2019	Tottori	Jul	140	GmWMC140	W1	94	3	NA	20.41	82.12	NA	2	5	14	47	24
376	2019	Tottori	Jul	140	GmWMC140	W1	94	4	NA	NA	NA	NA	NA	NA	NA	46	NA
377	2019	Tottori	Jul	145	GmJMC145	W1	95	1	NA	NA	NA	NA	NA	NA	NA	67	NA
378	2019	Tottori	Jul	145	GmJMC145	W1	95	2	32.71	65.28	235.35	105.62	3	3	12	78	55
379	2019	Tottori	Jul	145	GmJMC145	W1	95	3	NA	48.08	168.06	NA	3	5	15	66	61
380	2019	Tottori	Jul	145	GmJMC145	W1	95	4	NA	NA	NA	NA	NA	NA	NA	70	NA
381	2019	Tottori	Jul	98	GmJMC098	W1	96	1	NA	NA	NA	NA	NA	NA	NA	53	NA
382	2019	Tottori	Jul	98	GmJMC098	W1	96	2	24.26	47.25	184.86	83.75	3	5	15	54	39
383	2019	Tottori	Jul	98	GmJMC098	W1	96	3	NA	65.93	268.81	NA	3	6	12	56	35
384	2019	Tottori	Jul	98	GmJMC098	W1	96	4	NA	NA	NA	NA	NA	NA	NA	50	NA
385	2019	Tottori	Jul	116	GmJMC116	W1	97	1	NA	NA	NA	NA	NA	NA	NA	51	NA
386	2019	Tottori	Jul	116	GmJMC116	W1	97	2	29.92	60.74	222.75	96.76	4	8	11	61	35
387	2019	Tottori	Jul	116	GmJMC116	W1	97	3	NA	57.24	225.01	NA	5	8	13	62	30
388	2019	Tottori	Jul	116	GmJMC116	W1	97	4	NA	NA	NA	NA	NA	NA	NA	60	NA
389	2019	Tottori	Jul	41	GmJMC041	W1	98	1	NA	NA	NA	NA	NA	NA	NA	31	NA
390	2019	Tottori	Jul	41	GmJMC041	W1	98	2	8.88	34.91	141.2	32	6	6	9	38	17
391	2019	Tottori	Jul	41	GmJMC041	W1	98	3	NA	44.78	166.07	NA	6	6	7	40	19
392	2019	Tottori	Jul	41	GmJMC041	W1	98	4	NA	NA	NA	NA	NA	NA	NA	32	NA
393	2019	Tottori	Jul	154	GmWMC154	W1	99	1	NA	NA	NA	NA	NA	NA	NA	48	NA
394	2019	Tottori	Jul	154	GmWMC154	W1	99	2	22.04	47.5	238.57	97.87	2	10	17	51	37
395	2019	Tottori	Jul	154	GmWMC154	W1	99	3	NA	64.4	327.49	NA	2	11	13	61	33
396	2019	Tottori	Jul	154	GmWMC154	W1	99	4	NA	NA	NA	NA	NA	NA	NA	51	NA
397	2019	Tottori	Jul	114	GmJMC114	W1	100	1	NA	NA	NA	NA	NA	NA	NA	NA	NA
398	2019	Tottori	Jul	114	GmJMC114	W1	100	2	30.35	57.23	201.33	92.99	4	9	12	47	32
399	2019	Tottori	Jul	114	GmJMC114	W1	100	3	NA	80.36	288.53	NA	4	11	15	54	34
400	2019	Tottori	Jul	114	GmJMC114	W1	100	4	NA	NA	NA	NA	NA	NA	NA	53	NA
401	2019	Tottori	Jul	191	GmWMC191	W1	101	1	NA	NA	NA	NA	NA	NA	NA	77	NA
402	2019	Tottori	Jul	191	GmWMC191	W1	101	2	31.45	63.07	268.11	115.79	1	10	12	77	76
403	2019	Tottori	Jul	191	GmWMC191	W1	101	3	NA	91.77	389.28	NA	1	12	20	75	64
404	2019	Tottori	Jul	191	GmWMC191	W1	101	4	NA	NA	NA	NA	NA	NA	NA	73	NA
405	2019	Tottori	Jul	63	GmJMC063	W1	102	1	NA	NA	NA	NA	NA	NA	NA	46	NA
406	2019	Tottori	Jul	63	GmJMC063	W1	102	2	13.46	27.66	103.08	40.4	5	2	10	37	36
407	2019	Tottori	Jul	63	GmJMC063	W1	102	3	NA	NA	NA	NA	NA	NA	NA	NA	NA
408	2019	Tottori	Jul	63	GmJMC063	W1	102	4	NA	57.24	221.8	NA	5	9	10	30	26
409	2019	Tottori	Jul	223	C1329	W1	103	1	NA	NA	NA	NA	NA	NA	NA	67	NA
410	2019	Tottori	Jul	223	C1329	W1	103	2	27.58	57.98	254.12	105.29	2	9	16	66	57
411	2019	Tottori	Jul	223	C1329	W1	103	3	NA	65.29	307.41	NA	2	11	16	65	71
412	2019	Tottori	Jul	223	C1329	W1	103	4	NA	NA	NA	NA	NA	NA	NA	58	NA
413	2019	Tottori	Jul	27	GmWMC027	W1	104	1	NA	NA	NA	NA	NA	NA	NA	40	NA
414	2019	Tottori	Jul	27	GmWMC027	W1	104	2	26.54	54.92	198.91	80.89	5	9	8	33	11
415	2019	Tottori	Jul	27	GmWMC027	W1	104	3	NA	61.8	229.8	NA	5	10	10	33	16
416	2019	Tottori	Jul	27	GmWMC027	W1	104	4	NA	NA	NA	NA	NA	NA	NA	35	NA
417	2019	Tottori	Jul	22	GmWMC022	W1	105	1	NA	NA	NA	NA	NA	NA	NA	28	NA
418	2019	Tottori	Jul	22	GmWMC022	W1	105	2	16.55	31.7	120.32	44.38	5	8	14	26	29
419	2019	Tottori	Jul	22	GmWMC022	W1	105	3	NA	21.53	88.95	NA	5	9	11	28	9
420	2019	Tottori	Jul	22	GmWMC022	W1	105	4	NA	NA	NA	NA	NA	NA	NA	23	NA
421	2019	Tottori	Jul	44	GmJMC044	W1	106	1	NA	NA	NA	NA	NA	NA	NA	26	NA
422	2019	Tottori	Jul	44	GmJMC044	W1	106	2	19.05	52	193.37	55.96	6	8	10	27	31
423	2019	Tottori	Jul	44	GmJMC044	W1	106	3	NA	24.14	87.46	NA	6	5	5	28	11
424	2019	Tottori	Jul	44	GmJMC044	W1	106	4	NA	NA	NA	NA	NA	NA	NA	23	NA
425	2019	Tottori	Jul	107	GmWMC107	W1	107	1	NA	NA	NA	NA	NA	NA	NA	29	NA
426	2019	Tottori	Jul	107	GmWMC107	W1	107	2	13.28	43.31	148.87	38.45	5	3	12	42	49
427	2019	Tottori	Jul	107	GmWMC107	W1	107	3	NA	51.87	182.33	NA	5	4	15	47	43
428	2019	Tottori	Jul	107	GmWMC107	W1	107	4	NA	NA	NA	NA	NA	NA	NA	53	NA
429	2019	Tottori	Jul	29	GmWMC029	W1	108	1	NA	NA	NA	NA	NA	NA	NA	27	NA
430	2019	Tottori	Jul	29	GmWMC029	W1	108	2	26.27	62.39	209.61	68.92	6	6	10	34	29
431	2019	Tottori	Jul	29	GmWMC029	W1	108	3	NA	46.7	156	NA	5	5	10	30	20
432	2019	Tottori	Jul	29	GmWMC029	W1	108	4	NA	NA	NA	NA	NA	NA	NA	30	NA
433	2019	Tottori	Jul	142	GmWMC142	W1	109	1	NA	NA	NA	NA	NA	NA	NA	61	NA
434	2019	Tottori	Jul	142	GmWMC142	W1	109	2	23.45	45.27	192.02	93.59	3	8	19	56	48
435	2019	Tottori	Jul	142	GmWMC142	W1	109	3	NA	61.18	250.52	NA	3	11	16	51	51
436	2019	Tottori	Jul	142	GmWMC142	W1	109	4	NA	NA	NA	NA	NA	NA	NA	NA	NA
437	2019	Tottori	Jul	31	GmJMC031	W1	110	1	NA	NA	NA	NA	NA	NA	NA	42	NA
438	2019	Tottori	Jul	31	GmJMC031	W1	110	2	26.59	50.29	198.19	95	5	5	10	37	46
439	2019	Tottori	Jul	31	GmJMC031	W1	110	3	NA	43.8	162.41	NA	4	8	12	40	44
440	2019	Tottori	Jul	31	GmJMC031	W1	110	4	NA	NA	NA	NA	NA	NA	NA	45	NA
441	2019	Tottori	Jul	105	GmJMC105	W1	111	1	NA	NA	NA	NA	NA	NA	NA	57	NA
442	2019	Tottori	Jul	105	GmJMC105	W1	111	2	12.69	24.02	82.2	37.11	4	6	11	54	45
443	2019	Tottori	Jul	105	GmJMC105	W1	111	3	NA	47.16	169.11	NA	4	9	13	48	27
444	2019	Tottori	Jul	105	GmJMC105	W1	111	4	NA	NA	NA	NA	NA	NA	NA	50	NA
445	2019	Tottori	Jul	69	GmJMC069	W1	112	1	NA	NA	NA	NA	NA	NA	NA	33	NA
446	2019	Tottori	Jul	69	GmJMC069	W1	112	2	24.94	47.51	166.4	77.63	5	8	12	42	44
447	2019	Tottori	Jul	69	GmJMC069	W1	112	3	NA	50.19	181.06	NA	5	6	11	38	25
448	2019	Tottori	Jul	69	GmJMC069	W1	112	4	NA	NA	NA	NA	NA	NA	NA	13	NA
449	2019	Tottori	Jul	150	GmWMC150	W1	113	1	NA	NA	NA	NA	NA	NA	NA	NA	NA
450	2019	Tottori	Jul	150	GmWMC150	W1	113	2	12.31	20.67	93.28	52.57	2	9	20	NA	54
451	2019	Tottori	Jul	150	GmWMC150	W1	113	3	NA	21.04	92.62	NA	2	9	21	NA	46
452	2019	Tottori	Jul	150	GmWMC150	W1	113	4	NA	NA	NA	NA	NA	NA	NA	NA	NA
453	2019	Tottori	Jul	83	GmWMC083	W1	114	1	NA	NA	NA	NA	NA	NA	NA	24	NA
454	2019	Tottori	Jul	83	GmWMC083	W1	114	2	17.72	32.33	122.42	55.53	5	7	11	24	14
455	2019	Tottori	Jul	83	GmWMC083	W1	114	3	NA	2.8	12.57	NA	5	1	6	21	32
456	2019	Tottori	Jul	83	GmWMC083	W1	114	4	NA	NA	NA	NA	NA	NA	NA	25	NA
457	2019	Tottori	Jul	113	GmWMC113	W1	115	1	NA	NA	NA	NA	NA	NA	NA	NA	NA
458	2019	Tottori	Jul	113	GmWMC113	W1	115	2	2.52	5.22	17.94	8.19	4	0	12	22	26
459	2019	Tottori	Jul	113	GmWMC113	W1	115	3	NA	NA	NA	NA	NA	NA	NA	NA	NA
460	2019	Tottori	Jul	113	GmWMC113	W1	115	4	NA	NA	NA	NA	NA	NA	NA	NA	NA
461	2019	Tottori	Jul	151	GmWMC151	W1	116	1	NA	NA	NA	NA	NA	NA	NA	55	NA
462	2019	Tottori	Jul	151	GmWMC151	W1	116	2	27.11	54.15	235.84	101.32	3	7	16	55	58
463	2019	Tottori	Jul	151	GmWMC151	W1	116	3	NA	44.92	197.49	NA	3	9	17	60	48
464	2019	Tottori	Jul	151	GmWMC151	W1	116	4	NA	NA	NA	NA	NA	NA	NA	64	NA
465	2019	Tottori	Jul	10	GmWMC010	W1	117	1	NA	NA	NA	NA	NA	NA	NA	21	NA
466	2019	Tottori	Jul	10	GmWMC010	W1	117	2	2.45	10.5	39.63	8.41	6	3	8	20	19
467	2019	Tottori	Jul	10	GmWMC010	W1	117	3	NA	6.99	26.81	NA	6	3	8	16	20
468	2019	Tottori	Jul	10	GmWMC010	W1	117	4	NA	NA	NA	NA	NA	NA	NA	16	NA
469	2019	Tottori	Jul	16	GmJMC016	W1	118	1	NA	NA	NA	NA	NA	NA	NA	24	NA
470	2019	Tottori	Jul	16	GmJMC016	W1	118	2	15.43	47.68	175.26	46.25	6	4	9	38	25
471	2019	Tottori	Jul	16	GmJMC016	W1	118	3	NA	40.59	154.12	NA	6	5	11	40	41
472	2019	Tottori	Jul	16	GmJMC016	W1	118	4	NA	NA	NA	NA	NA	NA	NA	31	NA
473	2019	Tottori	Jul	183	GmWMC183	W1	119	1	25.57	50.53	190.07	84.17	2	12	14	50	48
474	2019	Tottori	Jul	183	GmWMC183	W1	119	2	NA	NA	NA	NA	NA	NA	NA	NA	NA
475	2019	Tottori	Jul	183	GmWMC183	W1	119	3	NA	57.65	233.9	NA	2	10	19	55	48
476	2019	Tottori	Jul	183	GmWMC183	W1	119	4	NA	NA	NA	NA	NA	NA	NA	56	NA
477	2019	Tottori	Jul	124	GmWMC124	W1	120	1	NA	NA	NA	NA	NA	NA	NA	50	NA
478	2019	Tottori	Jul	124	GmWMC124	W1	120	2	18.51	34.47	108.81	49.63	4	3	18	49	45
479	2019	Tottori	Jul	124	GmWMC124	W1	120	3	NA	41.26	131.59	NA	4	6	12	41	50
480	2019	Tottori	Jul	124	GmWMC124	W1	120	4	NA	NA	NA	NA	NA	NA	NA	48	NA
481	2019	Tottori	Jul	123	GmWMC123	W1	121	1	NA	NA	NA	NA	NA	NA	NA	52	NA
482	2019	Tottori	Jul	123	GmWMC123	W1	121	2	30.59	56.11	234.34	117.55	3	7	19	56	50
483	2019	Tottori	Jul	123	GmWMC123	W1	121	3	NA	77.73	340.77	NA	3	9	15	57	40
484	2019	Tottori	Jul	123	GmWMC123	W1	121	4	NA	NA	NA	NA	NA	NA	NA	56	NA
485	2019	Tottori	Jul	4	GmJMC004	W1	122	1	NA	NA	NA	NA	NA	NA	NA	25	NA
486	2019	Tottori	Jul	4	GmJMC004	W1	122	2	5.63	23.17	92	15.59	6	5	8	22	16
487	2019	Tottori	Jul	4	GmJMC004	W1	122	3	NA	8.93	35.52	NA	6	4	8	14	16
488	2019	Tottori	Jul	4	GmJMC004	W1	122	4	NA	NA	NA	NA	NA	NA	NA	38	NA
489	2019	Tottori	Jul	91	GmJMC091	W1	123	1	NA	NA	NA	NA	NA	NA	NA	41	NA
490	2019	Tottori	Jul	91	GmJMC091	W1	123	2	22.27	42.39	158.07	74.51	5	9	11	45	36
491	2019	Tottori	Jul	91	GmJMC091	W1	123	3	NA	56.39	216.07	NA	5	7	13	44	47
492	2019	Tottori	Jul	91	GmJMC091	W1	123	4	NA	NA	NA	NA	NA	NA	NA	48	NA
493	2019	Tottori	Jul	129	GmWMC129	W1	124	1	NA	NA	NA	NA	NA	NA	NA	48	NA
494	2019	Tottori	Jul	129	GmWMC129	W1	124	2	NA	31.86	113.8	56.8	3	4	10	45	49
495	2019	Tottori	Jul	129	GmWMC129	W1	124	3	NA	26.85	95.01	NA	3	3	14	57	55
496	2019	Tottori	Jul	129	GmWMC129	W1	124	4	NA	NA	NA	NA	NA	NA	NA	54	NA
497	2019	Tottori	Jul	12	GmWMC012	W1	125	1	NA	NA	NA	NA	NA	NA	NA	30	NA
498	2019	Tottori	Jul	12	GmWMC012	W1	125	2	50.75	103.53	336.77	132.04	6	7	13	34	39
499	2019	Tottori	Jul	12	GmWMC012	W1	125	3	NA	21.14	77.38	NA	6	4	7	22	13
500	2019	Tottori	Jul	12	GmWMC012	W1	125	4	NA	NA	NA	NA	NA	NA	NA	24	NA
501	2019	Tottori	Jul	45	GmWMC045	W1	126	1	NA	NA	NA	NA	NA	NA	NA	34	NA
502	2019	Tottori	Jul	45	GmWMC045	W1	126	2	8.34	15.51	51.81	21.11	4	4	7	26	7
503	2019	Tottori	Jul	45	GmWMC045	W1	126	3	NA	30.61	114.57	NA	5	7	10	29	13
504	2019	Tottori	Jul	45	GmWMC045	W1	126	4	NA	NA	NA	NA	NA	NA	NA	NA	NA
505	2019	Tottori	Jul	40	GmJMC040	W1	127	1	NA	NA	NA	NA	NA	NA	NA	24	NA
506	2019	Tottori	Jul	40	GmJMC040	W1	127	2	23.17	51.72	180.58	67.79	6	6	13	26	35
507	2019	Tottori	Jul	40	GmJMC040	W1	127	3	NA	29.88	108.17	NA	5	6	11	29	44
508	2019	Tottori	Jul	40	GmJMC040	W1	127	4	NA	NA	NA	NA	NA	NA	NA	28	NA
509	2019	Tottori	Jul	79	GmJMC079	W1	128	1	NA	NA	NA	NA	NA	NA	NA	29	NA
510	2019	Tottori	Jul	79	GmJMC079	W1	128	2	27.32	48.14	163.79	83.31	4	8	7	34	36
511	2019	Tottori	Jul	79	GmJMC079	W1	128	3	NA	76.82	265.05	NA	5	8	10	35	19
512	2019	Tottori	Jul	79	GmJMC079	W1	128	4	NA	NA	NA	NA	NA	NA	NA	32	NA
513	2019	Tottori	Jul	18	GmWMC018	W1	129	1	11.49	22.87	72.69	27.65	6	4	8	11	16
514	2019	Tottori	Jul	18	GmWMC018	W1	129	2	NA	NA	NA	NA	NA	NA	NA	NA	NA
515	2019	Tottori	Jul	18	GmWMC018	W1	129	3	NA	NA	NA	NA	NA	NA	NA	NA	NA
516	2019	Tottori	Jul	18	GmWMC018	W1	129	4	NA	NA	NA	NA	NA	NA	NA	NA	NA
517	2019	Tottori	Jul	15	GmWMC015	W1	130	1	NA	NA	NA	NA	NA	NA	NA	17	NA
518	2019	Tottori	Jul	15	GmWMC015	W1	130	2	13.73	28.08	98.15	41.5	6	6	13	25	17
519	2019	Tottori	Jul	15	GmWMC015	W1	130	3	NA	34	119.01	NA	5	9	11	30	14
520	2019	Tottori	Jul	15	GmWMC015	W1	130	4	NA	NA	NA	NA	NA	NA	NA	24	NA
521	2019	Tottori	Jul	102	GmJMC102	W1	131	1	NA	NA	NA	NA	NA	NA	NA	43	NA
522	2019	Tottori	Jul	102	GmJMC102	W1	131	2	23.57	48.71	167.05	70.9	5	5	10	37	24
523	2019	Tottori	Jul	102	GmJMC102	W1	131	3	NA	12.96	48.28	NA	5	5	10	NA	30
524	2019	Tottori	Jul	102	GmJMC102	W1	131	4	NA	NA	NA	NA	NA	NA	NA	40	NA
525	2019	Tottori	Jul	43	GmJMC043	W1	132	1	NA	NA	NA	NA	NA	NA	NA	22	NA
526	2019	Tottori	Jul	43	GmJMC043	W1	132	2	20.52	48.72	168.71	56.69	6	7	12	25	22
527	2019	Tottori	Jul	43	GmJMC043	W1	132	3	NA	6.47	20.68	NA	5	0	8	17	12
528	2019	Tottori	Jul	43	GmJMC043	W1	132	4	NA	NA	NA	NA	NA	NA	NA	24	NA
529	2019	Tottori	Jul	66	GmWMC066	W1	133	1	NA	NA	NA	NA	NA	NA	NA	20	NA
530	2019	Tottori	Jul	66	GmWMC066	W1	133	2	17.26	32.8	125.52	54.49	5	6	9	25	15
531	2019	Tottori	Jul	66	GmWMC066	W1	133	3	NA	41.89	171.67	NA	5	7	11	36	13
532	2019	Tottori	Jul	66	GmWMC066	W1	133	4	NA	NA	NA	NA	NA	NA	NA	26	NA
533	2019	Tottori	Jul	73	GmWMC073	W1	134	1	18.27	29.47	96.93	51.28	5	8	8	18	21
534	2019	Tottori	Jul	73	GmWMC073	W1	134	2	NA	NA	NA	NA	NA	NA	NA	NA	NA
535	2019	Tottori	Jul	73	GmWMC073	W1	134	3	NA	NA	NA	NA	NA	NA	NA	NA	NA
536	2019	Tottori	Jul	73	GmWMC073	W1	134	4	NA	19.78	75.16	NA	5	6	10	29	17
537	2019	Tottori	Jul	132	GmWMC132	W1	135	1	NA	NA	NA	NA	NA	NA	NA	26	NA
538	2019	Tottori	Jul	132	GmWMC132	W1	135	2	28.54	59.39	213.76	91.68	4	5	19	53	48
539	2019	Tottori	Jul	132	GmWMC132	W1	135	3	NA	49.96	190.53	NA	4	5	13	53	58
540	2019	Tottori	Jul	132	GmWMC132	W1	135	4	NA	NA	NA	NA	NA	NA	NA	55	NA
541	2019	Tottori	Jul	170	GmWMC170	W1	136	1	NA	NA	NA	NA	NA	NA	NA	44	NA
542	2019	Tottori	Jul	170	GmWMC170	W1	136	2	28.29	60.05	257.75	113.37	2	10	16	55	67
543	2019	Tottori	Jul	170	GmWMC170	W1	136	3	NA	44.24	198.65	NA	2	9	21	53	63
544	2019	Tottori	Jul	170	GmWMC170	W1	136	4	NA	NA	NA	NA	NA	NA	NA	42	NA
545	2019	Tottori	Jul	33	GmJMC033	W1	137	1	NA	NA	NA	NA	NA	NA	NA	NA	NA
546	2019	Tottori	Jul	33	GmJMC033	W1	137	2	18.14	36.5	129.02	43.71	5	6	10	29	14
547	2019	Tottori	Jul	33	GmJMC033	W1	137	3	NA	56.34	197.74	NA	6	7	12	33	17
548	2019	Tottori	Jul	33	GmJMC033	W1	137	4	NA	NA	NA	NA	NA	NA	NA	34	NA
549	2019	Tottori	Jul	144	GmWMC144	W1	138	1	NA	NA	NA	NA	NA	NA	NA	53	NA
550	2019	Tottori	Jul	144	GmWMC144	W1	138	2	23.62	44.67	197.17	91.58	3	6	17	56	38
551	2019	Tottori	Jul	144	GmWMC144	W1	138	3	NA	60.42	278.84	NA	2	10	18	49	64
552	2019	Tottori	Jul	144	GmWMC144	W1	138	4	NA	NA	NA	NA	NA	NA	NA	40	NA
553	2019	Tottori	Jul	118	GmWMC118	W1	139	1	NA	NA	NA	NA	NA	NA	NA	NA	NA
554	2019	Tottori	Jul	118	GmWMC118	W1	139	2	28.74	66.96	258.4	93.37	5	5	14	56	54
555	2019	Tottori	Jul	118	GmWMC118	W1	139	3	NA	50.21	206.99	NA	5	5	15	67	63
556	2019	Tottori	Jul	118	GmWMC118	W1	139	4	NA	NA	NA	NA	NA	NA	NA	70	NA
557	2019	Tottori	Jul	139	GmJMC139	W1	140	1	NA	NA	NA	NA	NA	NA	NA	71	NA
558	2019	Tottori	Jul	139	GmJMC139	W1	140	2	46.94	94.13	413.32	187.62	2	11	13	71	67
559	2019	Tottori	Jul	139	GmJMC139	W1	140	3	NA	59.05	258.84	NA	3	9	17	70	77
560	2019	Tottori	Jul	139	GmJMC139	W1	140	4	NA	NA	NA	NA	NA	NA	NA	67	NA
561	2019	Tottori	Jul	171	GmWMC171	W1	141	1	NA	NA	NA	NA	NA	NA	NA	67	NA
562	2019	Tottori	Jul	171	GmWMC171	W1	141	2	36.14	68.81	293.65	139.61	3	10	21	60	63
563	2019	Tottori	Jul	171	GmWMC171	W1	141	3	NA	71.13	304	NA	2	9	18	53	66
564	2019	Tottori	Jul	171	GmWMC171	W1	141	4	NA	NA	NA	NA	NA	NA	NA	55	NA
565	2019	Tottori	Jul	2	GmJMC002	W1	142	1	NA	NA	NA	NA	NA	NA	NA	12	NA
566	2019	Tottori	Jul	2	GmJMC002	W1	142	2	1.6	15.85	35.66	6.29	7	1	6	17	21
567	2019	Tottori	Jul	2	GmJMC002	W1	142	3	NA	17.71	43.01	NA	7	5	13	17	18
568	2019	Tottori	Jul	2	GmJMC002	W1	142	4	NA	NA	NA	NA	NA	NA	NA	15	NA
569	2019	Tottori	Jul	48	GmWMC048	W1	143	1	NA	NA	NA	NA	NA	NA	NA	NA	NA
570	2019	Tottori	Jul	48	GmWMC048	W1	143	2	14.68	33.41	124.32	39.55	6	3	9	33	13
571	2019	Tottori	Jul	48	GmWMC048	W1	143	3	NA	55.84	228.25	NA	6	6	12	33	47
572	2019	Tottori	Jul	48	GmWMC048	W1	143	4	NA	NA	NA	NA	NA	NA	NA	NA	NA
573	2019	Tottori	Jul	57	GmJMC057	W1	144	1	NA	NA	NA	NA	NA	NA	NA	33	NA
574	2019	Tottori	Jul	57	GmJMC057	W1	144	2	20.72	34.45	119.61	62.32	4	4	15	33	28
575	2019	Tottori	Jul	57	GmJMC057	W1	144	3	NA	21.58	75.85	NA	5	2	13	38	42
576	2019	Tottori	Jul	57	GmJMC057	W1	144	4	NA	NA	NA	NA	NA	NA	NA	31	NA
577	2019	Tottori	Jul	186	GmWMC186	W1	145	1	NA	NA	NA	NA	NA	NA	NA	41	NA
578	2019	Tottori	Jul	186	GmWMC186	W1	145	2	12.52	22.5	87.26	44.46	2	10	18	39	35
579	2019	Tottori	Jul	186	GmWMC186	W1	145	3	NA	27.22	101.74	NA	2	7	17	51	46
580	2019	Tottori	Jul	186	GmWMC186	W1	145	4	NA	NA	NA	NA	NA	NA	NA	46	NA
581	2019	Tottori	Jul	75	GmWMC075	W1	146	1	26.92	59.18	193.77	71.84	5	8	12	36	20
582	2019	Tottori	Jul	75	GmWMC075	W1	146	2	NA	NA	NA	NA	NA	NA	NA	NA	NA
583	2019	Tottori	Jul	75	GmWMC075	W1	146	3	NA	39.23	143.58	NA	6	6	10	26	34
584	2019	Tottori	Jul	75	GmWMC075	W1	146	4	NA	NA	NA	NA	NA	NA	NA	NA	NA
585	2019	Tottori	Jul	11	GmWMC011	W1	147	1	9.73	16.74	58.2	29.05	5	2	9	16	18
586	2019	Tottori	Jul	11	GmWMC011	W1	147	2	NA	NA	NA	NA	NA	NA	NA	NA	NA
587	2019	Tottori	Jul	11	GmWMC011	W1	147	3	NA	16.4	69.19	NA	4	5	9	28	39
588	2019	Tottori	Jul	11	GmWMC011	W1	147	4	NA	NA	NA	NA	NA	NA	NA	29	NA
589	2019	Tottori	Jul	81	GmJMC081	W1	148	1	24.83	52.84	198.33	78.44	5	5	14	39	36
590	2019	Tottori	Jul	81	GmJMC081	W1	148	2	NA	NA	NA	NA	NA	NA	NA	NA	NA
591	2019	Tottori	Jul	81	GmJMC081	W1	148	3	NA	41.17	148.08	NA	5	7	12	35	38
592	2019	Tottori	Jul	81	GmJMC081	W1	148	4	NA	NA	NA	NA	NA	NA	NA	NA	NA
593	2019	Tottori	Jul	130	GmJMC130	W1	149	1	NA	NA	NA	NA	NA	NA	NA	40	NA
594	2019	Tottori	Jul	130	GmJMC130	W1	149	2	18.98	47.53	158.12	53.54	5	3	10	45	37
595	2019	Tottori	Jul	130	GmJMC130	W1	149	3	NA	NA	NA	NA	NA	NA	NA	NA	NA
596	2019	Tottori	Jul	130	GmJMC130	W1	149	4	NA	56.61	200.32	NA	5	6	12	47	48
597	2019	Tottori	Jul	71	GmWMC071	W1	150	1	NA	NA	NA	NA	NA	NA	NA	45	NA
598	2019	Tottori	Jul	71	GmWMC071	W1	150	2	19.81	41.19	149.2	63.48	4	8	10	45	9
599	2019	Tottori	Jul	71	GmWMC071	W1	150	3	NA	57.33	215.14	NA	4	10	11	47	45
600	2019	Tottori	Jul	71	GmWMC071	W1	150	4	NA	NA	NA	NA	NA	NA	NA	44	NA
601	2019	Tottori	Jul	62	GmJMC062	W1	151	1	NA	NA	NA	NA	NA	NA	NA	37	NA
602	2019	Tottori	Jul	62	GmJMC062	W1	151	2	14.74	23.87	80.8	46.45	3	7	11	35	32
603	2019	Tottori	Jul	62	GmJMC062	W1	151	3	NA	9.68	31.37	NA	4	4	9	39	15
604	2019	Tottori	Jul	62	GmJMC062	W1	151	4	NA	NA	NA	NA	NA	NA	NA	40	NA
605	2019	Tottori	Jul	178	GmWMC178	W1	152	1	NA	NA	NA	NA	NA	NA	NA	66	NA
606	2019	Tottori	Jul	178	GmWMC178	W1	152	2	28.32	56.99	215.74	96.29	3	7	17	70	73
607	2019	Tottori	Jul	178	GmWMC178	W1	152	3	NA	39.45	140.48	NA	3	6	15	66	51
608	2019	Tottori	Jul	178	GmWMC178	W1	152	4	NA	NA	NA	NA	NA	NA	NA	52	NA
609	2019	Tottori	Jul	157	GmWMC157	W1	153	1	NA	NA	NA	NA	NA	NA	NA	36	NA
610	2019	Tottori	Jul	157	GmWMC157	W1	153	2	11.7	19.24	73.56	38.2	1	9	11	39	26
611	2019	Tottori	Jul	157	GmWMC157	W1	153	3	NA	11.22	44.85	NA	1	4	10	31	19
612	2019	Tottori	Jul	157	GmWMC157	W1	153	4	NA	NA	NA	NA	NA	NA	NA	32	NA
613	2019	Tottori	Jul	1	GmWMC001	W1	154	1	NA	NA	NA	NA	NA	NA	NA	20	NA
614	2019	Tottori	Jul	1	GmWMC001	W1	154	2	2.14	15.27	50.51	7.6	7	4	7	19	19
615	2019	Tottori	Jul	1	GmWMC001	W1	154	3	NA	20.83	68.16	NA	7	5	7	21	26
616	2019	Tottori	Jul	1	GmWMC001	W1	154	4	NA	NA	NA	NA	NA	NA	NA	19	NA
617	2019	Tottori	Jul	161	GmJMC161	W1	155	1	NA	NA	NA	NA	NA	NA	NA	61	NA
618	2019	Tottori	Jul	161	GmJMC161	W1	155	2	26.45	48	200.16	95.66	2	10	20	66	66
619	2019	Tottori	Jul	161	GmJMC161	W1	155	3	NA	51.08	213.54	NA	2	3	13	66	48
620	2019	Tottori	Jul	161	GmJMC161	W1	155	4	NA	NA	NA	NA	NA	NA	NA	71	NA
621	2019	Tottori	Jul	149	GmJMC149	W1	156	1	NA	NA	NA	NA	NA	NA	NA	52	NA
622	2019	Tottori	Jul	149	GmJMC149	W1	156	2	25	47.05	184.4	83.76	3	6	16	65	48
623	2019	Tottori	Jul	149	GmJMC149	W1	156	3	NA	101.96	402.41	NA	3	7	15	57	44
624	2019	Tottori	Jul	149	GmJMC149	W1	156	4	NA	NA	NA	NA	NA	NA	NA	52	NA
625	2019	Tottori	Jul	65	GmJMC065	W1	157	1	41.8	95.58	331.52	115.54	5	7	12	42	33
626	2019	Tottori	Jul	65	GmJMC065	W1	157	2	NA	NA	NA	NA	NA	NA	NA	NA	NA
627	2019	Tottori	Jul	65	GmJMC065	W1	157	3	NA	25.78	92.63	NA	6	3	9	34	12
628	2019	Tottori	Jul	65	GmJMC065	W1	157	4	NA	NA	NA	NA	NA	NA	NA	40	NA
629	2019	Tottori	Jul	58	GmJMC058	W1	158	1	NA	NA	NA	NA	NA	NA	NA	37	NA
630	2019	Tottori	Jul	58	GmJMC058	W1	158	2	29.57	57.69	202.86	93.08	5	8	12	47	32
631	2019	Tottori	Jul	58	GmJMC058	W1	158	3	NA	65.18	240.79	NA	4	6	13	49	46
632	2019	Tottori	Jul	58	GmJMC058	W1	158	4	NA	NA	NA	NA	NA	NA	NA	39	NA
633	2019	Tottori	Jul	67	GmJMC067	W1	159	1	NA	NA	NA	NA	NA	NA	NA	59	NA
634	2019	Tottori	Jul	67	GmJMC067	W1	159	2	40.79	90.96	336.82	132.98	5	8	13	63	42
635	2019	Tottori	Jul	67	GmJMC067	W1	159	3	NA	98.33	375.53	NA	5	9	12	67	27
636	2019	Tottori	Jul	67	GmJMC067	W1	159	4	NA	NA	NA	NA	NA	NA	NA	59	NA
637	2019	Tottori	Jul	7	GmJMC007	W1	160	1	NA	NA	NA	NA	NA	NA	NA	27	NA
638	2019	Tottori	Jul	7	GmJMC007	W1	160	2	13.42	43.37	174.43	34.1	6	8	9	32	16
639	2019	Tottori	Jul	7	GmJMC007	W1	160	3	NA	39.59	162.28	NA	6	6	8	28	14
640	2019	Tottori	Jul	7	GmJMC007	W1	160	4	NA	NA	NA	NA	NA	NA	NA	34	NA
641	2019	Tottori	Jul	136	GmWMC136	W1	161	1	NA	NA	NA	NA	NA	NA	NA	54	NA
642	2019	Tottori	Jul	136	GmWMC136	W1	161	2	32.94	76.8	329.63	125.84	2	6	18	58	72
643	2019	Tottori	Jul	136	GmWMC136	W1	161	3	NA	93.49	433.63	NA	2	14	12	56	87
644	2019	Tottori	Jul	136	GmWMC136	W1	161	4	NA	NA	NA	NA	NA	NA	NA	47	NA
645	2019	Tottori	Jul	206	C1290	W1	162	1	NA	NA	NA	NA	NA	NA	NA	51	NA
646	2019	Tottori	Jul	206	C1290	W1	162	2	36.56	66.47	290	143.76	3	8	15	51	70
647	2019	Tottori	Jul	206	C1290	W1	162	3	NA	62.31	295.19	NA	3	10	15	54	71
648	2019	Tottori	Jul	206	C1290	W1	162	4	NA	NA	NA	NA	NA	NA	NA	39	NA
649	2019	Tottori	Jul	184	GmJMC184	W1	163	1	NA	NA	NA	NA	NA	NA	NA	67	NA
650	2019	Tottori	Jul	184	GmJMC184	W1	163	2	51.31	109.2	450.31	189.1	3	10	21	73	87
651	2019	Tottori	Jul	184	GmJMC184	W1	163	3	NA	84.2	343.05	NA	2	8	20	82	80
652	2019	Tottori	Jul	184	GmJMC184	W1	163	4	NA	NA	NA	NA	NA	NA	NA	72	NA
653	2019	Tottori	Jul	87	GmWMC087	W1	164	1	NA	NA	NA	NA	NA	NA	NA	38	NA
654	2019	Tottori	Jul	87	GmWMC087	W1	164	2	47.47	97.87	317.31	131.14	5	14	16	44	38
655	2019	Tottori	Jul	87	GmWMC087	W1	164	3	NA	137.39	469.17	NA	5	7	12	45	61
656	2019	Tottori	Jul	87	GmWMC087	W1	164	4	NA	NA	NA	NA	NA	NA	NA	50	NA
657	2019	Tottori	Jul	28	GmJMC028	W1	165	1	NA	NA	NA	NA	NA	NA	NA	44	NA
658	2019	Tottori	Jul	28	GmJMC028	W1	165	2	43.79	93.5	365.86	149.37	4	6	14	52	35
659	2019	Tottori	Jul	28	GmJMC028	W1	165	3	NA	102.42	391.3	NA	4	9	18	59	37
660	2019	Tottori	Jul	28	GmJMC028	W1	165	4	NA	NA	NA	NA	NA	NA	NA	60	NA
661	2019	Tottori	Jul	190	GmWMC190	W1	166	1	NA	NA	NA	NA	NA	NA	NA	61	NA
662	2019	Tottori	Jul	190	GmWMC190	W1	166	2	40.58	76.4	340.99	148.42	1	11	19	64	57
663	2019	Tottori	Jul	190	GmWMC190	W1	166	3	NA	46.82	219.01	NA	1	7	6	66	75
664	2019	Tottori	Jul	190	GmWMC190	W1	166	4	NA	NA	NA	NA	NA	NA	NA	65	NA
665	2019	Tottori	Jul	188	GmWMC188	W1	167	1	NA	NA	NA	NA	NA	NA	NA	54	NA
666	2019	Tottori	Jul	188	GmWMC188	W1	167	2	48.59	102.75	466.39	195.92	2	12	20	59	76
667	2019	Tottori	Jul	188	GmWMC188	W1	167	3	NA	75.96	234.65	NA	2	2	14	64	77
668	2019	Tottori	Jul	188	GmWMC188	W1	167	4	NA	NA	NA	NA	NA	NA	NA	59	NA
669	2019	Tottori	Jul	97	GmJMC097	W1	168	1	NA	NA	NA	NA	NA	NA	NA	48	NA
670	2019	Tottori	Jul	97	GmJMC097	W1	168	2	43.41	85.05	315.23	153.55	5	7	13	56	21
671	2019	Tottori	Jul	97	GmJMC097	W1	168	3	NA	111.96	452.21	NA	3	4	15	58	71
672	2019	Tottori	Jul	97	GmJMC097	W1	168	4	NA	NA	NA	NA	NA	NA	NA	65	NA
673	2019	Tottori	Jul	23	GmJMC023	W1	169	1	NA	NA	NA	NA	NA	NA	NA	46	NA
674	2019	Tottori	Jul	23	GmJMC023	W1	169	2	22.12	59.52	206.69	59.66	5	6	11	46	18
675	2019	Tottori	Jul	23	GmJMC023	W1	169	3	NA	86.58	310.49	NA	5	9	11	47	22
676	2019	Tottori	Jul	23	GmJMC023	W1	169	4	NA	NA	NA	NA	NA	NA	NA	46	NA
677	2019	Tottori	Jul	82	GmJMC082	W1	170	1	NA	NA	NA	NA	NA	NA	NA	42	NA
678	2019	Tottori	Jul	82	GmJMC082	W1	170	2	40.84	88.28	349.52	143.37	5	7	15	45	23
679	2019	Tottori	Jul	82	GmJMC082	W1	170	3	NA	93.51	385.17	NA	5	7	13	50	55
680	2019	Tottori	Jul	82	GmJMC082	W1	170	4	NA	NA	NA	NA	NA	NA	NA	46	NA
681	2019	Tottori	Jul	122	GmWMC122	W1	171	1	NA	NA	NA	NA	NA	NA	NA	49	NA
682	2019	Tottori	Jul	122	GmWMC122	W1	171	2	31.72	68.6	237.02	91.4	4	5	19	51	47
683	2019	Tottori	Jul	122	GmWMC122	W1	171	3	NA	52.35	207.77	NA	4	5	8	55	57
684	2019	Tottori	Jul	122	GmWMC122	W1	171	4	NA	NA	NA	NA	NA	NA	NA	41	NA
685	2019	Tottori	Jul	221	C0394	W1	172	1	NA	NA	NA	NA	NA	NA	NA	42	NA
686	2019	Tottori	Jul	221	C0394	W1	172	2	39.37	72.77	277.19	137.27	5	7	12	46	26
687	2019	Tottori	Jul	221	C0394	W1	172	3	NA	38.4	143.53	NA	5	3	12	45	52
688	2019	Tottori	Jul	221	C0394	W1	172	4	NA	NA	NA	NA	NA	NA	NA	44	NA
689	2019	Tottori	Jul	167	GmJMC167	W1	173	1	NA	NA	NA	NA	NA	NA	NA	NA	NA
690	2019	Tottori	Jul	167	GmJMC167	W1	173	2	34.27	62.57	268.82	129.31	2	6	17	44	40
691	2019	Tottori	Jul	167	GmJMC167	W1	173	3	NA	NA	NA	NA	NA	NA	NA	NA	NA
692	2019	Tottori	Jul	167	GmJMC167	W1	173	4	NA	100.9	461.39	NA	2	7	16	63	69
693	2019	Tottori	Jul	117	GmJMC117	W1	174	1	NA	NA	NA	NA	NA	NA	NA	45	NA
694	2019	Tottori	Jul	117	GmJMC117	W1	174	2	28.77	50.64	202.29	106.37	3	6	14	53	28
695	2019	Tottori	Jul	117	GmJMC117	W1	174	3	NA	18.42	68.98	NA	3	2	10	NA	26
696	2019	Tottori	Jul	117	GmJMC117	W1	174	4	NA	NA	NA	NA	NA	NA	NA	51	NA
697	2019	Tottori	Jul	32	GmJMC032	W1	175	1	NA	NA	NA	NA	NA	NA	NA	50	NA
698	2019	Tottori	Jul	32	GmJMC032	W1	175	2	20.07	44.08	153.63	58.55	5	8	16	48	38
699	2019	Tottori	Jul	32	GmJMC032	W1	175	3	NA	39.23	145.24	NA	5	7	12	51	25
700	2019	Tottori	Jul	32	GmJMC032	W1	175	4	NA	NA	NA	NA	NA	NA	NA	45	NA
701	2019	Tottori	Jul	162	GmWMC162	W1	176	1	NA	NA	NA	NA	NA	NA	NA	65	NA
702	2019	Tottori	Jul	162	GmWMC162	W1	176	2	43.85	97.71	401.12	166.92	3	10	16	77	72
703	2019	Tottori	Jul	162	GmWMC162	W1	176	3	NA	73.07	299.74	NA	2	7	8	79	84
704	2019	Tottori	Jul	162	GmWMC162	W1	176	4	NA	NA	NA	NA	NA	NA	NA	65	NA
705	2019	Tottori	Jul	50	GmJMC050	W1	177	1	NA	NA	NA	NA	NA	NA	NA	42	NA
706	2019	Tottori	Jul	50	GmJMC050	W1	177	2	15.36	34.63	116.91	42.41	6	6	10	41	36
707	2019	Tottori	Jul	50	GmJMC050	W1	177	3	NA	44.87	171.31	NA	6	3	8	34	16
708	2019	Tottori	Jul	50	GmJMC050	W1	177	4	NA	NA	NA	NA	NA	NA	NA	45	NA
709	2019	Tottori	Jul	39	GmJMC039	W1	178	1	NA	NA	NA	NA	NA	NA	NA	39	NA
710	2019	Tottori	Jul	39	GmJMC039	W1	178	2	NA	49.37	168.01	NA	5	4	14	45	19
711	2019	Tottori	Jul	39	GmJMC039	W1	178	3	NA	44.27	154.11	NA	6	8	10	47	43
712	2019	Tottori	Jul	39	GmJMC039	W1	178	4	NA	NA	NA	NA	NA	NA	NA	46	NA
713	2019	Tottori	Jul	112	GmJMC112	W1	179	1	NA	NA	NA	NA	NA	NA	NA	60	NA
714	2019	Tottori	Jul	112	GmJMC112	W1	179	2	39.33	83.01	333.86	141.21	3	10	15	62	35
715	2019	Tottori	Jul	112	GmJMC112	W1	179	3	NA	84.56	338.26	NA	4	11	12	65	69
716	2019	Tottori	Jul	112	GmJMC112	W1	179	4	NA	NA	NA	NA	NA	NA	NA	60	NA
717	2019	Tottori	Jul	168	GmWMC168	W1	180	1	41.82	84.68	383.88	162.15	2	11	21	47	61
718	2019	Tottori	Jul	168	GmWMC168	W1	180	2	NA	NA	NA	NA	NA	NA	NA	57	NA
719	2019	Tottori	Jul	168	GmWMC168	W1	180	3	NA	65.28	296.37	NA	2	12	16	62	44
720	2019	Tottori	Jul	168	GmWMC168	W1	180	4	NA	NA	NA	NA	NA	NA	NA	51	NA
721	2019	Tottori	Jul	128	GmJMC128	W1	181	1	NA	NA	NA	NA	NA	NA	NA	31	NA
722	2019	Tottori	Jul	128	GmJMC128	W1	181	2	21.82	47.78	169.39	58.29	5	7	9	31	33
723	2019	Tottori	Jul	128	GmJMC128	W1	181	3	NA	88.75	326.15	NA	6	6	10	37	30
724	2019	Tottori	Jul	128	GmJMC128	W1	181	4	NA	NA	NA	NA	NA	NA	NA	31	NA
725	2019	Tottori	Jul	88	GmJMC088	W1	182	1	NA	NA	NA	NA	NA	NA	NA	NA	NA
726	2019	Tottori	Jul	88	GmJMC088	W1	182	2	32.18	59.76	200.91	92.81	5	9	11	29	29
727	2019	Tottori	Jul	88	GmJMC088	W1	182	3	NA	NA	NA	NA	NA	NA	NA	NA	NA
728	2019	Tottori	Jul	88	GmJMC088	W1	182	4	NA	9.24	28.77	NA	4	3	8	17	22
729	2019	Tottori	Jul	109	GmWMC109	W1	183	1	NA	NA	NA	NA	NA	NA	NA	33	NA
730	2019	Tottori	Jul	109	GmWMC109	W1	183	2	13.37	21.76	68.39	35.48	4	4	12	44	47
731	2019	Tottori	Jul	109	GmWMC109	W1	183	3	NA	48.83	164.73	NA	3	5	13	57	49
732	2019	Tottori	Jul	109	GmWMC109	W1	183	4	NA	NA	NA	NA	NA	NA	NA	46	NA
733	2019	Tottori	Jul	121	GmJMC121	W1	184	1	NA	NA	NA	NA	NA	NA	NA	43	NA
734	2019	Tottori	Jul	121	GmJMC121	W1	184	2	21.12	35.53	140.86	77.48	3	8	13	42	37
735	2019	Tottori	Jul	121	GmJMC121	W1	184	3	NA	24.99	105.2	NA	2	6	12	44	37
736	2019	Tottori	Jul	121	GmJMC121	W1	184	4	NA	NA	NA	NA	NA	NA	NA	45	NA
737	2019	Tottori	Jul	106	GmJMC106	W1	185	1	NA	NA	NA	NA	NA	NA	NA	56	NA
738	2019	Tottori	Jul	106	GmJMC106	W1	185	2	40.52	69.57	273.23	137.29	2	5	13	58	46
739	2019	Tottori	Jul	106	GmJMC106	W1	185	3	NA	33.18	142.44	NA	2	5	11	54	60
740	2019	Tottori	Jul	106	GmJMC106	W1	185	4	NA	NA	NA	NA	NA	NA	NA	50	NA
741	2019	Tottori	Jul	137	GmJMC137	W1	186	1	NA	NA	NA	NA	NA	NA	NA	66	NA
742	2019	Tottori	Jul	137	GmJMC137	W1	186	2	41.47	89.14	387.38	160.53	3	6	16	70	48
743	2019	Tottori	Jul	137	GmJMC137	W1	186	3	NA	77.33	340.01	NA	3	5	20	76	76
744	2019	Tottori	Jul	137	GmJMC137	W1	186	4	NA	NA	NA	NA	NA	NA	NA	69	NA
745	2019	Tottori	Jul	158	GmJMC158	W1	187	1	NA	NA	NA	NA	NA	NA	NA	48	NA
746	2019	Tottori	Jul	158	GmJMC158	W1	187	2	20.31	38.08	180.8	86.38	2	6	15	55	39
747	2019	Tottori	Jul	158	GmJMC158	W1	187	3	NA	52.03	243.67	NA	2	8	15	57	30
748	2019	Tottori	Jul	158	GmJMC158	W1	187	4	NA	NA	NA	NA	NA	NA	NA	52	NA
749	2019	Tottori	Jul	42	GmWMC042	W1	188	1	NA	NA	NA	NA	NA	NA	NA	27	NA
750	2019	Tottori	Jul	42	GmWMC042	W1	188	2	7.31	18.73	64.73	20.57	5	4	5	30	23
751	2019	Tottori	Jul	42	GmWMC042	W1	188	3	NA	12.27	44.75	NA	5	2	13	28	28
752	2019	Tottori	Jul	42	GmWMC042	W1	188	4	NA	NA	NA	NA	NA	NA	NA	34	NA
753	2019	Tottori	Jul	76	GmJMC076	W1	189	1	NA	NA	NA	NA	NA	NA	NA	47	NA
754	2019	Tottori	Jul	76	GmJMC076	W1	189	2	43.97	78.73	265.8	139.01	4	8	17	49	45
755	2019	Tottori	Jul	76	GmJMC076	W1	189	3	NA	47.39	159.88	NA	4	6	14	57	36
756	2019	Tottori	Jul	76	GmJMC076	W1	189	4	NA	NA	NA	NA	NA	NA	NA	57	NA
757	2019	Tottori	Jul	173	GmWMC173	W1	190	1	NA	NA	NA	NA	NA	NA	NA	58	NA
758	2019	Tottori	Jul	173	GmWMC173	W1	190	2	24.03	51.01	220.36	87.79	2	11	17	64	49
759	2019	Tottori	Jul	173	GmWMC173	W1	190	3	NA	43.17	195.75	NA	2	10	19	64	55
760	2019	Tottori	Jul	173	GmWMC173	W1	190	4	NA	NA	NA	NA	NA	NA	NA	62	NA
761	2019	Tottori	Jul	192	GmWMC192	W1	191	1	NA	NA	NA	NA	NA	NA	NA	48	NA
762	2019	Tottori	Jul	192	GmWMC192	W1	191	2	19.39	34.81	147.47	76.25	2	11	20	48	53
763	2019	Tottori	Jul	192	GmWMC192	W1	191	3	NA	42.53	177.5	NA	2	9	18	48	51
764	2019	Tottori	Jul	192	GmWMC192	W1	191	4	NA	NA	NA	NA	NA	NA	NA	39	NA
765	2019	Tottori	Jul	74	GmWMC074	W1	192	1	NA	NA	NA	NA	NA	NA	NA	NA	NA
766	2019	Tottori	Jul	74	GmWMC074	W1	192	2	21.74	46.16	156.5	62.5	6	6	11	33	29
767	2019	Tottori	Jul	74	GmWMC074	W1	192	3	NA	49.37	176.61	NA	6	9	13	39	35
768	2019	Tottori	Jul	74	GmWMC074	W1	192	4	NA	NA	NA	NA	NA	NA	NA	27	NA
769	2019	Tottori	Jul	26	GmJMC026	W1	193	1	NA	NA	NA	NA	NA	NA	NA	31	NA
770	2019	Tottori	Jul	26	GmJMC026	W1	193	2	16.5	36.8	137.13	51.23	6	4	10	32	24
771	2019	Tottori	Jul	26	GmJMC026	W1	193	3	NA	39.75	156.03	NA	6	5	10	34	15
772	2019	Tottori	Jul	26	GmJMC026	W1	193	4	NA	NA	NA	NA	NA	NA	NA	36	NA
773	2019	Tottori	Jul	187	GmWMC187	W1	194	1	NA	NA	NA	NA	NA	NA	NA	43	NA
774	2019	Tottori	Jul	187	GmWMC187	W1	194	2	29.11	56.48	245.57	108.37	2	7	24	44	140
775	2019	Tottori	Jul	187	GmWMC187	W1	194	3	NA	39.03	155.62	NA	2	8	22	43	94
776	2019	Tottori	Jul	187	GmWMC187	W1	194	4	NA	NA	NA	NA	NA	NA	NA	43	NA
777	2019	Tottori	Jul	131	GmJMC131	W1	195	1	41.06	73.58	272.94	138.52	4	10	12	48	26
778	2019	Tottori	Jul	131	GmJMC131	W1	195	2	NA	NA	NA	NA	NA	NA	NA	44	NA
779	2019	Tottori	Jul	131	GmJMC131	W1	195	3	NA	18.26	65.42	NA	4	6	10	50	38
780	2019	Tottori	Jul	131	GmJMC131	W1	195	4	NA	NA	NA	NA	NA	NA	NA	52	NA
781	2019	Tottori	Jul	153	GmWMC153	W1	196	1	NA	NA	NA	NA	NA	NA	NA	51	NA
782	2019	Tottori	Jul	153	GmWMC153	W1	196	2	15.17	28.12	124.75	59.42	1	9	20	55	49
783	2019	Tottori	Jul	153	GmWMC153	W1	196	3	NA	46.1	208.15	NA	2	12	15	57	46
784	2019	Tottori	Jul	153	GmWMC153	W1	196	4	NA	NA	NA	NA	NA	NA	NA	55	NA
785	2019	Tottori	Jul	181	GmWMC181	W1	197	1	NA	NA	NA	NA	NA	NA	NA	51	NA
786	2019	Tottori	Jul	181	GmWMC181	W1	197	2	NA	30.02	132.61	67.37	3	9	6	54	42
787	2019	Tottori	Jul	181	GmWMC181	W1	197	3	NA	28.33	126.11	NA	2	9	13	58	41
788	2019	Tottori	Jul	181	GmWMC181	W1	197	4	NA	NA	NA	NA	NA	NA	NA	56	NA
789	2019	Tottori	Jul	37	GmJMC037	W1	198	1	NA	NA	NA	NA	NA	NA	NA	32	NA
790	2019	Tottori	Jul	37	GmJMC037	W1	198	2	15.39	35.39	120.68	43.87	6	6	8	38	30
791	2019	Tottori	Jul	37	GmJMC037	W1	198	3	NA	46.85	175.74	NA	5	5	8	36	15
792	2019	Tottori	Jul	37	GmJMC037	W1	198	4	NA	NA	NA	NA	NA	NA	NA	NA	NA
793	2019	Tottori	Jul	47	GmJMC047	W1	199	1	21.14	60.07	217.21	64.52	5	7	12	36	13
794	2019	Tottori	Jul	47	GmJMC047	W1	199	2	NA	NA	NA	NA	NA	NA	NA	NA	NA
795	2019	Tottori	Jul	47	GmJMC047	W1	199	3	NA	54.78	207.67	NA	6	6	12	41	50
796	2019	Tottori	Jul	47	GmJMC047	W1	199	4	NA	NA	NA	NA	NA	NA	NA	49	NA
797	2019	Tottori	Jul	60	GmJMC060	W1	200	1	NA	NA	NA	NA	NA	NA	NA	45	NA
798	2019	Tottori	Jul	60	GmJMC060	W1	200	2	23.78	45.32	155.74	69.61	5	7	11	47	18
799	2019	Tottori	Jul	60	GmJMC060	W1	200	3	NA	NA	NA	NA	NA	NA	NA	NA	NA
800	2019	Tottori	Jul	60	GmJMC060	W1	200	4	NA	46.94	175.27	NA	5	10	13	45	23
801	2019	Tottori	Jul	13	GmJMC013	W4	1	1	NA	NA	NA	NA	NA	NA	NA	21	NA
802	2019	Tottori	Jul	13	GmJMC013	W4	1	2	2.24	8.2	29.72	8.25	4	6	10	21	22
803	2019	Tottori	Jul	13	GmJMC013	W4	1	3	NA	6.07	22.03	NA	6	4	12	20	25
804	2019	Tottori	Jul	13	GmJMC013	W4	1	4	NA	NA	NA	NA	NA	NA	NA	24	NA
805	2019	Tottori	Jul	55	GmJMC055	W4	2	1	NA	NA	NA	NA	NA	NA	NA	26	NA
806	2019	Tottori	Jul	55	GmJMC055	W4	2	2	1.2	3.06	10.99	5.08	5	2	7	20	18
807	2019	Tottori	Jul	55	GmJMC055	W4	2	3	NA	5.73	21.74	NA	5	5	10	21	23
808	2019	Tottori	Jul	55	GmJMC055	W4	2	4	NA	NA	NA	NA	NA	NA	NA	25	NA
809	2019	Tottori	Jul	72	GmWMC072	W4	3	1	NA	NA	NA	NA	NA	NA	NA	39	NA
810	2019	Tottori	Jul	72	GmWMC072	W4	3	2	5.35	9.75	33.87	19.62	3	1	13	40	31
811	2019	Tottori	Jul	72	GmWMC072	W4	3	3	3.35	11.15	36.31	NA	4	5	14	36	37
812	2019	Tottori	Jul	72	GmWMC072	W4	3	4	NA	NA	NA	NA	NA	NA	NA	40	NA
813	2019	Tottori	Jul	81	GmJMC081	W4	4	1	3.73	7.64	29.92	13.41	5	2	10	22	26
814	2019	Tottori	Jul	81	GmJMC081	W4	4	2	NA	NA	NA	NA	NA	NA	NA	NA	NA
815	2019	Tottori	Jul	81	GmJMC081	W4	4	3	NA	NA	NA	NA	NA	NA	NA	NA	NA
816	2019	Tottori	Jul	81	GmJMC081	W4	4	4	NA	NA	NA	NA	NA	NA	NA	NA	NA
817	2019	Tottori	Jul	39	GmJMC039	W4	5	1	NA	NA	NA	NA	NA	NA	NA	38	NA
818	2019	Tottori	Jul	39	GmJMC039	W4	5	2	8.31	19.7	72.91	29.05	5	5	9	40	27
819	2019	Tottori	Jul	39	GmJMC039	W4	5	3	NA	18.45	68.71	NA	5	6	11	39	37
820	2019	Tottori	Jul	39	GmJMC039	W4	5	4	NA	NA	NA	NA	NA	NA	NA	35	NA
821	2019	Tottori	Jul	61	GmJMC061	W4	6	1	NA	NA	NA	NA	NA	NA	NA	32	NA
822	2019	Tottori	Jul	61	GmJMC061	W4	6	2	10.3	21.13	81.08	39.06	5	5	12	30	34
823	2019	Tottori	Jul	61	GmJMC061	W4	6	3	NA	23.59	92.37	NA	5	3	8	34	42
824	2019	Tottori	Jul	61	GmJMC061	W4	6	4	NA	NA	NA	NA	NA	NA	NA	35	NA
825	2019	Tottori	Jul	37	GmJMC037	W4	7	1	NA	NA	NA	NA	NA	NA	NA	25	NA
826	2019	Tottori	Jul	37	GmJMC037	W4	7	2	4.13	13.37	45.14	13.71	5	5	9	24	22
827	2019	Tottori	Jul	37	GmJMC037	W4	7	3	NA	14.27	47.95	NA	5	5	6	25	30
828	2019	Tottori	Jul	37	GmJMC037	W4	7	4	NA	NA	NA	NA	NA	NA	NA	25	NA
829	2019	Tottori	Jul	22	GmWMC022	W4	8	1	NA	NA	NA	NA	NA	NA	NA	22	NA
830	2019	Tottori	Jul	22	GmWMC022	W4	8	2	4.06	9.13	35.22	13.58	5	2	13	23	19
831	2019	Tottori	Jul	22	GmWMC022	W4	8	3	NA	19.56	81.96	NA	6	5	14	27	33
832	2019	Tottori	Jul	22	GmWMC022	W4	8	4	NA	NA	NA	NA	NA	NA	NA	25	NA
833	2019	Tottori	Jul	54	GmJMC054	W4	9	1	NA	NA	NA	NA	NA	NA	NA	31	NA
834	2019	Tottori	Jul	54	GmJMC054	W4	9	2	20.73	37.24	150.44	82.45	3	11	16	33	31
835	2019	Tottori	Jul	54	GmJMC054	W4	9	3	NA	NA	NA	NA	NA	NA	NA	NA	NA
836	2019	Tottori	Jul	54	GmJMC054	W4	9	4	NA	17.83	67.42	NA	3	5	15	25	36
837	2019	Tottori	Jul	155	GmWMC155	W4	10	1	NA	NA	NA	NA	NA	NA	NA	31	NA
838	2019	Tottori	Jul	155	GmWMC155	W4	10	2	8.67	17.22	66.66	34.17	1	9	16	34	29
839	2019	Tottori	Jul	155	GmWMC155	W4	10	3	NA	11.41	43.66	NA	1	8	15	31	35
840	2019	Tottori	Jul	155	GmWMC155	W4	10	4	NA	NA	NA	NA	NA	NA	NA	31	NA
841	2019	Tottori	Jul	150	GmWMC150	W4	11	1	NA	NA	NA	NA	NA	NA	NA	20	NA
842	2019	Tottori	Jul	150	GmWMC150	W4	11	2	4.2	7.21	30.89	19.36	3	10	17	22	21
843	2019	Tottori	Jul	150	GmWMC150	W4	11	3	NA	8.65	36.77	NA	2	9	18	25	24
844	2019	Tottori	Jul	150	GmWMC150	W4	11	4	NA	NA	NA	NA	NA	NA	NA	20	NA
845	2019	Tottori	Jul	65	GmJMC065	W4	12	1	NA	8.69	28.52	NA	5	3	8	24	26
846	2019	Tottori	Jul	65	GmJMC065	W4	12	2	14.61	29.33	108.16	45.59	5	6	10	34	29
847	2019	Tottori	Jul	65	GmJMC065	W4	12	3	NA	NA	NA	NA	NA	NA	NA	NA	NA
848	2019	Tottori	Jul	65	GmJMC065	W4	12	4	NA	NA	NA	NA	NA	NA	NA	NA	NA
849	2019	Tottori	Jul	41	GmJMC041	W4	13	1	2.13	11.74	42.38	7.65	6	0	9	26	22
850	2019	Tottori	Jul	41	GmJMC041	W4	13	2	NA	NA	NA	NA	NA	NA	NA	NA	NA
851	2019	Tottori	Jul	41	GmJMC041	W4	13	3	NA	14.38	52.22	NA	6	2	9	22	24
852	2019	Tottori	Jul	41	GmJMC041	W4	13	4	NA	NA	NA	NA	NA	NA	NA	22	NA
853	2019	Tottori	Jul	15	GmWMC015	W4	14	1	NA	NA	NA	NA	NA	NA	NA	21	NA
854	2019	Tottori	Jul	15	GmWMC015	W4	14	2	5.35	12.73	44.39	17.35	6	4	12	24	19
855	2019	Tottori	Jul	15	GmWMC015	W4	14	3	NA	9.9	35.41	NA	6	3	11	22	23
856	2019	Tottori	Jul	15	GmWMC015	W4	14	4	NA	NA	NA	NA	NA	NA	NA	21	NA
857	2019	Tottori	Jul	153	GmWMC153	W4	15	1	NA	NA	NA	NA	NA	NA	NA	38	NA
858	2019	Tottori	Jul	153	GmWMC153	W4	15	2	6.09	13.14	49.13	25.07	2	3	15	36	27
859	2019	Tottori	Jul	153	GmWMC153	W4	15	3	NA	14.48	51.29	NA	2	3	17	36	36
860	2019	Tottori	Jul	153	GmWMC153	W4	15	4	NA	NA	NA	NA	NA	NA	NA	34	NA
861	2019	Tottori	Jul	152	GmWMC152	W4	16	1	NA	NA	NA	NA	NA	NA	NA	41	NA
862	2019	Tottori	Jul	152	GmWMC152	W4	16	2	7.56	14.28	50.69	24.64	3	5	15	37	35
863	2019	Tottori	Jul	152	GmWMC152	W4	16	3	NA	11.06	38.58	NA	3	5	15	41	35
864	2019	Tottori	Jul	152	GmWMC152	W4	16	4	NA	NA	NA	NA	NA	NA	NA	37	NA
865	2019	Tottori	Jul	24	GmWMC024	W4	17	1	NA	NA	NA	NA	NA	NA	NA	23	NA
866	2019	Tottori	Jul	24	GmWMC024	W4	17	2	4.34	14.98	56.57	14.52	6	5	12	26	23
867	2019	Tottori	Jul	24	GmWMC024	W4	17	3	NA	10.54	40.73	NA	6	4	12	22	28
868	2019	Tottori	Jul	24	GmWMC024	W4	17	4	NA	NA	NA	NA	NA	NA	NA	24	NA
869	2019	Tottori	Jul	94	GmWMC094	W4	18	1	NA	NA	NA	NA	NA	NA	NA	23	NA
870	2019	Tottori	Jul	94	GmWMC094	W4	18	2	NA	5.83	17.57	8.03	4	2	12	26	21
871	2019	Tottori	Jul	94	GmWMC094	W4	18	3	NA	6.45	21.45	NA	5	2	12	29	31
872	2019	Tottori	Jul	94	GmWMC094	W4	18	4	NA	NA	NA	NA	NA	NA	NA	32	NA
873	2019	Tottori	Jul	124	GmWMC124	W4	19	1	3.86	7.71	24.65	11.34	4	1	15	35	31
874	2019	Tottori	Jul	124	GmWMC124	W4	19	2	NA	NA	NA	NA	NA	NA	NA	28	NA
875	2019	Tottori	Jul	124	GmWMC124	W4	19	3	NA	7.4	21.66	NA	4	0	14	33	31
876	2019	Tottori	Jul	124	GmWMC124	W4	19	4	NA	NA	NA	NA	NA	NA	NA	31	NA
877	2019	Tottori	Jul	109	GmWMC109	W4	20	1	NA	NA	NA	NA	NA	NA	NA	32	NA
878	2019	Tottori	Jul	109	GmWMC109	W4	20	2	3.02	5.76	18.96	11.31	4	0	14	33	28
879	2019	Tottori	Jul	109	GmWMC109	W4	20	3	NA	9.02	28.92	NA	4	3	10	33	37
880	2019	Tottori	Jul	109	GmWMC109	W4	20	4	NA	NA	NA	NA	NA	NA	NA	NA	NA
881	2019	Tottori	Jul	59	GmJMC059	W4	21	1	NA	NA	NA	NA	NA	NA	NA	23	NA
882	2019	Tottori	Jul	59	GmJMC059	W4	21	2	5.66	11.77	40.87	18.89	5	4	11	28	22
883	2019	Tottori	Jul	59	GmJMC059	W4	21	3	NA	16.05	51.79	NA	5	5	12	29	30
884	2019	Tottori	Jul	59	GmJMC059	W4	21	4	NA	NA	NA	NA	NA	NA	NA	34	NA
885	2019	Tottori	Jul	90	GmJMC090	W4	22	1	NA	13.08	44.63	18.04	5	2	11	31	26
886	2019	Tottori	Jul	90	GmJMC090	W4	22	2	NA	NA	NA	NA	NA	NA	NA	NA	NA
887	2019	Tottori	Jul	90	GmJMC090	W4	22	3	NA	8.89	31.39	NA	5	3	9	29	26
888	2019	Tottori	Jul	90	GmJMC090	W4	22	4	NA	NA	NA	NA	NA	NA	NA	25	NA
889	2019	Tottori	Jul	112	GmJMC112	W4	23	1	NA	NA	NA	NA	NA	NA	NA	35	NA
890	2019	Tottori	Jul	112	GmJMC112	W4	23	2	2.55	5.58	18.15	8.51	3	0	12	32	25
891	2019	Tottori	Jul	112	GmJMC112	W4	23	3	NA	6.49	20.72	NA	3	2	10	33	31
892	2019	Tottori	Jul	112	GmJMC112	W4	23	4	NA	NA	NA	NA	NA	NA	NA	30	NA
893	2019	Tottori	Jul	127	GmWMC127	W4	24	1	NA	NA	NA	NA	NA	NA	NA	30	NA
894	2019	Tottori	Jul	127	GmWMC127	W4	24	2	6.7	11.67	40.93	22.05	3	6	16	35	34
895	2019	Tottori	Jul	127	GmWMC127	W4	24	3	NA	11.05	39.94	NA	3	7	17	33	38
896	2019	Tottori	Jul	127	GmWMC127	W4	24	4	NA	NA	NA	NA	NA	NA	NA	30	NA
897	2019	Tottori	Jul	28	GmJMC028	W4	25	1	NA	NA	NA	NA	NA	NA	NA	30	NA
898	2019	Tottori	Jul	28	GmJMC028	W4	25	2	7.32	13.33	47.85	23.17	3	2	13	31	30
899	2019	Tottori	Jul	28	GmJMC028	W4	25	3	NA	19.08	67.87	NA	3	4	14	33	39
900	2019	Tottori	Jul	28	GmJMC028	W4	25	4	NA	NA	NA	NA	NA	NA	NA	32	NA
901	2019	Tottori	Jul	126	GmJMC126	W4	26	1	NA	NA	NA	NA	NA	NA	NA	27	NA
902	2019	Tottori	Jul	126	GmJMC126	W4	26	2	3.67	6.93	20.37	10.76	3	4	13	24	22
903	2019	Tottori	Jul	126	GmJMC126	W4	26	3	NA	13.96	47.24	NA	3	5	16	29	32
904	2019	Tottori	Jul	126	GmJMC126	W4	26	4	NA	NA	NA	NA	NA	NA	NA	28	NA
905	2019	Tottori	Jul	48	GmWMC048	W4	27	1	NA	NA	NA	NA	NA	NA	NA	30	NA
906	2019	Tottori	Jul	48	GmWMC048	W4	27	2	6.4	16.6	63.6	21.37	5	5	13	29	31
907	2019	Tottori	Jul	48	GmWMC048	W4	27	3	NA	16.67	62.39	NA	5	7	11	31	26
908	2019	Tottori	Jul	48	GmWMC048	W4	27	4	NA	NA	NA	NA	NA	NA	NA	24	NA
909	2019	Tottori	Jul	44	GmJMC044	W4	28	1	NA	NA	NA	NA	NA	NA	NA	25	NA
910	2019	Tottori	Jul	44	GmJMC044	W4	28	2	3.98	17.18	64.43	13.87	6	5	10	22	22
911	2019	Tottori	Jul	44	GmJMC044	W4	28	3	NA	15.34	56.44	NA	6	6	11	24	24
912	2019	Tottori	Jul	44	GmJMC044	W4	28	4	NA	NA	NA	NA	NA	NA	NA	19	NA
913	2019	Tottori	Jul	160	GmWMC160	W4	29	1	NA	NA	NA	NA	NA	NA	NA	25	NA
914	2019	Tottori	Jul	160	GmWMC160	W4	29	2	4.39	7.47	26.05	15.28	1	4	15	27	26
915	2019	Tottori	Jul	160	GmWMC160	W4	29	3	NA	7.45	26.83	NA	1	1	5	28	23
916	2019	Tottori	Jul	160	GmWMC160	W4	29	4	NA	NA	NA	NA	NA	NA	NA	25	NA
917	2019	Tottori	Jul	121	GmJMC121	W4	30	1	NA	NA	NA	NA	NA	NA	NA	25	NA
918	2019	Tottori	Jul	121	GmJMC121	W4	30	2	6.32	10.89	36.72	20.93	3	4	14	28	25
919	2019	Tottori	Jul	121	GmJMC121	W4	30	3	NA	11.94	42.51	NA	3	7	15	31	27
920	2019	Tottori	Jul	121	GmJMC121	W4	30	4	NA	NA	NA	NA	NA	NA	NA	32	NA
921	2019	Tottori	Jul	135	GmWMC135	W4	31	1	NA	NA	NA	NA	NA	NA	NA	39	NA
922	2019	Tottori	Jul	135	GmWMC135	W4	31	2	10.78	24.21	98.14	46.69	3	6	16	44	42
923	2019	Tottori	Jul	135	GmWMC135	W4	31	3	NA	21.47	87.94	NA	3	6	16	42	48
924	2019	Tottori	Jul	135	GmWMC135	W4	31	4	NA	NA	NA	NA	NA	NA	NA	42	NA
925	2019	Tottori	Jul	36	GmWMC036	W4	32	1	NA	NA	NA	NA	NA	NA	NA	15	NA
926	2019	Tottori	Jul	36	GmWMC036	W4	32	2	1.82	7.16	26.7	7.78	6	4	10	12	16
927	2019	Tottori	Jul	36	GmWMC036	W4	32	3	NA	6.92	27.1	NA	6	6	16	16	13
928	2019	Tottori	Jul	36	GmWMC036	W4	32	4	NA	NA	NA	NA	NA	NA	NA	11	NA
929	2019	Tottori	Jul	16	GmJMC016	W4	33	1	NA	NA	NA	NA	NA	NA	NA	27	NA
930	2019	Tottori	Jul	16	GmJMC016	W4	33	2	NA	18.3	66.43	NA	6	5	10	23	21
931	2019	Tottori	Jul	16	GmJMC016	W4	33	3	3.46	10.02	39.09	10.36	6	3	10	21	25
932	2019	Tottori	Jul	16	GmJMC016	W4	33	4	NA	NA	NA	NA	NA	NA	NA	23	NA
933	2019	Tottori	Jul	95	GmJMC095	W4	34	1	NA	NA	NA	NA	NA	NA	NA	38	NA
934	2019	Tottori	Jul	95	GmJMC095	W4	34	2	17.46	32.21	128.07	67.74	3	5	15	36	35
935	2019	Tottori	Jul	95	GmJMC095	W4	34	3	NA	21.84	83.04	NA	3	5	15	41	33
936	2019	Tottori	Jul	95	GmJMC095	W4	34	4	NA	NA	NA	NA	NA	NA	NA	33	NA
937	2019	Tottori	Jul	102	GmJMC102	W4	35	1	NA	NA	NA	NA	NA	NA	NA	31	NA
938	2019	Tottori	Jul	102	GmJMC102	W4	35	2	10.39	32	127.68	43.97	5	7	13	40	38
939	2019	Tottori	Jul	102	GmJMC102	W4	35	3	NA	8.41	30.9	NA	5	2	6	28	17
940	2019	Tottori	Jul	102	GmJMC102	W4	35	4	NA	NA	NA	NA	NA	NA	NA	28	NA
941	2019	Tottori	Jul	128	GmJMC128	W4	36	1	NA	NA	NA	NA	NA	NA	NA	23	NA
942	2019	Tottori	Jul	128	GmJMC128	W4	36	2	4.49	12.83	48.83	14.62	5	5	10	24	24
943	2019	Tottori	Jul	128	GmJMC128	W4	36	3	NA	19.68	81.58	NA	6	5	10	28	29
944	2019	Tottori	Jul	128	GmJMC128	W4	36	4	NA	NA	NA	NA	NA	NA	NA	25	NA
945	2019	Tottori	Jul	108	GmWMC108	W4	37	1	NA	NA	NA	NA	NA	NA	NA	34	NA
946	2019	Tottori	Jul	108	GmWMC108	W4	37	2	6.84	14.47	50.82	21.21	5	5	13	35	34
947	2019	Tottori	Jul	108	GmWMC108	W4	37	3	NA	27.75	93.81	NA	5	5	14	39	38
948	2019	Tottori	Jul	108	GmWMC108	W4	37	4	NA	NA	NA	NA	NA	NA	NA	37	NA
949	2019	Tottori	Jul	144	GmWMC144	W4	38	1	NA	NA	NA	NA	NA	NA	NA	33	NA
950	2019	Tottori	Jul	144	GmWMC144	W4	38	2	3.49	6.64	23.46	12.24	3	4	13	29	21
951	2019	Tottori	Jul	144	GmWMC144	W4	38	3	NA	13.77	55.42	NA	3	8	16	34	28
952	2019	Tottori	Jul	144	GmWMC144	W4	38	4	NA	NA	NA	NA	NA	NA	NA	37	NA
953	2019	Tottori	Jul	6	GmWMC006	W4	39	1	NA	NA	NA	NA	NA	NA	NA	25	NA
954	2019	Tottori	Jul	6	GmWMC006	W4	39	2	3.65	13.07	44.07	10.82	6	1	10	35	26
955	2019	Tottori	Jul	6	GmWMC006	W4	39	3	NA	17.71	64.89	NA	6	3	9	23	30
956	2019	Tottori	Jul	6	GmWMC006	W4	39	4	NA	NA	NA	NA	NA	NA	NA	18	NA
957	2019	Tottori	Jul	31	GmJMC031	W4	40	1	NA	NA	NA	NA	NA	NA	NA	33	NA
958	2019	Tottori	Jul	31	GmJMC031	W4	40	2	9.07	17.33	60.38	33.15	0.3	NA	6	37	17
959	2019	Tottori	Jul	31	GmJMC031	W4	40	3	NA	23.5	87	NA	4	7	12	34	37
960	2019	Tottori	Jul	31	GmJMC031	W4	40	4	NA	NA	NA	NA	NA	NA	NA	33	NA
961	2019	Tottori	Jul	57	GmJMC057	W4	41	1	NA	NA	NA	NA	NA	NA	NA	22	NA
962	2019	Tottori	Jul	57	GmJMC057	W4	41	2	3.44	6.86	23.39	11.54	3	2	11	23	22
963	2019	Tottori	Jul	57	GmJMC057	W4	41	3	NA	13.27	43.04	NA	3	4	20	26	27
964	2019	Tottori	Jul	57	GmJMC057	W4	41	4	NA	NA	NA	NA	NA	NA	NA	24	NA
965	2019	Tottori	Jul	111	GmJMC111	W4	42	1	NA	NA	NA	NA	NA	NA	NA	NA	NA
966	2019	Tottori	Jul	111	GmJMC111	W4	42	2	14.27	24.72	84.71	47.36	5	4	14	36	32
967	2019	Tottori	Jul	111	GmJMC111	W4	42	3	NA	22.38	80.57	NA	4	5	15	36	36
968	2019	Tottori	Jul	111	GmJMC111	W4	42	4	NA	NA	NA	NA	NA	NA	NA	38	NA
969	2019	Tottori	Jul	172	GmJMC172	W4	43	1	NA	NA	NA	NA	NA	NA	NA	18	NA
970	2019	Tottori	Jul	172	GmJMC172	W4	43	2	3.99	7.27	26.66	15.08	3	9	16	19	26
971	2019	Tottori	Jul	172	GmJMC172	W4	43	3	NA	11.69	38.89	NA	3	8	17	25	30
972	2019	Tottori	Jul	172	GmJMC172	W4	43	4	NA	NA	NA	NA	NA	NA	NA	16	NA
973	2019	Tottori	Jul	183	GmWMC183	W4	44	1	7.71	15.15	52.33	26.23	3	5	17	35	32
974	2019	Tottori	Jul	183	GmWMC183	W4	44	2	NA	NA	NA	NA	NA	NA	NA	NA	NA
975	2019	Tottori	Jul	183	GmWMC183	W4	44	3	NA	10.08	35.14	NA	3	4	15	32	31
976	2019	Tottori	Jul	183	GmWMC183	W4	44	4	NA	NA	NA	NA	NA	NA	NA	31	NA
977	2019	Tottori	Jul	91	GmJMC091	W4	45	1	NA	NA	NA	NA	NA	NA	NA	30	NA
978	2019	Tottori	Jul	91	GmJMC091	W4	45	2	9.1	15.82	56.61	31.58	4	4	13	33	31
979	2019	Tottori	Jul	91	GmJMC091	W4	45	3	NA	15.86	57.42	NA	3	5	13	27	33
980	2019	Tottori	Jul	91	GmJMC091	W4	45	4	NA	NA	NA	NA	NA	NA	NA	29	NA
981	2019	Tottori	Jul	77	GmJMC077	W4	46	1	NA	NA	NA	NA	NA	NA	NA	32	NA
982	2019	Tottori	Jul	77	GmJMC077	W4	46	2	4.56	12.27	45.57	14.76	5	4	11	25	29
983	2019	Tottori	Jul	77	GmJMC077	W4	46	3	NA	10.84	38.76	NA	4	2	11	26	31
984	2019	Tottori	Jul	77	GmJMC077	W4	46	4	NA	NA	NA	NA	NA	NA	NA	26	NA
985	2019	Tottori	Jul	21	GmJMC021	W4	47	1	NA	NA	NA	NA	NA	NA	NA	24	NA
986	2019	Tottori	Jul	21	GmJMC021	W4	47	2	2.89	9.41	33.38	8.57	6	3	8	23	19
987	2019	Tottori	Jul	21	GmJMC021	W4	47	3	NA	7.01	24.58	NA	NA	NA	NA	21	NA
988	2019	Tottori	Jul	21	GmJMC021	W4	47	4	NA	NA	NA	NA	NA	NA	NA	23	NA
989	2019	Tottori	Jul	180	GmJMC180	W4	48	1	NA	NA	NA	NA	NA	NA	NA	35	NA
990	2019	Tottori	Jul	180	GmJMC180	W4	48	2	2.14	4.63	14.63	7.26	4	3	12	29	26
991	2019	Tottori	Jul	180	GmJMC180	W4	48	3	NA	7.43	27.06	NA	4	4	14	24	30
992	2019	Tottori	Jul	180	GmJMC180	W4	48	4	NA	NA	NA	NA	NA	NA	NA	25	NA
993	2019	Tottori	Jul	29	GmWMC029	W4	49	1	5.43	17.12	63.33	17.01	6	4	12	18	27
994	2019	Tottori	Jul	29	GmWMC029	W4	49	2	NA	NA	NA	NA	NA	NA	NA	NA	NA
995	2019	Tottori	Jul	29	GmWMC029	W4	49	3	NA	16.72	61.79	NA	5	4	10	20	22
996	2019	Tottori	Jul	29	GmWMC029	W4	49	4	NA	NA	NA	NA	NA	NA	NA	18	NA
997	2019	Tottori	Jul	169	GmWMC169	W4	50	1	NA	NA	NA	NA	NA	NA	NA	23	NA
998	2019	Tottori	Jul	169	GmWMC169	W4	50	2	NA	17.58	68.13	16.16	6	2	9	26	25
999	2019	Tottori	Jul	169	GmWMC169	W4	50	3	NA	19.92	76.28	NA	6	3	10	24	24
1000	2019	Tottori	Jul	169	GmWMC169	W4	50	4	NA	NA	NA	NA	NA	NA	NA	24	NA
1001	2019	Tottori	Jul	70	GmWMC070	W4	51	1	NA	NA	NA	NA	NA	NA	NA	NA	NA
1002	2019	Tottori	Jul	70	GmWMC070	W4	51	2	2.77	14.99	47.82	9.03	7	2	10	22	22
1003	2019	Tottori	Jul	70	GmWMC070	W4	51	3	NA	10.33	30.56	NA	7	1	10	20	21
1004	2019	Tottori	Jul	70	GmWMC070	W4	51	4	NA	NA	NA	NA	NA	NA	NA	15	NA
1005	2019	Tottori	Jul	129	GmWMC129	W4	52	1	NA	NA	NA	NA	NA	NA	NA	42	NA
1006	2019	Tottori	Jul	129	GmWMC129	W4	52	2	3.77	6.86	21.04	11	3	0	12	33	31
1007	2019	Tottori	Jul	129	GmWMC129	W4	52	3	NA	6.74	19.61	NA	3	1	12	35	34
1008	2019	Tottori	Jul	129	GmWMC129	W4	52	4	NA	NA	NA	NA	NA	NA	NA	38	NA
1009	2019	Tottori	Jul	154	GmWMC154	W4	53	1	NA	NA	NA	NA	NA	NA	NA	21	NA
1010	2019	Tottori	Jul	154	GmWMC154	W4	53	2	2.92	5.5	18.66	9.41	3	3	14	19	18
1011	2019	Tottori	Jul	154	GmWMC154	W4	53	3	NA	5.38	18.25	NA	3	6	13	19	21
1012	2019	Tottori	Jul	154	GmWMC154	W4	53	4	NA	NA	NA	NA	NA	NA	NA	17	NA
1013	2019	Tottori	Jul	141	GmWMC141	W4	54	1	3.44	6.54	20.6	9.94	2	2	14	31	28
1014	2019	Tottori	Jul	141	GmWMC141	W4	54	2	NA	NA	NA	NA	NA	NA	NA	NA	NA
1015	2019	Tottori	Jul	141	GmWMC141	W4	54	3	NA	4.55	13.6	NA	1	2	14	28	30
1016	2019	Tottori	Jul	141	GmWMC141	W4	54	4	NA	NA	NA	NA	NA	NA	NA	30	NA
1017	2019	Tottori	Jul	53	GmJMC053	W4	55	1	NA	NA	NA	NA	NA	NA	NA	21	NA
1018	2019	Tottori	Jul	53	GmJMC053	W4	55	2	0.81	1.82	5.68	2.73	4	0	8	17	17
1019	2019	Tottori	Jul	53	GmJMC053	W4	55	3	NA	11.15	34.81	NA	5	6	12	25	29
1020	2019	Tottori	Jul	53	GmJMC053	W4	55	4	NA	NA	NA	NA	NA	NA	NA	20	NA
1021	2019	Tottori	Jul	184	GmJMC184	W4	56	1	NA	NA	NA	NA	NA	NA	NA	33	NA
1022	2019	Tottori	Jul	184	GmJMC184	W4	56	2	4.48	8.62	29.46	15.41	3	4	15	30	28
1023	2019	Tottori	Jul	184	GmJMC184	W4	56	3	NA	7.75	22.49	NA	3	5	14	31	30
1024	2019	Tottori	Jul	184	GmJMC184	W4	56	4	NA	NA	NA	NA	NA	NA	NA	28	NA
1025	2019	Tottori	Jul	32	GmJMC032	W4	57	1	NA	NA	NA	NA	NA	NA	NA	27	NA
1026	2019	Tottori	Jul	32	GmJMC032	W4	57	2	2.22	4.7	14.67	7.4	4	5	11	25	17
1027	2019	Tottori	Jul	32	GmJMC032	W4	57	3	NA	7.44	25	NA	5	5	12	26	24
1028	2019	Tottori	Jul	32	GmJMC032	W4	57	4	NA	NA	NA	NA	NA	NA	NA	31	NA
1029	2019	Tottori	Jul	52	GmJMC052	W4	58	1	NA	NA	NA	NA	NA	NA	NA	26	NA
1030	2019	Tottori	Jul	52	GmJMC052	W4	58	2	1.73	9.06	27.67	4.09	6	2	8	25	17
1031	2019	Tottori	Jul	52	GmJMC052	W4	58	3	NA	8.11	27.05	NA	6	4	11	25	25
1032	2019	Tottori	Jul	52	GmJMC052	W4	58	4	NA	NA	NA	NA	NA	NA	NA	26	NA
1033	2019	Tottori	Jul	86	GmWMC086	W4	59	1	NA	NA	NA	NA	NA	NA	NA	22	NA
1034	2019	Tottori	Jul	86	GmWMC086	W4	59	2	0.95	7.28	19.3	2.99	7	1	8	16	22
1035	2019	Tottori	Jul	86	GmWMC086	W4	59	3	NA	7	18.8	NA	7	2	8	19	22
1036	2019	Tottori	Jul	86	GmWMC086	W4	59	4	NA	NA	NA	NA	NA	NA	NA	20	NA
1037	2019	Tottori	Jul	122	GmWMC122	W4	60	1	NA	NA	NA	NA	NA	NA	NA	19	NA
1038	2019	Tottori	Jul	122	GmWMC122	W4	60	2	4.66	11.88	39.21	14.74	5	6	14	28	24
1039	2019	Tottori	Jul	122	GmWMC122	W4	60	3	NA	10.49	35.5	NA	5	6	13	26	30
1040	2019	Tottori	Jul	122	GmWMC122	W4	60	4	NA	NA	NA	NA	NA	NA	NA	27	NA
1041	2019	Tottori	Jul	221	C0394	W4	61	1	NA	NA	NA	NA	NA	NA	NA	21	NA
1042	2019	Tottori	Jul	221	C0394	W4	61	2	7.22	11.77	36.78	21.69	4	5	12	25	23
1043	2019	Tottori	Jul	221	C0394	W4	61	3	NA	9.84	28.65	NA	4	5	12	23	31
1044	2019	Tottori	Jul	221	C0394	W4	61	4	NA	NA	NA	NA	NA	NA	NA	23	NA
1045	2019	Tottori	Jul	142	GmWMC142	W4	62	1	NA	NA	NA	NA	NA	NA	NA	NA	NA
1046	2019	Tottori	Jul	142	GmWMC142	W4	62	2	5.74	11.11	34.52	16.61	3	8	15	29	28
1047	2019	Tottori	Jul	142	GmWMC142	W4	62	3	NA	6.67	20.68	NA	3	5	13	28	25
1048	2019	Tottori	Jul	142	GmWMC142	W4	62	4	NA	NA	NA	NA	NA	NA	NA	28	NA
1049	2019	Tottori	Jul	136	GmWMC136	W4	63	1	NA	NA	NA	NA	NA	NA	NA	33	NA
1050	2019	Tottori	Jul	136	GmWMC136	W4	63	2	5.04	9.98	32.77	15.25	1	9	17	36	34
1051	2019	Tottori	Jul	136	GmWMC136	W4	63	3	NA	7.49	24.04	NA	1	4	15	36	34
1052	2019	Tottori	Jul	136	GmWMC136	W4	63	4	NA	NA	NA	NA	NA	NA	NA	33	NA
1053	2019	Tottori	Jul	187	GmWMC187	W4	64	1	NA	NA	NA	NA	NA	NA	NA	28	NA
1054	2019	Tottori	Jul	187	GmWMC187	W4	64	2	7.68	13.71	46.83	24.38	3	4	14	33	32
1055	2019	Tottori	Jul	187	GmWMC187	W4	64	3	NA	12.26	40.72	NA	3	9	16	28	31
1056	2019	Tottori	Jul	187	GmWMC187	W4	64	4	NA	NA	NA	NA	NA	NA	NA	NA	NA
1057	2019	Tottori	Jul	137	GmJMC137	W4	65	1	NA	NA	NA	NA	NA	NA	NA	33	NA
1058	2019	Tottori	Jul	137	GmJMC137	W4	65	2	5.01	9.47	30.86	15.71	4	6	16	27	25
1059	2019	Tottori	Jul	137	GmJMC137	W4	65	3	NA	9.92	34	NA	3	5	16	27	27
1060	2019	Tottori	Jul	137	GmJMC137	W4	65	4	NA	NA	NA	NA	NA	NA	NA	28	NA
1061	2019	Tottori	Jul	149	GmJMC149	W4	66	1	NA	NA	NA	NA	NA	NA	NA	27	NA
1062	2019	Tottori	Jul	149	GmJMC149	W4	66	2	5.69	9.56	30.42	15.25	3	7	14	27	25
1063	2019	Tottori	Jul	149	GmJMC149	W4	66	3	NA	8.47	28.52	NA	3	7	13	28	26
1064	2019	Tottori	Jul	149	GmJMC149	W4	66	4	NA	NA	NA	NA	NA	NA	NA	NA	NA
1065	2019	Tottori	Jul	226	HOUJAKU_KUWAZU	W4	67	1	NA	NA	NA	NA	NA	NA	NA	25	NA
1066	2019	Tottori	Jul	226	HOUJAKU_KUWAZU	W4	67	2	3.48	6.67	19.72	10.22	4	4	12	27	24
1067	2019	Tottori	Jul	226	HOUJAKU_KUWAZU	W4	67	3	NA	9.99	28.45	NA	3	7	9	23	20
1068	2019	Tottori	Jul	226	HOUJAKU_KUWAZU	W4	67	4	NA	NA	NA	NA	NA	NA	NA	31	NA
1069	2019	Tottori	Jul	62	GmJMC062	W4	68	1	NA	NA	NA	NA	NA	NA	NA	24	NA
1070	2019	Tottori	Jul	62	GmJMC062	W4	68	2	4.28	9.03	29.92	14.38	5	3	6	22	22
1071	2019	Tottori	Jul	62	GmJMC062	W4	68	3	NA	9.96	32.98	NA	5	3	7	25	26
1072	2019	Tottori	Jul	62	GmJMC062	W4	68	4	NA	NA	NA	NA	NA	NA	NA	27	NA
1073	2019	Tottori	Jul	223	C1329	W4	69	1	NA	NA	NA	NA	NA	NA	NA	34	NA
1074	2019	Tottori	Jul	223	C1329	W4	69	2	2.92	6.13	18.88	8.33	1	2	16	33	28
1075	2019	Tottori	Jul	223	C1329	W4	69	3	NA	4.81	11.12	NA	1	3	15	31	28
1076	2019	Tottori	Jul	223	C1329	W4	69	4	NA	NA	NA	NA	NA	NA	NA	35	NA
1077	2019	Tottori	Jul	171	GmWMC171	W4	70	1	NA	NA	NA	NA	NA	NA	NA	24	NA
1078	2019	Tottori	Jul	171	GmWMC171	W4	70	2	NA	14.37	46.08	21.98	4	6	17	31	29
1079	2019	Tottori	Jul	171	GmWMC171	W4	70	3	NA	5.46	17.22	NA	3	4	8	23	20
1080	2019	Tottori	Jul	171	GmWMC171	W4	70	4	NA	NA	NA	NA	NA	NA	NA	27	NA
1081	2019	Tottori	Jul	138	GmWMC138	W4	71	1	NA	NA	NA	NA	NA	NA	NA	15	NA
1082	2019	Tottori	Jul	138	GmWMC138	W4	71	2	0.56	1.24	3.39	1.61	4	2	13	15	10
1083	2019	Tottori	Jul	138	GmWMC138	W4	71	3	NA	1.64	4.76	NA	3	4	12	13	14
1084	2019	Tottori	Jul	138	GmWMC138	W4	71	4	NA	NA	NA	NA	NA	NA	NA	15	NA
1085	2019	Tottori	Jul	92	GmJMC092	W4	72	1	NA	NA	NA	NA	NA	NA	NA	24	NA
1086	2019	Tottori	Jul	92	GmJMC092	W4	72	2	4.21	9.74	30.67	11.88	3	3	11	27	31
1087	2019	Tottori	Jul	92	GmJMC092	W4	72	3	NA	8.22	27.51	NA	4	4	10	28	32
1088	2019	Tottori	Jul	92	GmJMC092	W4	72	4	NA	NA	NA	NA	NA	NA	NA	36	NA
1089	2019	Tottori	Jul	97	GmJMC097	W4	73	1	NA	NA	NA	NA	NA	NA	NA	23	NA
1090	2019	Tottori	Jul	97	GmJMC097	W4	73	2	2.97	5.23	15.82	8.28	3	0	12	23	20
1091	2019	Tottori	Jul	97	GmJMC097	W4	73	3	NA	5.27	17.1	NA	3	0	13	25	20
1092	2019	Tottori	Jul	97	GmJMC097	W4	73	4	NA	NA	NA	NA	NA	NA	NA	25	NA
1093	2019	Tottori	Jul	2	GmJMC002	W4	74	1	NA	NA	NA	NA	NA	NA	NA	15	NA
1094	2019	Tottori	Jul	2	GmJMC002	W4	74	2	NA	3.19	4.86	0.03	8	0	5	14	13
1095	2019	Tottori	Jul	2	GmJMC002	W4	74	3	NA	NA	2.88	NA	8	1	6	13	10
1096	2019	Tottori	Jul	2	GmJMC002	W4	74	4	NA	NA	NA	NA	NA	NA	NA	10	NA
1097	2019	Tottori	Jul	156	GmWMC156	W4	75	1	NA	NA	NA	NA	NA	NA	NA	18	NA
1098	2019	Tottori	Jul	156	GmWMC156	W4	75	2	1.75	3.23	10.72	5.53	3	3	11	18	17
1099	2019	Tottori	Jul	156	GmWMC156	W4	75	3	NA	4.28	13.84	NA	3	4	11	19	18
1100	2019	Tottori	Jul	156	GmWMC156	W4	75	4	NA	NA	NA	NA	NA	NA	NA	25	NA
1101	2019	Tottori	Jul	68	GmJMC068	W4	76	1	NA	NA	NA	NA	NA	NA	NA	25	NA
1102	2019	Tottori	Jul	68	GmJMC068	W4	76	2	5.88	10.79	33.34	16.66	4	8	8	23	23
1103	2019	Tottori	Jul	68	GmJMC068	W4	76	3	NA	9.3	29.29	NA	3	7	12	25	28
1104	2019	Tottori	Jul	68	GmJMC068	W4	76	4	NA	NA	NA	NA	NA	NA	NA	25	NA
1105	2019	Tottori	Jul	33	GmJMC033	W4	77	1	NA	NA	NA	NA	NA	NA	NA	20	NA
1106	2019	Tottori	Jul	33	GmJMC033	W4	77	2	0.49	4.16	13.75	1.35	7	1	8	14	13
1107	2019	Tottori	Jul	33	GmJMC033	W4	77	3	NA	12.05	46.23	NA	6	5	11	19	15
1108	2019	Tottori	Jul	33	GmJMC033	W4	77	4	NA	NA	NA	NA	NA	NA	NA	17	NA
1109	2019	Tottori	Jul	147	GmWMC147	W4	78	1	NA	NA	NA	NA	NA	NA	NA	39	NA
1110	2019	Tottori	Jul	147	GmWMC147	W4	78	2	9.1	17.64	56.34	28.62	3	6	15	43	38
1111	2019	Tottori	Jul	147	GmWMC147	W4	78	3	NA	14.32	44.99	NA	4	6	15	40	39
1112	2019	Tottori	Jul	147	GmWMC147	W4	78	4	NA	NA	NA	NA	NA	NA	NA	42	NA
1113	2019	Tottori	Jul	151	GmWMC151	W4	79	1	NA	NA	NA	NA	NA	NA	NA	28	NA
1114	2019	Tottori	Jul	151	GmWMC151	W4	79	2	7.89	15.3	49.63	23.87	3	7	14	26	31
1115	2019	Tottori	Jul	151	GmWMC151	W4	79	3	NA	13.14	39.94	NA	3	4	14	25	35
1116	2019	Tottori	Jul	151	GmWMC151	W4	79	4	NA	NA	NA	NA	NA	NA	NA	26	NA
1117	2019	Tottori	Jul	139	GmJMC139	W4	80	1	NA	NA	NA	NA	NA	NA	NA	26	NA
1118	2019	Tottori	Jul	139	GmJMC139	W4	80	2	9.93	19.95	61.72	28.97	3	5	12	32	32
1119	2019	Tottori	Jul	139	GmJMC139	W4	80	3	NA	11.9	35.4	NA	3	4	12	31	24
1120	2019	Tottori	Jul	139	GmJMC139	W4	80	4	NA	NA	NA	NA	NA	NA	NA	37	NA
1121	2019	Tottori	Jul	140	GmWMC140	W4	81	1	NA	NA	NA	NA	NA	NA	NA	26	NA
1122	2019	Tottori	Jul	140	GmWMC140	W4	81	2	3.87	7.13	23.77	12.29	3	3	15	28	22
1123	2019	Tottori	Jul	140	GmWMC140	W4	81	3	NA	7.11	25.83	NA	3	3	12	29	18
1124	2019	Tottori	Jul	140	GmWMC140	W4	81	4	NA	NA	NA	NA	NA	NA	NA	27	NA
1125	2019	Tottori	Jul	182	GmWMC182	W4	82	1	NA	NA	NA	NA	NA	NA	NA	34	NA
1126	2019	Tottori	Jul	182	GmWMC182	W4	82	2	4.53	8.67	35.15	19.48	1	7	17	29	28
1127	2019	Tottori	Jul	182	GmWMC182	W4	82	3	NA	8.07	26.52	NA	1	6	15	31	28
1128	2019	Tottori	Jul	182	GmWMC182	W4	82	4	NA	NA	NA	NA	NA	NA	NA	29	NA
1129	2019	Tottori	Jul	131	GmJMC131	W4	83	1	NA	NA	NA	NA	NA	NA	NA	36	NA
1130	2019	Tottori	Jul	131	GmJMC131	W4	83	2	7.61	13.69	41.41	22.29	3	6	12	34	29
1131	2019	Tottori	Jul	131	GmJMC131	W4	83	3	NA	NA	NA	NA	NA	NA	NA	33	NA
1132	2019	Tottori	Jul	131	GmJMC131	W4	83	4	NA	NA	NA	NA	NA	NA	NA	34	NA
1133	2019	Tottori	Jul	103	GmWMC103	W4	84	1	NA	NA	NA	NA	NA	NA	NA	22	NA
1134	2019	Tottori	Jul	103	GmWMC103	W4	84	2	0.8	5.43	18.47	2.65	6	0	9	23	16
1135	2019	Tottori	Jul	103	GmWMC103	W4	84	3	NA	14.6	50.23	NA	6	4	12	26	29
1136	2019	Tottori	Jul	103	GmWMC103	W4	84	4	NA	NA	NA	NA	NA	NA	NA	25	NA
1137	2019	Tottori	Jul	190	GmWMC190	W4	85	1	NA	NA	NA	NA	NA	NA	NA	25	NA
1138	2019	Tottori	Jul	190	GmWMC190	W4	85	2	5.92	11.23	36.86	18.28	1	5	15	26	23
1139	2019	Tottori	Jul	190	GmWMC190	W4	85	3	NA	13.38	43.86	NA	1	4	14	27	32
1140	2019	Tottori	Jul	190	GmWMC190	W4	85	4	NA	NA	NA	NA	NA	NA	NA	29	NA
1141	2019	Tottori	Jul	118	GmWMC118	W4	86	1	NA	NA	NA	NA	NA	NA	NA	25	NA
1142	2019	Tottori	Jul	118	GmWMC118	W4	86	2	5.05	13.9	52.9	18.49	5	5	12	26	24
1143	2019	Tottori	Jul	118	GmWMC118	W4	86	3	NA	18.78	74.06	NA	6	3	13	29	30
1144	2019	Tottori	Jul	118	GmWMC118	W4	86	4	NA	NA	NA	NA	NA	NA	NA	NA	NA
1145	2019	Tottori	Jul	3	GmJMC003	W4	87	1	NA	NA	NA	NA	NA	NA	NA	16	NA
1146	2019	Tottori	Jul	3	GmJMC003	W4	87	2	1.11	3.5	9.09	1.29	7	0	6	11	14
1147	2019	Tottori	Jul	3	GmJMC003	W4	87	3	NA	5.54	17.54	NA	7	2	7	15	15
1148	2019	Tottori	Jul	3	GmJMC003	W4	87	4	NA	NA	NA	NA	NA	NA	NA	NA	NA
1149	2019	Tottori	Jul	1	GmWMC001	W4	88	1	NA	NA	NA	NA	NA	NA	NA	20	NA
1150	2019	Tottori	Jul	1	GmWMC001	W4	88	2	0.08	5.37	13.21	0.8	8	1	6	16	14
1151	2019	Tottori	Jul	1	GmWMC001	W4	88	3	NA	6.09	17.53	NA	7	3	6	16	12
1152	2019	Tottori	Jul	1	GmWMC001	W4	88	4	NA	NA	NA	NA	NA	NA	NA	17	NA
1153	2019	Tottori	Jul	101	GmJMC101	W4	89	1	NA	NA	NA	NA	NA	NA	NA	32	NA
1154	2019	Tottori	Jul	101	GmJMC101	W4	89	2	5.2	9.74	30.35	14.86	3	4	15	31	26
1155	2019	Tottori	Jul	101	GmJMC101	W4	89	3	NA	10.25	30.2	NA	3	4	15	29	27
1156	2019	Tottori	Jul	101	GmJMC101	W4	89	4	NA	NA	NA	NA	NA	NA	NA	34	NA
1157	2019	Tottori	Jul	110	GmJMC110	W4	90	1	NA	NA	NA	NA	NA	NA	NA	36	NA
1158	2019	Tottori	Jul	110	GmJMC110	W4	90	2	12.74	23.23	77.08	38.74	4	6	13	36	36
1159	2019	Tottori	Jul	110	GmJMC110	W4	90	3	NA	15.82	52.59	NA	4	6	13	37	37
1160	2019	Tottori	Jul	110	GmJMC110	W4	90	4	NA	NA	NA	NA	NA	NA	NA	38	NA
1161	2019	Tottori	Jul	123	GmWMC123	W4	91	1	NA	NA	NA	NA	NA	NA	NA	30	NA
1162	2019	Tottori	Jul	123	GmWMC123	W4	91	2	2.27	5.42	16.12	5.53	3	3	13	28	25
1163	2019	Tottori	Jul	123	GmWMC123	W4	91	3	NA	11.77	32.74	NA	3	4	13	30	29
1164	2019	Tottori	Jul	123	GmWMC123	W4	91	4	NA	NA	NA	NA	NA	NA	NA	34	NA
1165	2019	Tottori	Jul	87	GmWMC087	W4	92	1	NA	NA	NA	NA	NA	NA	NA	32	NA
1166	2019	Tottori	Jul	87	GmWMC087	W4	92	2	1.82	3.49	7.5	4.72	3	3	13	25	19
1167	2019	Tottori	Jul	87	GmWMC087	W4	92	3	NA	2.42	5.98	NA	3	1	12	25	25
1168	2019	Tottori	Jul	87	GmWMC087	W4	92	4	NA	NA	NA	NA	NA	NA	NA	19	NA
1169	2019	Tottori	Jul	148	GmWMC148	W4	93	1	NA	NA	NA	NA	NA	NA	NA	24	NA
1170	2019	Tottori	Jul	148	GmWMC148	W4	93	2	2.53	5.21	15.84	7.53	2	1	12	21	18
1171	2019	Tottori	Jul	148	GmWMC148	W4	93	3	NA	6.66	16.56	NA	2	1	9	23	23
1172	2019	Tottori	Jul	148	GmWMC148	W4	93	4	NA	NA	NA	NA	NA	NA	NA	22	NA
1173	2019	Tottori	Jul	84	GmWMC084	W4	94	1	NA	NA	NA	NA	NA	NA	NA	23	NA
1174	2019	Tottori	Jul	84	GmWMC084	W4	94	2	1.76	7.04	23.4	6.19	5	4	13	23	19
1175	2019	Tottori	Jul	84	GmWMC084	W4	94	3	NA	NA	NA	NA	NA	NA	NA	20	NA
1176	2019	Tottori	Jul	84	GmWMC084	W4	94	4	NA	NA	NA	NA	NA	NA	NA	23	NA
1177	2019	Tottori	Jul	10	GmWMC010	W4	95	1	NA	NA	NA	NA	NA	NA	NA	16	NA
1178	2019	Tottori	Jul	10	GmWMC010	W4	95	2	0.64	4.42	14.29	1.66	6	3	8	18	9
1179	2019	Tottori	Jul	10	GmWMC010	W4	95	3	NA	NA	NA	NA	NA	NA	NA	18	NA
1180	2019	Tottori	Jul	10	GmWMC010	W4	95	4	NA	NA	NA	NA	NA	NA	NA	19	NA
1181	2019	Tottori	Jul	45	GmWMC045	W4	96	1	4.09	8.22	28.62	11.49	5	5	11	21	20
1182	2019	Tottori	Jul	45	GmWMC045	W4	96	2	NA	NA	NA	NA	NA	NA	NA	NA	NA
1183	2019	Tottori	Jul	45	GmWMC045	W4	96	3	NA	8.78	27.56	NA	5	6	10	22	19
1184	2019	Tottori	Jul	45	GmWMC045	W4	96	4	NA	NA	NA	NA	NA	NA	NA	22	NA
1185	2019	Tottori	Jul	206	C1290	W4	97	1	NA	NA	NA	NA	NA	NA	NA	20	NA
1186	2019	Tottori	Jul	206	C1290	W4	97	2	4.5	7.16	22.9	13.88	3	6	15	19	17
1187	2019	Tottori	Jul	206	C1290	W4	97	3	NA	8.01	23.65	NA	3	6	15	18	20
1188	2019	Tottori	Jul	206	C1290	W4	97	4	NA	NA	NA	NA	NA	NA	NA	22	NA
1189	2019	Tottori	Jul	51	GmJMC051	W4	98	1	NA	NA	NA	NA	NA	NA	NA	25	NA
1190	2019	Tottori	Jul	51	GmJMC051	W4	98	2	6.59	13.71	46.26	19.91	5	5	12	25	28
1191	2019	Tottori	Jul	51	GmJMC051	W4	98	3	NA	11.06	38.42	NA	5	8	13	27	26
1192	2019	Tottori	Jul	51	GmJMC051	W4	98	4	NA	NA	NA	NA	NA	NA	NA	27	NA
1193	2019	Tottori	Jul	38	GmWMC038	W4	99	1	NA	NA	NA	NA	NA	NA	NA	NA	NA
1194	2019	Tottori	Jul	38	GmWMC038	W4	99	2	1.38	6.2	21.79	5.54	5	2	8	16	12
1195	2019	Tottori	Jul	38	GmWMC038	W4	99	3	NA	7.25	26.27	NA	6	2	10	19	14
1196	2019	Tottori	Jul	38	GmWMC038	W4	99	4	NA	NA	NA	NA	NA	NA	NA	16	NA
1197	2019	Tottori	Jul	162	GmWMC162	W4	100	1	NA	NA	NA	NA	NA	NA	NA	25	NA
1198	2019	Tottori	Jul	162	GmWMC162	W4	100	2	6.58	12.42	43.42	21.38	3	6	11	28	28
1199	2019	Tottori	Jul	162	GmWMC162	W4	100	3	NA	15.16	53.25	NA	3	2	14	35	34
1200	2019	Tottori	Jul	162	GmWMC162	W4	100	4	NA	NA	NA	NA	NA	NA	NA	41	NA
1201	2019	Tottori	Jul	176	GmWMC176	W4	101	1	NA	NA	NA	NA	NA	NA	NA	26	NA
1202	2019	Tottori	Jul	176	GmWMC176	W4	101	2	9.63	17.05	61.43	33.07	1	7	14	26	20
1203	2019	Tottori	Jul	176	GmWMC176	W4	101	3	NA	15.36	57.67	NA	1	8	15	27	31
1204	2019	Tottori	Jul	176	GmWMC176	W4	101	4	NA	NA	NA	NA	NA	NA	NA	29	NA
1205	2019	Tottori	Jul	115	GmWMC115	W4	102	1	NA	NA	NA	NA	NA	NA	NA	31	NA
1206	2019	Tottori	Jul	115	GmWMC115	W4	102	2	11.64	25.64	87.14	35.27	4	5	15	36	33
1207	2019	Tottori	Jul	115	GmWMC115	W4	102	3	NA	14.82	48.19	NA	4	5	15	33	32
1208	2019	Tottori	Jul	115	GmWMC115	W4	102	4	NA	NA	NA	NA	NA	NA	NA	11	NA
1209	2019	Tottori	Jul	170	GmWMC170	W4	103	1	NA	NA	NA	NA	NA	NA	NA	25	NA
1210	2019	Tottori	Jul	170	GmWMC170	W4	103	2	1.16	3.7	17.26	6.12	3	9	10	18	14
1211	2019	Tottori	Jul	170	GmWMC170	W4	103	3	NA	13.92	49.31	NA	3	12	14	23	21
1212	2019	Tottori	Jul	170	GmWMC170	W4	103	4	NA	NA	NA	NA	NA	NA	NA	18	NA
1213	2019	Tottori	Jul	83	GmWMC083	W4	104	1	NA	NA	NA	NA	NA	NA	NA	21	NA
1214	2019	Tottori	Jul	83	GmWMC083	W4	104	2	9.79	22	84.21	31.38	5	8	12	26	13
1215	2019	Tottori	Jul	83	GmWMC083	W4	104	3	NA	14.98	54.08	NA	5	6	12	28	13
1216	2019	Tottori	Jul	83	GmWMC083	W4	104	4	NA	NA	NA	NA	NA	NA	NA	NA	NA
1217	2019	Tottori	Jul	163	GmWMC163	W4	105	1	NA	NA	NA	NA	NA	NA	NA	24	NA
1218	2019	Tottori	Jul	163	GmWMC163	W4	105	2	4.9	8.54	28.28	15.46	NA	NA	NA	25	NA
1219	2019	Tottori	Jul	163	GmWMC163	W4	105	3	NA	9.18	29.01	NA	1	6	13	27	20
1220	2019	Tottori	Jul	163	GmWMC163	W4	105	4	NA	NA	NA	NA	NA	NA	NA	25	NA
1221	2019	Tottori	Jul	178	GmWMC178	W4	106	1	NA	NA	NA	NA	NA	NA	NA	39	NA
1222	2019	Tottori	Jul	178	GmWMC178	W4	106	2	8.52	17.53	61.41	28.57	3	7	15	42	38
1223	2019	Tottori	Jul	178	GmWMC178	W4	106	3	NA	14.98	53.49	NA	3	6	13	41	35
1224	2019	Tottori	Jul	178	GmWMC178	W4	106	4	NA	NA	NA	NA	NA	NA	NA	NA	NA
1225	2019	Tottori	Jul	25	GmJMC025	W4	107	1	NA	NA	NA	NA	NA	NA	NA	NA	NA
1226	2019	Tottori	Jul	25	GmJMC025	W4	107	2	6.22	16.55	59.09	19.34	6	5	8	24	12
1227	2019	Tottori	Jul	25	GmJMC025	W4	107	3	NA	14.88	50.24	NA	6	4	8	24	10
1228	2019	Tottori	Jul	25	GmJMC025	W4	107	4	NA	NA	NA	NA	NA	NA	NA	32	NA
1229	2019	Tottori	Jul	42	GmWMC042	W4	108	1	NA	NA	NA	NA	NA	NA	NA	17	NA
1230	2019	Tottori	Jul	42	GmWMC042	W4	108	2	1.16	6.51	20.02	4.09	6	2	7	17	10
1231	2019	Tottori	Jul	42	GmWMC042	W4	108	3	NA	11.78	40.81	NA	6	3	13	20	22
1232	2019	Tottori	Jul	42	GmWMC042	W4	108	4	NA	NA	NA	NA	NA	NA	NA	24	NA
1233	2019	Tottori	Jul	56	GmJMC056	W4	109	1	NA	NA	NA	NA	NA	NA	NA	33	NA
1234	2019	Tottori	Jul	56	GmJMC056	W4	109	2	11.36	24.94	85.34	36.56	4	8	14	41	34
1235	2019	Tottori	Jul	56	GmJMC056	W4	109	3	NA	27.25	97.38	NA	5	5	16	33	26
1236	2019	Tottori	Jul	56	GmJMC056	W4	109	4	NA	NA	NA	NA	NA	NA	NA	31	NA
1237	2019	Tottori	Jul	146	GmWMC146	W4	110	1	NA	NA	NA	NA	NA	NA	NA	40	NA
1238	2019	Tottori	Jul	146	GmWMC146	W4	110	2	13.59	26.76	106.62	50.01	3	5	15	39	31
1239	2019	Tottori	Jul	146	GmWMC146	W4	110	3	NA	18.73	71.05	NA	3	4	9	35	21
1240	2019	Tottori	Jul	146	GmWMC146	W4	110	4	NA	NA	NA	NA	NA	NA	NA	33	NA
1241	2019	Tottori	Jul	9	GmJMC009	W4	111	1	NA	NA	NA	NA	NA	NA	NA	17	NA
1242	2019	Tottori	Jul	9	GmJMC009	W4	111	2	3.31	14.7	49.91	8.99	6	4	8	NA	9
1243	2019	Tottori	Jul	9	GmJMC009	W4	111	3	NA	11.46	41.4	NA	6	4	10	13	6
1244	2019	Tottori	Jul	9	GmJMC009	W4	111	4	NA	NA	NA	NA	NA	NA	NA	18	NA
1245	2019	Tottori	Jul	74	GmWMC074	W4	112	1	NA	NA	NA	NA	NA	NA	NA	26	NA
1246	2019	Tottori	Jul	74	GmWMC074	W4	112	2	9.63	22.97	79.9	29.85	5	6	12	29	29
1247	2019	Tottori	Jul	74	GmWMC074	W4	112	3	NA	18.7	66.44	NA	5	8	12	27	35
1248	2019	Tottori	Jul	74	GmWMC074	W4	112	4	NA	NA	NA	NA	NA	NA	NA	26	NA
1249	2019	Tottori	Jul	161	GmJMC161	W4	113	1	NA	NA	NA	NA	NA	NA	NA	45	NA
1250	2019	Tottori	Jul	161	GmJMC161	W4	113	2	5.16	10.95	33.99	16.24	3	3	15	44	38
1251	2019	Tottori	Jul	161	GmJMC161	W4	113	3	NA	19.2	65.78	NA	3	2	12	41	36
1252	2019	Tottori	Jul	161	GmJMC161	W4	113	4	NA	NA	NA	NA	NA	NA	NA	44	NA
1253	2019	Tottori	Jul	71	GmWMC071	W4	114	1	NA	NA	NA	NA	NA	NA	NA	28	NA
1254	2019	Tottori	Jul	71	GmWMC071	W4	114	2	10.01	20.68	73.64	31.38	5	7	12	28	19
1255	2019	Tottori	Jul	71	GmWMC071	W4	114	3	NA	24.06	86.4	NA	4	9	15	31	21
1256	2019	Tottori	Jul	71	GmWMC071	W4	114	4	NA	NA	NA	NA	NA	NA	NA	27	NA
1257	2019	Tottori	Jul	23	GmJMC023	W4	115	1	NA	NA	NA	NA	NA	NA	NA	19	NA
1258	2019	Tottori	Jul	23	GmJMC023	W4	115	2	5.71	19.7	69.8	17.97	6	12	14	26	18
1259	2019	Tottori	Jul	23	GmJMC023	W4	115	3	NA	25.13	93.41	NA	6	7	14	23	16
1260	2019	Tottori	Jul	23	GmJMC023	W4	115	4	NA	NA	NA	NA	NA	NA	NA	25	NA
1261	2019	Tottori	Jul	8	GmJMC008	W4	116	1	NA	NA	NA	NA	NA	NA	NA	12	NA
1262	2019	Tottori	Jul	8	GmJMC008	W4	116	2	0.21	12.64	36.59	1.01	7	4	6	13	8
1263	2019	Tottori	Jul	8	GmJMC008	W4	116	3	NA	10.83	33.1	NA	7	4	8	11	9
1264	2019	Tottori	Jul	8	GmJMC008	W4	116	4	NA	NA	NA	NA	NA	NA	NA	9	NA
1265	2019	Tottori	Jul	165	GmWMC165	W4	117	1	NA	NA	NA	NA	NA	NA	NA	37	NA
1266	2019	Tottori	Jul	165	GmWMC165	W4	117	2	2.41	7.83	25.89	7.62	4	4	17	40	39
1267	2019	Tottori	Jul	165	GmWMC165	W4	117	3	NA	14.18	44.88	NA	4	7	16	52	52
1268	2019	Tottori	Jul	165	GmWMC165	W4	117	4	NA	NA	NA	NA	NA	NA	NA	48	NA
1269	2019	Tottori	Jul	11	GmWMC011	W4	118	1	NA	NA	NA	NA	NA	NA	NA	26	NA
1270	2019	Tottori	Jul	11	GmWMC011	W4	118	2	6.86	13.83	48.49	19.95	5	6	11	27	16
1271	2019	Tottori	Jul	11	GmWMC011	W4	118	3	NA	14.49	45.21	NA	5	5	12	4	24
1272	2019	Tottori	Jul	11	GmWMC011	W4	118	4	NA	NA	NA	NA	NA	NA	NA	20	NA
1273	2019	Tottori	Jul	43	GmJMC043	W4	119	1	NA	NA	NA	NA	NA	NA	NA	NA	NA
1274	2019	Tottori	Jul	43	GmJMC043	W4	119	2	2.69	10.04	28.82	7.36	6	7	12	29	19
1275	2019	Tottori	Jul	43	GmJMC043	W4	119	3	NA	12.17	43.84	NA	6	7	11	30	17
1276	2019	Tottori	Jul	43	GmJMC043	W4	119	4	NA	NA	NA	NA	NA	NA	NA	32	NA
1277	2019	Tottori	Jul	166	GmWMC166	W4	120	1	NA	NA	NA	NA	NA	NA	NA	36	NA
1278	2019	Tottori	Jul	166	GmWMC166	W4	120	2	3.95	7.82	21.33	11.92	3	2	10	36	29
1279	2019	Tottori	Jul	166	GmWMC166	W4	120	3	NA	11.91	35.43	NA	3	4	14	40	34
1280	2019	Tottori	Jul	166	GmWMC166	W4	120	4	NA	NA	NA	NA	NA	NA	NA	41	NA
1281	2019	Tottori	Jul	30	GmJMC030	W4	121	1	NA	NA	NA	NA	NA	NA	NA	15	NA
1282	2019	Tottori	Jul	30	GmJMC030	W4	121	2	5.47	25.42	83.94	15.44	6	5	10	18	12
1283	2019	Tottori	Jul	30	GmJMC030	W4	121	3	NA	16.38	52	NA	7	6	9	17	8
1284	2019	Tottori	Jul	30	GmJMC030	W4	121	4	NA	NA	NA	NA	NA	NA	NA	16	NA
1285	2019	Tottori	Jul	224	5002T	W4	122	1	NA	NA	NA	NA	NA	NA	NA	NA	NA
1286	2019	Tottori	Jul	224	5002T	W4	122	2	5.91	15.95	53.38	18.28	5	8	10	NA	24
1287	2019	Tottori	Jul	224	5002T	W4	122	3	NA	10.83	35	NA	5	8	16	22	15
1288	2019	Tottori	Jul	224	5002T	W4	122	4	NA	NA	NA	NA	NA	NA	NA	20	NA
1289	2019	Tottori	Jul	75	GmWMC075	W4	123	1	NA	NA	NA	NA	NA	NA	NA	27	NA
1290	2019	Tottori	Jul	75	GmWMC075	W4	123	2	5.69	13.55	45.35	17.14	5	5	11	31	16
1291	2019	Tottori	Jul	75	GmWMC075	W4	123	3	NA	NA	NA	NA	NA	NA	NA	NA	NA
1292	2019	Tottori	Jul	75	GmWMC075	W4	123	4	NA	37.14	129.42	NA	6	7	13	24	17
1293	2019	Tottori	Jul	173	GmWMC173	W4	124	1	NA	NA	NA	NA	NA	NA	NA	34	NA
1294	2019	Tottori	Jul	173	GmWMC173	W4	124	2	7.49	15.9	54.21	23.36	1	7	16	33	27
1295	2019	Tottori	Jul	173	GmWMC173	W4	124	3	NA	6.76	21.75	NA	1	4	16	32	33
1296	2019	Tottori	Jul	173	GmWMC173	W4	124	4	NA	NA	NA	NA	NA	NA	NA	35	NA
1297	2019	Tottori	Jul	82	GmJMC082	W4	125	1	NA	NA	NA	NA	NA	NA	NA	23	NA
1298	2019	Tottori	Jul	82	GmJMC082	W4	125	2	7.15	13.82	50.54	24.83	3	6	12	26	17
1299	2019	Tottori	Jul	82	GmJMC082	W4	125	3	NA	NA	NA	NA	NA	NA	NA	NA	NA
1300	2019	Tottori	Jul	82	GmJMC082	W4	125	4	NA	8.7	34.03	NA	4	5	9	23	17
1301	2019	Tottori	Jul	222	C1322	W4	126	1	NA	NA	NA	NA	NA	NA	NA	24	NA
1302	2019	Tottori	Jul	222	C1322	W4	126	2	4.68	8.47	27.06	13.31	5	5	7	17	12
1303	2019	Tottori	Jul	222	C1322	W4	126	3	NA	9.47	28.33	NA	4	7	12	23	28
1304	2019	Tottori	Jul	222	C1322	W4	126	4	NA	NA	NA	NA	NA	NA	NA	20	NA
1305	2019	Tottori	Jul	64	GmJMC064	W4	127	1	NA	NA	NA	NA	NA	NA	NA	30	NA
1306	2019	Tottori	Jul	64	GmJMC064	W4	127	2	4.59	10.96	35.51	15.4	5	3	11	25	16
1307	2019	Tottori	Jul	64	GmJMC064	W4	127	3	NA	11.15	36.06	NA	5	3	10	26	29
1308	2019	Tottori	Jul	64	GmJMC064	W4	127	4	NA	NA	NA	NA	NA	NA	NA	25	NA
1309	2019	Tottori	Jul	175	GmWMC175	W4	128	1	NA	NA	NA	NA	NA	NA	NA	44	NA
1310	2019	Tottori	Jul	175	GmWMC175	W4	128	2	7.29	14.2	46.72	24.26	4	7	13	42	24
1311	2019	Tottori	Jul	175	GmWMC175	W4	128	3	NA	14.42	45.16	NA	3	8	14	44	36
1312	2019	Tottori	Jul	175	GmWMC175	W4	128	4	NA	NA	NA	NA	NA	NA	NA	42	NA
1313	2019	Tottori	Jul	114	GmJMC114	W4	129	1	NA	NA	NA	NA	NA	NA	NA	38	NA
1314	2019	Tottori	Jul	114	GmJMC114	W4	129	2	4.63	10.78	34.34	15.41	3	6	12	37	30
1315	2019	Tottori	Jul	114	GmJMC114	W4	129	3	NA	10.88	38.96	NA	4	4	14	37	30
1316	2019	Tottori	Jul	114	GmJMC114	W4	129	4	NA	NA	NA	NA	NA	NA	NA	34	NA
1317	2019	Tottori	Jul	105	GmJMC105	W4	130	1	8.07	15.19	47.47	24.33	4	5	12	34	27
1318	2019	Tottori	Jul	105	GmJMC105	W4	130	2	NA	NA	NA	NA	NA	NA	NA	NA	NA
1319	2019	Tottori	Jul	105	GmJMC105	W4	130	3	NA	4.36	13.2	NA	4	2	9	27	18
1320	2019	Tottori	Jul	105	GmJMC105	W4	130	4	NA	NA	NA	NA	NA	NA	NA	34	NA
1321	2019	Tottori	Jul	40	GmJMC040	W4	131	1	NA	NA	NA	NA	NA	NA	NA	23	NA
1322	2019	Tottori	Jul	40	GmJMC040	W4	131	2	4.44	10.65	34.02	13.18	5	3	13	30	28
1323	2019	Tottori	Jul	40	GmJMC040	W4	131	3	NA	5.35	17.07	NA	5	0	12	26	31
1324	2019	Tottori	Jul	40	GmJMC040	W4	131	4	NA	NA	NA	NA	NA	NA	NA	26	NA
1325	2019	Tottori	Jul	34	GmJMC034	W4	132	1	NA	NA	NA	NA	NA	NA	NA	27	NA
1326	2019	Tottori	Jul	34	GmJMC034	W4	132	2	6.13	12.73	41.76	19.27	5	1	13	26	24
1327	2019	Tottori	Jul	34	GmJMC034	W4	132	3	NA	17.03	54.23	NA	5	2	13	28	20
1328	2019	Tottori	Jul	34	GmJMC034	W4	132	4	NA	NA	NA	NA	NA	NA	NA	22	NA
1329	2019	Tottori	Jul	185	GmWMC185	W4	133	1	NA	NA	NA	NA	NA	NA	NA	32	NA
1330	2019	Tottori	Jul	185	GmWMC185	W4	133	2	4.54	10.42	30.33	13.02	3	0	15	45	42
1331	2019	Tottori	Jul	185	GmWMC185	W4	133	3	NA	16.26	47.24	NA	2	4	14	48	47
1332	2019	Tottori	Jul	185	GmWMC185	W4	133	4	NA	NA	NA	NA	NA	NA	NA	46	NA
1333	2019	Tottori	Jul	27	GmWMC027	W4	134	1	NA	NA	NA	NA	NA	NA	NA	23	NA
1334	2019	Tottori	Jul	27	GmWMC027	W4	134	2	4.09	9.31	30.18	12.73	5	3	11	34	20
1335	2019	Tottori	Jul	27	GmWMC027	W4	134	3	NA	11.88	43.19	NA	5	4	13	27	27
1336	2019	Tottori	Jul	27	GmWMC027	W4	134	4	NA	NA	NA	NA	NA	NA	NA	30	NA
1337	2019	Tottori	Jul	130	GmJMC130	W4	135	1	NA	NA	NA	NA	NA	NA	NA	26	NA
1338	2019	Tottori	Jul	130	GmJMC130	W4	135	2	10.56	27.67	88.81	27.12	5	7	13	38	30
1339	2019	Tottori	Jul	130	GmJMC130	W4	135	3	NA	NA	NA	NA	NA	NA	NA	NA	NA
1340	2019	Tottori	Jul	130	GmJMC130	W4	135	4	NA	8.53	26.51	NA	5	3	10	27	30
1341	2019	Tottori	Jul	188	GmWMC188	W4	136	1	NA	NA	NA	NA	NA	NA	NA	36	NA
1342	2019	Tottori	Jul	188	GmWMC188	W4	136	2	8.95	21.68	68.48	27.52	3	11	14	48	42
1343	2019	Tottori	Jul	188	GmWMC188	W4	136	3	NA	18.05	61.1	NA	1	11	17	43	39
1344	2019	Tottori	Jul	188	GmWMC188	W4	136	4	NA	NA	NA	NA	NA	NA	NA	46	NA
1345	2019	Tottori	Jul	7	GmJMC007	W4	137	1	NA	NA	NA	NA	NA	NA	NA	NA	NA
1346	2019	Tottori	Jul	7	GmJMC007	W4	137	2	3.39	16.64	61.14	10.81	6	5	9	24	15
1347	2019	Tottori	Jul	7	GmJMC007	W4	137	3	NA	15.77	51.02	NA	6	6	9	18	15
1348	2019	Tottori	Jul	7	GmJMC007	W4	137	4	NA	NA	NA	NA	NA	NA	NA	25	NA
1349	2019	Tottori	Jul	46	GmWMC046	W4	138	1	NA	NA	NA	NA	NA	NA	NA	18	NA
1350	2019	Tottori	Jul	46	GmWMC046	W4	138	2	0.3	8.27	21.43	0.96	7	2	9	20	13
1351	2019	Tottori	Jul	46	GmWMC046	W4	138	3	NA	9.99	26.09	NA	7	2	0	18	12
1352	2019	Tottori	Jul	46	GmWMC046	W4	138	4	NA	NA	NA	NA	NA	NA	NA	19	NA
1353	2019	Tottori	Jul	35	GmWMC035	W4	139	1	NA	NA	NA	NA	NA	NA	NA	23	NA
1354	2019	Tottori	Jul	35	GmWMC035	W4	139	2	5.31	16.37	55.49	15.12	6	6	10	24	13
1355	2019	Tottori	Jul	35	GmWMC035	W4	139	3	NA	12.75	45.33	NA	6	4	12	25	29
1356	2019	Tottori	Jul	35	GmWMC035	W4	139	4	NA	NA	NA	NA	NA	NA	NA	29	NA
1357	2019	Tottori	Jul	186	GmWMC186	W4	140	1	NA	NA	NA	NA	NA	NA	NA	31	NA
1358	2019	Tottori	Jul	186	GmWMC186	W4	140	2	2.81	5.85	18.97	9.17	3	2	10	26	21
1359	2019	Tottori	Jul	186	GmWMC186	W4	140	3	NA	4.88	14.86	NA	3	3	11	29	26
1360	2019	Tottori	Jul	186	GmWMC186	W4	140	4	NA	NA	NA	NA	NA	NA	NA	24	NA
1361	2019	Tottori	Jul	50	GmJMC050	W4	141	1	NA	NA	NA	NA	NA	NA	NA	30	NA
1362	2019	Tottori	Jul	50	GmJMC050	W4	141	2	5.11	15.4	52.28	15.28	6	3	9	26	27
1363	2019	Tottori	Jul	50	GmJMC050	W4	141	3	NA	15.03	51.5	NA	6	4	13	30	27
1364	2019	Tottori	Jul	50	GmJMC050	W4	141	4	NA	NA	NA	NA	NA	NA	NA	30	NA
1365	2019	Tottori	Jul	107	GmWMC107	W4	142	1	NA	NA	NA	NA	NA	NA	NA	20	NA
1366	2019	Tottori	Jul	107	GmWMC107	W4	142	2	2.53	18.42	56.45	5.4	6	3	10	24	25
1367	2019	Tottori	Jul	107	GmWMC107	W4	142	3	NA	17.62	58.51	NA	7	2	12	29	22
1368	2019	Tottori	Jul	107	GmWMC107	W4	142	4	NA	NA	NA	NA	NA	NA	NA	17	NA
1369	2019	Tottori	Jul	98	GmJMC098	W4	143	1	NA	NA	NA	NA	NA	NA	NA	37	NA
1370	2019	Tottori	Jul	98	GmJMC098	W4	143	2	15.06	30.08	112.55	53.62	3	7	13	41	34
1371	2019	Tottori	Jul	98	GmJMC098	W4	143	3	NA	31.68	109.53	NA	3	6	15	42	46
1372	2019	Tottori	Jul	98	GmJMC098	W4	143	4	NA	NA	NA	NA	NA	NA	NA	36	NA
1373	2019	Tottori	Jul	89	GmWMC089	W4	144	1	NA	NA	NA	NA	NA	NA	NA	NA	NA
1374	2019	Tottori	Jul	89	GmWMC089	W4	144	2	12.29	34.49	137.03	35.94	6	7	11	31	31
1375	2019	Tottori	Jul	89	GmWMC089	W4	144	3	NA	NA	NA	NA	NA	NA	NA	NA	NA
1376	2019	Tottori	Jul	89	GmWMC089	W4	144	4	NA	13.61	52.17	NA	6	6	7	18	10
1377	2019	Tottori	Jul	179	GmJMC179	W4	145	1	NA	NA	NA	NA	NA	NA	NA	34	NA
1378	2019	Tottori	Jul	179	GmJMC179	W4	145	2	7.27	12.94	42.44	21.11	3	8	12	36	28
1379	2019	Tottori	Jul	179	GmJMC179	W4	145	3	NA	24.71	90.13	NA	3	9	14	42	47
1380	2019	Tottori	Jul	179	GmJMC179	W4	145	4	NA	NA	NA	NA	NA	NA	NA	42	NA
1381	2019	Tottori	Jul	5	GmJMC005	W4	146	1	NA	NA	NA	NA	NA	NA	NA	22	NA
1382	2019	Tottori	Jul	5	GmJMC005	W4	146	2	2.82	9.08	32.1	8.06	6	3	9	24	9
1383	2019	Tottori	Jul	5	GmJMC005	W4	146	3	NA	11.36	40.87	NA	6	6	6	19	11
1384	2019	Tottori	Jul	5	GmJMC005	W4	146	4	NA	NA	NA	NA	NA	NA	NA	18	NA
1385	2019	Tottori	Jul	117	GmJMC117	W4	147	1	NA	NA	NA	NA	NA	NA	NA	29	NA
1386	2019	Tottori	Jul	117	GmJMC117	W4	147	2	10.07	18.75	68.78	35.02	3	7	16	39	31
1387	2019	Tottori	Jul	117	GmJMC117	W4	147	3	NA	14.4	50.29	NA	3	4	12	35	41
1388	2019	Tottori	Jul	117	GmJMC117	W4	147	4	NA	NA	NA	NA	NA	NA	NA	37	NA
1389	2019	Tottori	Jul	167	GmJMC167	W4	148	1	6.97	14.19	54.38	26.45	3	3	10	30	23
1390	2019	Tottori	Jul	167	GmJMC167	W4	148	2	NA	NA	NA	NA	NA	NA	NA	NA	NA
1391	2019	Tottori	Jul	167	GmJMC167	W4	148	3	NA	NA	NA	NA	NA	NA	NA	NA	NA
1392	2019	Tottori	Jul	167	GmJMC167	W4	148	4	NA	20.86	76.43	NA	3	9	13	30	33
1393	2019	Tottori	Jul	18	GmWMC018	W4	149	1	NA	NA	NA	NA	NA	NA	NA	20	NA
1394	2019	Tottori	Jul	18	GmWMC018	W4	149	2	5.18	14.28	50.7	15.17	6	6	11	22	21
1395	2019	Tottori	Jul	18	GmWMC018	W4	149	3	NA	6.43	23.42	NA	6	2	9	12	14
1396	2019	Tottori	Jul	18	GmWMC018	W4	149	4	NA	NA	NA	NA	NA	NA	NA	15	NA
1397	2019	Tottori	Jul	106	GmJMC106	W4	150	1	NA	NA	NA	NA	NA	NA	NA	24	NA
1398	2019	Tottori	Jul	106	GmJMC106	W4	150	2	3.81	6.73	21.08	11.55	3	5	11	18	14
1399	2019	Tottori	Jul	106	GmJMC106	W4	150	3	NA	3.66	10.85	NA	2	1	12	17	12
1400	2019	Tottori	Jul	106	GmJMC106	W4	150	4	NA	NA	NA	NA	NA	NA	NA	18	NA
1401	2019	Tottori	Jul	73	GmWMC073	W4	151	1	NA	NA	NA	NA	NA	NA	NA	NA	NA
1402	2019	Tottori	Jul	73	GmWMC073	W4	151	2	4.32	8.54	28.48	12.7	5	3	12	69	14
1403	2019	Tottori	Jul	73	GmWMC073	W4	151	3	4.85	11.28	36.57	13.12	5	3	11	67	15
1404	2019	Tottori	Jul	73	GmWMC073	W4	151	4	NA	NA	NA	NA	NA	NA	NA	NA	NA
1405	2019	Tottori	Jul	17	GmJMC017	W4	152	1	NA	NA	NA	NA	NA	NA	NA	71	NA
1406	2019	Tottori	Jul	17	GmJMC017	W4	152	2	6.36	12.58	49.29	23.75	4	5	12	73	12
1407	2019	Tottori	Jul	17	GmJMC017	W4	152	3	4.15	8.77	28.77	13.27	5	2	10	71	22
1408	2019	Tottori	Jul	17	GmJMC017	W4	152	4	NA	NA	NA	NA	NA	NA	NA	68	NA
1409	2019	Tottori	Jul	104	GmJMC104	W4	153	1	NA	NA	NA	NA	NA	NA	NA	60	NA
1410	2019	Tottori	Jul	104	GmJMC104	W4	153	2	7.59	14.76	43.07	21.21	4	2	11	73	27
1411	2019	Tottori	Jul	104	GmJMC104	W4	153	3	8.26	15.32	48.02	25.18	4	8	14	58	29
1412	2019	Tottori	Jul	104	GmJMC104	W4	153	4	NA	NA	NA	NA	NA	NA	NA	56	NA
1413	2019	Tottori	Jul	4	GmJMC004	W4	154	1	NA	NA	NA	NA	NA	NA	NA	NA	NA
1414	2019	Tottori	Jul	4	GmJMC004	W4	154	2	0.86	6.32	21.7	2.05	6	2	7	82	13
1415	2019	Tottori	Jul	4	GmJMC004	W4	154	3	2.13	10.74	37.55	NA	6	3	8	78	9
1416	2019	Tottori	Jul	4	GmJMC004	W4	154	4	NA	NA	NA	NA	NA	NA	NA	NA	NA
1417	2019	Tottori	Jul	47	GmJMC047	W4	155	1	NA	NA	NA	NA	NA	NA	NA	70	NA
1418	2019	Tottori	Jul	47	GmJMC047	W4	155	2	2.08	6.78	20.53	4.98	6	1	9	NA	20
1419	2019	Tottori	Jul	47	GmJMC047	W4	155	3	NA	8.07	26.77	NA	5	3	10	78	18
1420	2019	Tottori	Jul	47	GmJMC047	W4	155	4	NA	NA	NA	NA	NA	NA	NA	73	NA
1421	2019	Tottori	Jul	125	GmWMC125	W4	156	1	NA	NA	NA	NA	NA	NA	NA	71	NA
1422	2019	Tottori	Jul	125	GmWMC125	W4	156	2	2.19	4.34	12.43	7.6	3	0	10	72	18
1423	2019	Tottori	Jul	125	GmWMC125	W4	156	3	1.95	3.9	12.42	5.86	3	0	13	69	19
1424	2019	Tottori	Jul	125	GmWMC125	W4	156	4	NA	NA	NA	NA	NA	NA	NA	70	NA
1425	2019	Tottori	Jul	60	GmJMC060	W4	157	1	NA	NA	NA	NA	NA	NA	NA	70	NA
1426	2019	Tottori	Jul	60	GmJMC060	W4	157	2	2.14	4.69	16.14	8.87	4	2	0	74	23
1427	2019	Tottori	Jul	60	GmJMC060	W4	157	3	NA	9	30.6	NA	5	3	12	69	20
1428	2019	Tottori	Jul	60	GmJMC060	W4	157	4	NA	NA	NA	NA	NA	NA	NA	73	NA
1429	2019	Tottori	Jul	76	GmJMC076	W4	158	1	4.91	9.47	27.93	13.43	4	5	17	73	24
1430	2019	Tottori	Jul	76	GmJMC076	W4	158	2	NA	NA	NA	NA	NA	NA	NA	72	NA
1431	2019	Tottori	Jul	76	GmJMC076	W4	158	3	NA	8.15	23.92	NA	4	6	13	70	24
1432	2019	Tottori	Jul	76	GmJMC076	W4	158	4	NA	NA	NA	NA	NA	NA	NA	71	NA
1433	2019	Tottori	Jul	132	GmWMC132	W4	159	1	NA	NA	NA	NA	NA	NA	NA	64	NA
1434	2019	Tottori	Jul	132	GmWMC132	W4	159	2	1.98	4.74	15.84	6.02	NA	NA	NA	NA	NA
1435	2019	Tottori	Jul	132	GmWMC132	W4	159	3	3.11	9.57	30.15	7.56	6	4	15	NA	30
1436	2019	Tottori	Jul	132	GmWMC132	W4	159	4	NA	NA	NA	NA	NA	NA	NA	NA	NA
1437	2019	Tottori	Jul	168	GmWMC168	W4	160	1	NA	NA	NA	NA	NA	NA	NA	34	NA
1438	2019	Tottori	Jul	168	GmWMC168	W4	160	2	5.16	10.11	30.82	14.02	2	7	16	35	27
1439	2019	Tottori	Jul	168	GmWMC168	W4	160	3	NA	9.37	31.06	NA	2	8	17	34	29
1440	2019	Tottori	Jul	168	GmWMC168	W4	160	4	NA	NA	NA	NA	NA	NA	NA	32	NA
1441	2019	Tottori	Jul	177	GmJMC177	W4	161	1	NA	NA	NA	NA	NA	NA	NA	32	NA
1442	2019	Tottori	Jul	177	GmJMC177	W4	161	2	4.32	7.62	24.18	13.08	3	6	11	35	29
1443	2019	Tottori	Jul	177	GmJMC177	W4	161	3	NA	8.67	28.28	NA	3	5	11	37	25
1444	2019	Tottori	Jul	177	GmJMC177	W4	161	4	NA	NA	NA	NA	NA	NA	NA	28	NA
1445	2019	Tottori	Jul	164	GmWMC164	W4	162	1	NA	NA	NA	NA	NA	NA	NA	39	NA
1446	2019	Tottori	Jul	164	GmWMC164	W4	162	2	4.91	9.77	30.35	13.36	4	7	17	43	33
1447	2019	Tottori	Jul	164	GmWMC164	W4	162	3	NA	10.03	32.87	NA	4	6	14	40	35
1448	2019	Tottori	Jul	164	GmWMC164	W4	162	4	NA	NA	NA	NA	NA	NA	NA	40	NA
1449	2019	Tottori	Jul	96	GmJMC096	W4	163	1	NA	NA	NA	NA	NA	NA	NA	34	NA
1450	2019	Tottori	Jul	96	GmJMC096	W4	163	2	3.72	6.93	20.1	12	3	4	14	37	27
1451	2019	Tottori	Jul	96	GmJMC096	W4	163	3	NA	6.35	18.64	NA	3	4	14	33	27
1452	2019	Tottori	Jul	96	GmJMC096	W4	163	4	NA	NA	NA	NA	NA	NA	NA	30	NA
1453	2019	Tottori	Jul	191	GmWMC191	W4	164	1	NA	NA	NA	NA	NA	NA	NA	37	NA
1454	2019	Tottori	Jul	191	GmWMC191	W4	164	2	4.79	8.74	25.2	11.87	1	0	9	39	33
1455	2019	Tottori	Jul	191	GmWMC191	W4	164	3	NA	6.27	18.69	NA	1	0	8	38	28
1456	2019	Tottori	Jul	191	GmWMC191	W4	164	4	NA	NA	NA	NA	NA	NA	NA	36	NA
1457	2019	Tottori	Jul	159	GmWMC159	W4	165	1	NA	NA	NA	NA	NA	NA	NA	21	NA
1458	2019	Tottori	Jul	159	GmWMC159	W4	165	2	2.87	5.31	14.79	10.12	4	7	15	23	15
1459	2019	Tottori	Jul	159	GmWMC159	W4	165	3	NA	5.16	16.62	NA	4	8	13	19	14
1460	2019	Tottori	Jul	159	GmWMC159	W4	165	4	NA	NA	NA	NA	NA	NA	NA	19	NA
1461	2019	Tottori	Jul	100	GmJMC100	W4	166	1	NA	NA	NA	NA	NA	NA	NA	24	NA
1462	2019	Tottori	Jul	100	GmJMC100	W4	166	2	5.64	10.38	32.62	16.92	4	5	7	22	11
1463	2019	Tottori	Jul	100	GmJMC100	W4	166	3	NA	15.74	49.02	NA	3	6	12	21	15
1464	2019	Tottori	Jul	100	GmJMC100	W4	166	4	NA	NA	NA	NA	NA	NA	NA	NA	NA
1465	2019	Tottori	Jul	189	GmWMC189	W4	167	1	NA	NA	NA	NA	NA	NA	NA	26	NA
1466	2019	Tottori	Jul	189	GmWMC189	W4	167	2	2.39	4.88	15.38	8.32	2	1	14	28	20
1467	2019	Tottori	Jul	189	GmWMC189	W4	167	3	NA	2.73	10.44	NA	1	0	7	30	18
1468	2019	Tottori	Jul	189	GmWMC189	W4	167	4	NA	NA	NA	NA	NA	NA	NA	26	NA
1469	2019	Tottori	Jul	19	GmWMC019	W4	168	1	NA	NA	NA	NA	NA	NA	NA	16	NA
1470	2019	Tottori	Jul	19	GmWMC019	W4	168	2	0.93	4.99	15.16	2.97	6	2	10	15	20
1471	2019	Tottori	Jul	19	GmWMC019	W4	168	3	NA	3.74	11.58	NA	6	3	9	16	19
1472	2019	Tottori	Jul	19	GmWMC019	W4	168	4	NA	NA	NA	NA	NA	NA	NA	18	NA
1473	2019	Tottori	Jul	88	GmJMC088	W4	169	1	NA	NA	NA	NA	NA	NA	NA	20	NA
1474	2019	Tottori	Jul	88	GmJMC088	W4	169	2	2.7	6.25	19.46	7.8	4	2	12	23	24
1475	2019	Tottori	Jul	88	GmJMC088	W4	169	3	NA	5.33	15.41	NA	4	2	8	22	17
1476	2019	Tottori	Jul	88	GmJMC088	W4	169	4	NA	NA	NA	NA	NA	NA	NA	33	NA
1477	2019	Tottori	Jul	116	GmJMC116	W4	170	1	NA	NA	NA	NA	NA	NA	NA	32	NA
1478	2019	Tottori	Jul	116	GmJMC116	W4	170	2	3.63	6.63	21.22	9.73	4	4	13	35	24
1479	2019	Tottori	Jul	116	GmJMC116	W4	170	3	NA	15.26	46	NA	3	4	14	42	34
1480	2019	Tottori	Jul	116	GmJMC116	W4	170	4	NA	NA	NA	NA	NA	NA	NA	38	NA
1481	2019	Tottori	Jul	133	GmJMC133	W4	171	1	NA	NA	NA	NA	NA	NA	NA	NA	NA
1482	2019	Tottori	Jul	133	GmJMC133	W4	171	2	4.46	8.33	26.04	12.8	3	4	11	32	26
1483	2019	Tottori	Jul	133	GmJMC133	W4	171	3	NA	NA	NA	NA	NA	NA	NA	NA	NA
1484	2019	Tottori	Jul	133	GmJMC133	W4	171	4	NA	11.36	35.19	NA	3	4	14	35	28
1485	2019	Tottori	Jul	14	GmWMC014	W4	172	1	NA	NA	NA	NA	NA	NA	NA	NA	NA
1486	2019	Tottori	Jul	14	GmWMC014	W4	172	2	NA	16.03	56.47	NA	6	4	11	22	28
1487	2019	Tottori	Jul	14	GmWMC014	W4	172	3	NA	16.14	52.06	NA	5	4	12	21	24
1488	2019	Tottori	Jul	14	GmWMC014	W4	172	4	NA	NA	NA	NA	NA	NA	NA	23	NA
1489	2019	Tottori	Jul	120	GmWMC120	W4	173	1	NA	NA	NA	NA	NA	NA	NA	36	NA
1490	2019	Tottori	Jul	120	GmWMC120	W4	173	2	3.61	4.52	13.48	7.35	3	1	13	37	26
1491	2019	Tottori	Jul	120	GmWMC120	W4	173	3	NA	6.12	19.86	NA	3	1	10	38	28
1492	2019	Tottori	Jul	120	GmWMC120	W4	173	4	NA	NA	NA	NA	NA	NA	NA	31	NA
1493	2019	Tottori	Jul	134	GmWMC134	W4	174	1	NA	NA	NA	NA	NA	NA	NA	34	NA
1494	2019	Tottori	Jul	134	GmWMC134	W4	174	2	1.46	3.3	10.56	4.83	4	3	13	28	33
1495	2019	Tottori	Jul	134	GmWMC134	W4	174	3	NA	5.48	18.18	NA	4	4	17	29	40
1496	2019	Tottori	Jul	134	GmWMC134	W4	174	4	NA	NA	NA	NA	NA	NA	NA	31	NA
1497	2019	Tottori	Jul	225	UA-4805	W4	175	1	4.47	8.88	28.27	12.3	5	6	11	26	15
1498	2019	Tottori	Jul	225	UA-4805	W4	175	2	NA	6.5	21.65	NA	5	3	10	22	16
1499	2019	Tottori	Jul	225	UA-4805	W4	175	3	NA	NA	NA	NA	NA	NA	NA	NA	NA
1500	2019	Tottori	Jul	225	UA-4805	W4	175	4	NA	NA	NA	NA	NA	NA	NA	NA	NA
1501	2019	Tottori	Jul	119	GmWMC119	W4	176	1	NA	NA	NA	NA	NA	NA	NA	20	NA
1502	2019	Tottori	Jul	119	GmWMC119	W4	176	2	1	4.02	13.17	2.6	6	3	10	21	17
1503	2019	Tottori	Jul	119	GmWMC119	W4	176	3	NA	5.45	17.47	NA	6	3	11	23	13
1504	2019	Tottori	Jul	119	GmWMC119	W4	176	4	NA	NA	NA	NA	NA	NA	NA	21	NA
1505	2019	Tottori	Jul	143	GmWMC143	W4	177	1	NA	NA	NA	NA	NA	NA	NA	30	NA
1506	2019	Tottori	Jul	143	GmWMC143	W4	177	2	3.5	6.42	20.38	10.31	3	3	10	36	23
1507	2019	Tottori	Jul	143	GmWMC143	W4	177	3	NA	8.76	27.27	NA	3	7	15	39	34
1508	2019	Tottori	Jul	143	GmWMC143	W4	177	4	NA	NA	NA	NA	NA	NA	NA	36	NA
1509	2019	Tottori	Jul	181	GmWMC181	W4	178	1	NA	NA	NA	NA	NA	NA	NA	30	NA
1510	2019	Tottori	Jul	181	GmWMC181	W4	178	2	2.64	5.11	16.98	9.18	3	2	12	34	50
1511	2019	Tottori	Jul	181	GmWMC181	W4	178	3	NA	5.84	19.54	NA	3	2	11	34	34
1512	2019	Tottori	Jul	181	GmWMC181	W4	178	4	NA	NA	NA	NA	NA	NA	NA	30	NA
1513	2019	Tottori	Jul	157	GmWMC157	W4	179	1	NA	NA	NA	NA	NA	NA	NA	19	NA
1514	2019	Tottori	Jul	157	GmWMC157	W4	179	2	2.04	3.46	9.69	5.28	1	0	6	24	12
1515	2019	Tottori	Jul	157	GmWMC157	W4	179	3	NA	3.88	12.98	NA	1	0	12	22	17
1516	2019	Tottori	Jul	157	GmWMC157	W4	179	4	NA	NA	NA	NA	NA	NA	NA	21	NA
1517	2019	Tottori	Jul	58	GmJMC058	W4	180	1	NA	NA	NA	NA	NA	NA	NA	19	NA
1518	2019	Tottori	Jul	58	GmJMC058	W4	180	2	2.02	3.88	12.03	5.73	4	2	10	18	12
1519	2019	Tottori	Jul	58	GmJMC058	W4	180	3	NA	4.79	13.06	NA	4	1	10	20	14
1520	2019	Tottori	Jul	58	GmJMC058	W4	180	4	NA	NA	NA	NA	NA	NA	NA	21	NA
1521	2019	Tottori	Jul	174	GmWMC174	W4	181	1	2.81	5.95	20.28	9.53	2	5	13	23	18
1522	2019	Tottori	Jul	174	GmWMC174	W4	181	2	NA	NA	NA	NA	NA	NA	NA	NA	NA
1523	2019	Tottori	Jul	174	GmWMC174	W4	181	3	NA	4.97	15.16	NA	2	0	13	25	19
1524	2019	Tottori	Jul	174	GmWMC174	W4	181	4	NA	NA	NA	NA	NA	NA	NA	21	NA
1525	2019	Tottori	Jul	158	GmJMC158	W4	182	1	NA	NA	NA	NA	NA	NA	NA	NA	NA
1526	2019	Tottori	Jul	158	GmJMC158	W4	182	2	3.4	5.92	18.78	10.37	3	7	12	21	19
1527	2019	Tottori	Jul	158	GmJMC158	W4	182	3	NA	3.55	12.65	NA	3	4	12	24	17
1528	2019	Tottori	Jul	158	GmJMC158	W4	182	4	NA	NA	NA	NA	NA	NA	NA	22	NA
1529	2019	Tottori	Jul	79	GmJMC079	W4	183	1	NA	NA	NA	NA	NA	NA	NA	20	NA
1530	2019	Tottori	Jul	79	GmJMC079	W4	183	2	3.23	6.18	20.14	9.73	5	2	9	24	13
1531	2019	Tottori	Jul	79	GmJMC079	W4	183	3	NA	6.1	17.15	NA	4	1	8	25	27
1532	2019	Tottori	Jul	79	GmJMC079	W4	183	4	NA	NA	NA	NA	NA	NA	NA	28	NA
1533	2019	Tottori	Jul	20	GmWMC020	W4	184	1	NA	NA	NA	NA	NA	NA	NA	NA	NA
1534	2019	Tottori	Jul	20	GmWMC020	W4	184	2	NA	NA	NA	NA	NA	NA	NA	NA	NA
1535	2019	Tottori	Jul	20	GmWMC020	W4	184	3	NA	NA	NA	NA	NA	NA	NA	NA	NA
1536	2019	Tottori	Jul	20	GmWMC020	W4	184	4	NA	NA	NA	NA	NA	NA	NA	NA	NA
1537	2019	Tottori	Jul	113	GmWMC113	W4	185	1	NA	NA	NA	NA	NA	NA	NA	26	NA
1538	2019	Tottori	Jul	113	GmWMC113	W4	185	2	1.67	3.91	13.6	5.43	4	0	12	30	19
1539	2019	Tottori	Jul	113	GmWMC113	W4	185	3	NA	4.46	16.26	NA	5	0	9	30	23
1540	2019	Tottori	Jul	113	GmWMC113	W4	185	4	NA	NA	NA	NA	NA	NA	NA	NA	NA
1541	2019	Tottori	Jul	63	GmJMC063	W4	186	1	NA	NA	NA	NA	NA	NA	NA	26	NA
1542	2019	Tottori	Jul	63	GmJMC063	W4	186	2	NA	NA	NA	NA	NA	NA	NA	NA	NA
1543	2019	Tottori	Jul	63	GmJMC063	W4	186	3	NA	NA	NA	NA	NA	NA	NA	21	NA
1544	2019	Tottori	Jul	63	GmJMC063	W4	186	4	2.15	6.88	19.59	6.96	5	1	12	31	18
1545	2019	Tottori	Jul	49	GmJMC049	W4	187	1	NA	NA	NA	NA	NA	NA	NA	25	NA
1546	2019	Tottori	Jul	49	GmJMC049	W4	187	2	2.62	6.16	19.95	7.63	5	4	10	26	22
1547	2019	Tottori	Jul	49	GmJMC049	W4	187	3	NA	4.76	15.88	NA	5	4	10	28	23
1548	2019	Tottori	Jul	49	GmJMC049	W4	187	4	NA	NA	NA	NA	NA	NA	NA	25	NA
1549	2019	Tottori	Jul	192	GmWMC192	W4	188	1	NA	NA	NA	NA	NA	NA	NA	23	NA
1550	2019	Tottori	Jul	192	GmWMC192	W4	188	2	1.94	3.86	10.96	5.64	3	8	14	21	19
1551	2019	Tottori	Jul	192	GmWMC192	W4	188	3	NA	8.3	24.58	NA	3	10	15	22	20
1552	2019	Tottori	Jul	192	GmWMC192	W4	188	4	NA	NA	NA	NA	NA	NA	NA	19	NA
1553	2019	Tottori	Jul	26	GmJMC026	W4	189	1	NA	NA	NA	NA	NA	NA	NA	19	NA
1554	2019	Tottori	Jul	26	GmJMC026	W4	189	2	2.59	7.84	25.47	6.71	6	2	11	20	15
1555	2019	Tottori	Jul	26	GmJMC026	W4	189	3	NA	9.86	38.11	NA	6	4	10	22	13
1556	2019	Tottori	Jul	26	GmJMC026	W4	189	4	NA	NA	NA	NA	NA	NA	NA	23	NA
1557	2019	Tottori	Jul	69	GmJMC069	W4	190	1	NA	NA	NA	NA	NA	NA	NA	25	NA
1558	2019	Tottori	Jul	69	GmJMC069	W4	190	2	3.6	8	26.87	10.95	5	1	9	28	15
1559	2019	Tottori	Jul	69	GmJMC069	W4	190	3	NA	8.9	28.99	NA	5	3	13	31	17
1560	2019	Tottori	Jul	69	GmJMC069	W4	190	4	NA	NA	NA	NA	NA	NA	NA	25	NA
1561	2019	Tottori	Jul	12	GmWMC012	W4	191	1	NA	NA	NA	NA	NA	NA	NA	NA	NA
1562	2019	Tottori	Jul	12	GmWMC012	W4	191	2	NA	NA	NA	NA	NA	NA	NA	NA	NA
1563	2019	Tottori	Jul	12	GmWMC012	W4	191	3	NA	NA	NA	NA	NA	NA	NA	31	NA
1564	2019	Tottori	Jul	12	GmWMC012	W4	191	4	4.04	9.58	31.57	11.58	6	4	12	29	15
1565	2019	Tottori	Jul	80	GmJMC080	W4	192	1	NA	NA	NA	NA	NA	NA	NA	26	NA
1566	2019	Tottori	Jul	80	GmJMC080	W4	192	2	3.2	5.88	16.97	8.87	4	3	10	23	13
1567	2019	Tottori	Jul	80	GmJMC080	W4	192	3	NA	11.5	35.43	NA	3	6	13	27	18
1568	2019	Tottori	Jul	80	GmJMC080	W4	192	4	NA	NA	NA	NA	NA	NA	NA	29	NA
1569	2019	Tottori	Jul	145	GmJMC145	W4	193	1	NA	NA	NA	NA	NA	NA	NA	52	NA
1570	2019	Tottori	Jul	145	GmJMC145	W4	193	2	9.67	18.38	52.31	26.03	3	3	16	50	51
1571	2019	Tottori	Jul	145	GmJMC145	W4	193	3	NA	14.27	43	NA	3	4	15	51	47
1572	2019	Tottori	Jul	145	GmJMC145	W4	193	4	NA	NA	NA	NA	NA	NA	NA	52	NA
1573	2019	Tottori	Jul	227	Tachiutaka	W4	194	1	NA	NA	NA	NA	NA	NA	NA	22	NA
1574	2019	Tottori	Jul	227	Tachiutaka	W4	194	2	3.82	11.89	42.42	12.1	6	4	11	29	21
1575	2019	Tottori	Jul	227	Tachiutaka	W4	194	3	NA	12.88	45.99	NA	5	5	10	23	12
1576	2019	Tottori	Jul	227	Tachiutaka	W4	194	4	NA	NA	NA	NA	NA	NA	NA	24	NA
1577	2019	Tottori	Jul	66	GmWMC066	W4	195	1	NA	NA	NA	NA	NA	NA	NA	21	NA
1578	2019	Tottori	Jul	66	GmWMC066	W4	195	2	6.94	15.51	55.72	21.9	5	10	12	26	15
1579	2019	Tottori	Jul	66	GmWMC066	W4	195	3	NA	11.04	37.22	NA	5	5	11	24	24
1580	2019	Tottori	Jul	66	GmWMC066	W4	195	4	NA	NA	NA	NA	NA	NA	NA	16	NA
1581	2019	Tottori	Jul	93	GmJMC093	W4	196	1	NA	NA	NA	NA	NA	NA	NA	31	NA
1582	2019	Tottori	Jul	93	GmJMC093	W4	196	2	5.55	10.1	36.2	18.06	3	4	14	27	21
1583	2019	Tottori	Jul	93	GmJMC093	W4	196	3	NA	11.07	35.47	NA	4	5	14	27	20
1584	2019	Tottori	Jul	93	GmJMC093	W4	196	4	NA	NA	NA	NA	NA	NA	NA	29	NA
1585	2019	Tottori	Jul	85	GmJMC085	W4	197	1	NA	NA	NA	NA	NA	NA	NA	28	NA
1586	2019	Tottori	Jul	85	GmJMC085	W4	197	2	7.89	13.97	45.55	25.4	3	4	12	28	17
1587	2019	Tottori	Jul	85	GmJMC085	W4	197	3	NA	13.7	47.61	NA	3	5	12	28	18
1588	2019	Tottori	Jul	85	GmJMC085	W4	197	4	NA	NA	NA	NA	NA	NA	NA	31	NA
1589	2019	Tottori	Jul	67	GmJMC067	W4	198	1	NA	NA	NA	NA	NA	NA	NA	38	NA
1590	2019	Tottori	Jul	67	GmJMC067	W4	198	2	6.91	14.38	48.29	20.22	5	4	12	37	20
1591	2019	Tottori	Jul	67	GmJMC067	W4	198	3	NA	11.05	38.06	NA	5	5	12	28	32
1592	2019	Tottori	Jul	67	GmJMC067	W4	198	4	NA	NA	NA	NA	NA	NA	NA	31	NA
1593	2019	Tottori	Jul	78	GmJMC078	W4	199	1	NA	NA	NA	NA	NA	NA	NA	28	NA
1594	2019	Tottori	Jul	78	GmJMC078	W4	199	2	4.13	9.09	29.1	11.4	5	2	13	33	20
1595	2019	Tottori	Jul	78	GmJMC078	W4	199	3	NA	9.52	28	NA	5	4	10	32	15
1596	2019	Tottori	Jul	78	GmJMC078	W4	199	4	NA	NA	NA	NA	NA	NA	NA	37	NA
1597	2019	Tottori	Jul	99	GmJMC099	W4	200	1	NA	NA	NA	NA	NA	NA	NA	35	NA
1598	2019	Tottori	Jul	99	GmJMC099	W4	200	2	5.03	8.44	25.93	14.23	4	2	13	34	18
1599	2019	Tottori	Jul	99	GmJMC099	W4	200	3	NA	12.1	39.82	NA	4	5	15	37	36
1600	2019	Tottori	Jul	99	GmJMC099	W4	200	4	NA	NA	NA	NA	NA	NA	NA	37	NA
